# Supplementary material for: Phylum-wide analysis of genes/proteins related to the last steps of assembly and export of extracellular polymeric substances (EPS) in cyanobacteria
Source: Sci Rep. 2015 Oct 6;5:14835. doi: 10.1038/srep14835 (PMC4594306; doi:10.1038/srep14835)
Supplement: Supplementary Data 1 [file srep14835-s1.xls]

## Sheet: Legend
Data Set S1
Table S1. Genetic data of the cyanobacteria.
Table S2. Morphological, physiological and ecological characteristics of the cyanobacteria. According to IMG database [34], Pasteur Culture Collection, Shih et al. [3], Calteau et al. [35], Dagan et al. [36], Larsson et al. [37] and Castenholz [38].
Table S3. Frequency of the cyanobacterial proteins with the selected Pfam domains.
Table S4. Frequency of the cyanobacterial putative EPS-related proteins.
Table S5. Frequency of putative Wzy/WaaL and Alg8/BcsA sequences according to the phylogenetic groups used to define amino acid patterns.
Table S6. Coding system for variables in stastistical analysis.
References

## Sheet: Table S1
Table S1. Genetic data of the cyanobacteria.
Subsection	Strain	Strain ID	IMG Genome ID	NCBI Taxon ID	GeneBank Project ID	GOLD Project / Study ID	Status	Scaffold Count	Genome size (bp)	Gene Count	GC	CDS Count	CDS %	References
I	Acaryochloris marina	MBIC11017	641228474	329726	12997	Gp0000033	Finished	10	8361599	8488	.47	8409	99.07	[1]
I	Acaryochloris sp.	CCMEE 5410	2513237397	310037	16707	Gp0006218	Permanent Draft	511	7875477	7587	.47	7512	99.01	[2]
I	Chamaesiphon minutus	PCC 6605	2510436000	658162	158825	Gp0008286	Finished	3	6761765	6427	.46	6345	98.72	[3]
I	Crocosphaera watsonii	WH 0003	2531839001	423471	61839	Gp0009736	Permanent Draft	1126	5890504	6187	.38	6145	99.32	[4]
I	Crocosphaera watsonii	WH 8501	2503283009	165597	10651	Gp0008299	Permanent Draft	120	6287279	6715	.37	6619	98.57	[5]
I	Cyanobacterium aponinum	PCC 10605	2503707009	102234	158691	Gp0005183	Finished	2	4176973	3614	.35	3559	98.48	[3]
I	Cyanobacterium sp.	UCYN-A	646311970	713887	30917	Gp0005947	Finished	1	1443806	1241	.31	1199	96.62	[6]
I	Cyanobacterium stanieri	PCC 7202	2503283023	292563	39697	Gp0004864	Finished	1	3163381	2941	.39	2886	98.13	[3]
I	Cyanobium gracile	PCC 6307	2508501011	292564	158695	Gp0005968	Finished	1	3342364	3439	.69	3383	98.37	[3]
I	Cyanobium sp.	PCC 7001	647533126	180281	19301	Gp0006219	Permanent Draft	2	2834252	2826	.69	2771	98.05
I	Cyanothece sp.	ATCC 51142	641522622	43989	20319	Gp0001249	Finished	6	5460377	5354	.38	5304	99.07	[7]
I	Cyanothece sp.	ATCC 51472	2507262054	860575	59973	Gp0001255	Permanent Draft	7	5460476	5170	.38	5109	98.82	[8]
I	Cyanothece sp.	CCY 0110	640612201	391612	18951	Gp0001248	Permanent Draft	163	5880532	6526	.37	6475	99.22
I	Cyanothece sp.	PCC 7424	643348533	65393	20479	Gp0001250	Finished	7	6554169	5933	.39	5880	99.11	[8]
I	Cyanothece sp.	PCC 7425	643348534	395961	28337	Gp0001251	Finished	4	5786110	5481	.51	5428	99.03	[8]
I	Cyanothece sp.	PCC 7822	648028021	497965	28535	Gp0001253	Finished	7	7841948	7041	.4	6982	99.16	[8]
I	Cyanothece sp.	PCC 8801	643348535	41431	20503	Gp0001254	Finished	4	4787694	4615	.4	4566	98.94	[8]
I	Cyanothece sp.	PCC 8802	644736348	395962	28339	Gp0005888	Finished	5	4803347	4697	.4	4648	98.96	[8]
I	Dactylococcopsis salina	PCC 8305	2509276056	13035	158703	Gp0005071	Finished	1	3781008	3685	.42	3594	97.53	[3]
I	Geminocystis herdmanii	PCC 6308	2509601046	113355	62511	Gp0004863	Permanent Draft	1	4263418	4199	.34	4140	98.59	[3]
I	Gloeobacter violaceus	PCC 7421	637000121	251221	9606	Gp0000609	Finished	1	4659019	4490	.62	4430	98.66	[9]
I	Gloeocapsa sp.	PCC 73106	2508501033	102232	159497	Gp0005226	Permanent Draft	228	4025114	4152	.41	4087	98.43	[3]
I	Gloeocapsa sp.	PCC 7428	2503754017	102231	158831	Gp0005335	Finished	5	5882710	5304	.43	5254	99.06	[3]
I	Halothece sp.	PCC 7418	2503538028	65093	40817	Gp0005068	Finished	1	4179170	3920	.43	3862	98.52	[3]
I	Microcystis aeruginosa	NIES-843	641522640	449447	27835	Gp0003491	Finished	1	5842795	6360	.42	6312	99.25	[10]
I	Prochlorococcus marinus	AS9601	640069321	146891	13548	Gp0000216	Finished	1	1669886	1988	.31	1939	97.54	[11]
I	Prochlorococcus marinus	MIT 9202	647533199	93058	19343	Gp0001288	Permanent Draft	1	1691453	1930	.31	1890	97.93
I	Prochlorococcus marinus	MIT 9211	641228501	93059	13551	Gp0000019	Finished	1	1688963	1901	.38	1856	97.63	[11]
I	Prochlorococcus marinus	MIT 9215	640753041	93060	18633	Gp0000049	Finished	1	1738790	2059	.31	2014	97.81	[11]
I	Prochlorococcus marinus	MIT 9301	640069322	167546	15746	Gp0000190	Finished	1	1641879	1967	.31	1921	97.66	[11]
I	Prochlorococcus marinus	MIT 9303	640069323	59922	13496	Gp0000215	Finished	1	2682675	3133	.5	3075	98.15	[11]
I	Prochlorococcus marinus	MIT 9312	637000210	74546	13910	Gp0000425	Finished	1	1709204	1860	.31	1811	97.37	[11]
I	Prochlorococcus marinus	MIT 9313	637000211	74547	220	Gp0000621	Finished	1	2410873	2334	.51	2275	97.47	[12]
I	Prochlorococcus marinus	MIT 9515	640069324	167542	13617	Gp0000217	Finished	1	1704176	1968	.31	1922	97.66	[13]
I	Prochlorococcus marinus	NATL1A	640069325	167555	15660	Gp0000214	Finished	1	1864731	2251	.35	2204	97.91	[11]
I	Prochlorococcus marinus	NATL2A	637000212	59920	13911	Gp0000455	Finished	1	1842899	1985	.35	1896	95.52	[11]
I	Prochlorococcus marinus marinus	CCMP 1375	637000213	167539	419	Gp0000623	Finished	1	1751080	1933	.36	1883	97.41	[14]
I	Prochlorococcus marinus pastoris	CCMP 1986	637000214	59919	213	Gp0000620	Finished	1	1657990	1766	.31	1719	97.34	[13]
I	Synechococcus elongatus	PCC 6301	637000307	269084	13282	Gp0000513	Finished	1	2696255	2585	.55	2527	97.76	[15]
I	Synechococcus elongatus	PCC 7942	637000308	1140	10645	Gp0000422	Finished	2	2742269	2719	.55	2662	97.9
I	Synechococcus sp.	BL107	639857006	313625	13559	Gp0002097	Permanent Draft	6	2283377	2555	.54	2507	98.12	[16]
I	Synechococcus sp.	CB0101	649990022	232348	46501	Gp0004214	Permanent Draft	94	2686395	3049	.64	3010	98.72
I	Synechococcus sp.	CB0205	649990023	232363	46503	Gp0004213	Permanent Draft	78	2427308	2766	.63	2719	98.3
I	Synechococcus sp.	CC9311	637000309	64471	12530	Gp0000310	Finished	1	2606748	2951	.52	2893	98.03	[17]
I	Synechococcus sp.	CC9605	637000310	110662	13643	Gp0000430	Finished	1	2510659	2761	.59	2702	97.86	[16]
I	Synechococcus sp.	CC9902	637000311	316279	13655	Gp0000432	Finished	1	2234828	2410	.54	2307	95.73	[16]
I	Synechococcus sp.	JA-2-3Ba	637000312	321332	16252	Gp0000393	Finished	1	3046682	2947	.58	2886	97.93	[18]
I	Synechococcus sp.	JA-3-3Ab	637000313	321327	16251	Gp0000394	Finished	1	2932766	2900	.6	2836	97.79	[18]
I	Synechococcus sp.	PCC 6312	2509276030	195253	158717	Gp0006734	Finished	2	3720499	3794	.49	3746	98.73	[3]
I	Synechococcus sp.	PCC 7002	641522654	32049	28247	Gp0002091	Finished	7	3409935	3237	.49	3186	98.42
I	Synechococcus sp.	PCC 7335	647533236	91464	19377	Gp0001301	Permanent Draft	11	5973558	5626	.48	5586	99.29	[19]
I	Synechococcus sp.	PCC 7336	2506520048	195250	158719	Gp0005931	Permanent Draft	2	5140668	4768	.54	4715	98.89	[3]
I	Synechococcus sp.	PCC 7502	2508501041	195252	159509	Gp0003542	Finished	3	3583735	3669	.41	3616	98.56	[3]
I	Synechococcus sp.	RCC 307	640427148	316278	13654	Gp0000143	Finished	1	2224914	2588	.61	2535	97.95	[16]
I	Synechococcus sp.	RS9916	639857007	221359	13557	Gp0002094	Permanent Draft	4	2664465	3010	.6	2961	98.37	[16]
I	Synechococcus sp.	RS9917	638341213	221360	13555	Gp0006220	Permanent Draft	9	2579542	2822	.64	2770	98.16	[16]
I	Synechococcus sp.	WH 5701	638341214	69042	13554	Gp0002093	Permanent Draft	135	3043834	3403	.65	3346	98.33	[16]
I	Synechococcus sp.	WH 7803	640427149	32051	13642	Gp0000142	Finished	1	2366980	2591	.6	2533	97.76	[16]
I	Synechococcus sp.	WH 7805	638341215	59931	13553	Gp0002092	Permanent Draft	13	2620367	2937	.58	2883	98.16	[16]
I	Synechococcus sp.	WH 8016	2507262052	166318	61805	Gp0009723	Finished	1	2706690	3046	.54	2990	98.16
I	Synechococcus sp.	WH 8102	637000314	84588	230	Gp0000622	Finished	1	2434428	2588	.59	2528	97.68	[20]
I	Synechococcus sp.	WH 8109	2563366603	166314	37911	Gp0003233	Finished	1	2111515	2713	.6	2661	98.08
I	Synechocystis sp.	PCC 6803	637000315	1148	60	Gp0000791	Finished	5	3947019	3628	.47	3569	98.37	[21]
I	Synechocystis sp.	PCC 7509	2517572074	1143	159501	Gp0008245	Permanent Draft	4	4908825	4922	.42	4859	98.72	[3]
I	Thermosynechococcus elongatus	BP-1	637000320	197221	308	Gp0000681	Finished	1	2593857	2555	.54	2476	96.91	[22]
II	Chroococcidiopsis sp.	PCC 6712	2505679029	118675	158687	Gp0005064	Permanent Draft	3	5720887	5176	.35	5116	98.84	[3]
II	Chroococcidiopsis thermalis	PCC 7203	2503538021	251229	38119	Gp0004181	Finished	3	6689401	6033	.44	5975	99.04	[3]
II	Pleurocapsa sp.	PCC 7319	2509601013	44475	158813	Gp0005580	Permanent Draft	10	7386997	6749	.39	6690	99.13	[3]
II	Pleurocapsa sp.	PCC 7327	2509276061	118163	158829	Gp0004943	Finished	1	4986817	4667	.45	4609	98.76	[3]
II	Stanieria cyanosphaera	PCC 7437	2503754019	111780	158877	Gp0004824	Finished	6	5544990	5041	.36	4989	98.97	[3]
II	Xenococcus sp.	PCC 7305	2508501034	102125	159499	Gp0006703	Permanent Draft	234	5929641	5421	.4	5373	99.11	[3]
III	Arthrospira maxima	CS-328	642979357	513049	29085	Gp0000940	Permanent Draft	129	6003314	5730	.45	5690	99.3	[23]
III	Arthrospira platensis	NIES-39	650377906	696747	42161	Gp0006880	Finished	1	6788435	6676	.44	6630	99.31	[24]
III	Arthrospira platensis	Paraca	645951858	634502	34793	Gp0005001	Permanent Draft	1820	4997563	5401	.44	5370	99.43	[25]
III	Arthrospira sp.	PCC 8005	648276619	376219	40633	Gp0002024	Permanent Draft	119	6145553	5718	.45	5675	99.25	[26]
III	Coleofasciculus chthonoplastes	PCC 7420	647533184	118168	19325	Gp0001269	Permanent Draft	57	8679041	8359	.45	8294	99.22
III	Crinalium epipsammum	PCC 9333	2504643013	241425	158835	Gp0005067	Finished	9	5620407	5059	.4	5002	98.87	[3]
III	Geitlerinema sp.	PCC 7105	2510065011	102127	158727	Gp0005072	Permanent Draft	8	6152351	5401	.52	5338	98.83	[3]
III	Geitlerinema sp.	PCC 7407	2503538020	63132	158833	Gp0005969	Finished	1	4681111	3913	.58	3854	98.49	[3]
III	Leptolyngbya boryana	PCC 6306	2509601031	111781	158729	Gp0003084	Permanent Draft	5	7262454	6911	.47	6827	98.78	[3]
III	Leptolyngbya sp.	PCC 6406	2517572073	1173264	159511	Gp0006619	Permanent Draft	3	5776957	5341	.55	5261	98.5	[3]
III	Leptolyngbya sp.	PCC 7375	2509601039	102129	43137	Gp0005073	Permanent Draft	5	9422968	8448	.48	8366	99.03	[3]
III	Leptolyngbya sp.	PCC 7376	2503754048	111781	43487	Gp0004895	Finished	1	5125950	4654	.44	4601	98.86	[3]
III	Lyngbya sp.	CCY 9616	639857035	313612	13409	Gp0001550	Permanent Draft	110	7037511	6191	.41	6142	99.21
III	Microcoleus sp.	PCC 7113	2509276031	44472	158839	Gp0006636	Finished	9	7966510	6822	.46	6734	98.71	[3]
III	Microcoleus vaginatus	FGP-2	2506210028	756067	47601	Gp0001265	Permanent Draft	40	6698929	5651	.46	5574	98.64	[27]
III	Moorea producta	3L	2506381026	489825	60895	Gp0002505	Permanent Draft	161	8478612	7534	.44	7448	98.86	[28]
III	Nodosilinea nodulosa	PCC 7104	2509601026	118166	62311	Gp0006602	Permanent Draft	2	6891283	6470	.58	6414	99.13	[3]
III	Oscillatoria acuminata	PCC 6304	2509276028	56110	158709	Gp0004845	Finished	3	7804270	6101	.48	6004	98.41	[3]
III	Oscillatoria formosa	PCC 6407	2508501075	402777	158733	Gp0005115	Permanent Draft	12	6894060	5797	.43	5693	98.21	[3]
III	Oscillatoria nigro-viridis	PCC 7112	2503982035	179408	158711	Gp0005098	Finished	6	8272254	7006	.46	6925	98.84	[3]
III	Oscillatoria sp.	PCC 10802	2509276047	1159	158815	Gp0007934	Permanent Draft	9	8594406	7104	.54	7012	98.7	[3]
III	Oscillatoria sp.	PCC 6506	648276706	272129	49445	Gp0007902	Permanent Draft	377	6676705	5965	.43	5881	98.59	[29]
III	Prochlorothrix hollandica	PCC 9006	2509276045	317619	158811	Gp0002274	Permanent Draft	13	5646343	4823	.54	4770	98.9	[3]
III	Pseudanabaena sp.	PCC 6802	2506783054	118173	158731	Gp0004822	Permanent Draft	6	5621883	5447	.48	5363	98.46	[3]
III	Pseudanabaena sp.	PCC 7367	2504643012	82654	158713	Gp0004823	Finished	2	4885680	4015	.46	3960	98.63	[3]
III	Pseudanabaena sp.	PCC 7429	2504557005	1153	158837	Gp0006680	Permanent Draft	464	5476421	4820	.43	4774	99.05	[3]
III	Spirulina major	PCC 6313	2506520014	129961	158715	Gp0004027	Permanent Draft	2	5050153	4460	.53	4408	98.83	[3]
III	Spirulina subsalsa	PCC 9445	2506520011	1157	158827	Gp0006374	Permanent Draft	2	5323600	4630	.47	4580	98.92	[3]
III	Trichodesmium erythraeum	IMS101	637000329	203124	318	Gp0000330	Finished	1	7750108	5156	.34	5076	98.45
IV	Anabaena cylindrica	PCC 7122	2503982047	272123	43355	Gp0005066	Finished	7	7063285	6258	.39	6182	98.79	[3]
IV	Anabaena sp.	PCC 7108	2506485002	163908	158737	Gp0000286	Permanent Draft	3	5886741	5227	.39	5169	98.89	[3]
IV	Anabaena variabilis	ATCC 29413	646564504	240292	10642	Gp0000445	Finished	5	7105752	5772	.41	5710	98.93
IV	Calothrix sp.	PCC 6303	2503982036	1187	158041	Gp0005409	Finished	4	6960392	5840	.4	5785	99.06	[3]
IV	Calothrix sp.	PCC 7103	2507262048	32057	159495	Gp0004821	Permanent Draft	12	11584393	10329	.39	10231	99.05	[3]
IV	Calothrix sp.	PCC 7507	2505679032	99598	158683	Gp0004921	Finished	1	7023215	6250	.42	6166	98.66	[3]
IV	Cylindrospermopsis raciborskii	CS-505	647000233	533240	40109	Gp0005278	Permanent Draft	93	3879030	3500	.4	3449	98.54	[30]
IV	Cylindrospermum stagnale	PCC 7417	2509601025	56107	158809	Gp0005970	Finished	4	7610589	6739	.42	6642	98.56	[3]
IV	Microchaete sp.	PCC 7126	2509601027	188910	158817	Gp0005116	Permanent Draft	3	5742264	5278	.42	5192	98.37	[3]
IV	Nodularia spumigena	CCY 9414	639857037	313624	13447	Gp0001693	Permanent Draft	204	5316258	4909	.41	4860	99
IV	Nostoc azollae	708	648028001	551115	30807	Gp0004024	Finished	3	5486145	5379	.38	5321	98.92	[31]
IV	Nostoc punctiforme	PCC 73102	642555144	63737	216	Gp0001694	Finished	6	9059191	6791	.41	6690	98.51	[32]
IV	Nostoc sp.	PCC 7107	2503707008	1180	158705	Gp0005626	Finished	1	6329823	5538	.4	5446	98.34	[3]
IV	Nostoc sp.	PCC 7120	637000199	103690	244	Gp0000711	Finished	7	7211789	6222	.41	6130	98.52	[33]
IV	Nostoc sp.	PCC 7524	2509601032	28072	158707	Gp0005967	Finished	3	6718869	5688	.42	5603	98.51	[3]
IV	Raphidiopsis brookii	D9	647000303	533247	40111	Gp0005210	Permanent Draft	47	3186511	3057	.4	3007	98.36	[30]
IV	Rivularia sp.	PCC 7116	2510065008	373994	63147	Gp0001840	Finished	3	8728773	6946	.38	6880	99.05	[3]
IV	Tolypothrix sp.	PCC 9009	2507262016	379533	63425	Gp0009790	Permanent Draft	15	8133444	7384	.41	7302	98.89	[3]
V	Cyanobacterium	PCC 7702	2512564012	1173021	158823	Gp0012756	Permanent Draft	1	4885827	4349	.42	4283	98.48	[3]
V	Fischerella sp.	JSC-11	2505679024	741277	61093	Gp0006313	Permanent Draft	34	5380000	4671	.41	4627	99.06
V	Fischerella sp.	PCC 9339	2516653082	1174528	159505	Gp0012762	Permanent Draft	13	8008257	6807	.4	6720	98.72	[3]
V	Fischerella sp.	PCC 9431	2512875027	1191	158821	Gp0012927	Permanent Draft	8	7167426	6190	.4	6104	98.61	[3]
V	Fischerella sp.	PCC 9605	2516143000	1173024	158819	Gp0012867	Permanent Draft	12	8079181	7130	.43	7060	99.02	[3]
V	Mastigocladopsis repens	PCC 10914	2517093042	221288	158735	Gp0012786	Permanent Draft	3	6465655	5922	.44	5846	98.72	[3]

## Sheet: Table S2
Table S2. Morphological, physiological and ecological characteristics of the cyanobacteria.
According to IMG database [34], Pasteur Culture Collection, Shih et al. [3], Calteau et al. [35], Dagan et al. [36], Larsson et al. [37] and Castenholz [38].
Subsection	Strain	Strain ID	Morphology	Habitat	Motility	Metabolism	Salinity	Temperature	Energy Source	Oxygen Requirements	Biotic Relatioship	Persistent Sheath (genus information)
I	Acaryochloris marina	MBIC11017	unicellular	marine	nonmotile	no N2-fixing	marine	mesophile	photoautotroph	aerobe	symbiotic	no info
I	Acaryochloris sp.	CCMEE 5410	unicellular	marine	no info	no info	no info	mesophile	no info	aerobe	free living	no info
I	Chamaesiphon minutus	PCC 6605	unicellular	freshwater	nonmotile	no N2-fixing	stenohaline	mesophile	photoautotroph	no info	free living	no info
I	Crocosphaera watsonii	WH 0003	unicellular	marine	no info	N2-fixing	euryhaline	mesophile	photoautotroph	aerobe	free living	no info
I	Crocosphaera watsonii	WH 8501	unicellular	multiple or other	no info	N2-fixing	no info	mesophile	no info	no info	free living	no info
I	Cyanobacterium aponinum	PCC 10605	unicellular	freshwater	nonmotile	N2-fixing	euryhaline	thermophile	photoautotroph	aerobe	free living	absent
I	Cyanobacterium sp.	UCYN-A	unicellular	marine	no info	no info	no info	no info	no info	no info	no info	absent
I	Cyanobacterium stanieri	PCC 7202	unicellular	freshwater	nonmotile	no N2-fixing	euryhaline	mesophile	photoautotroph	no info	free living	absent
I	Cyanobium gracile	PCC 6307	unicellular	freshwater	nonmotile	no N2-fixing	stenohaline	mesophile	photoautotroph	aerobe	free living	absent
I	Cyanobium sp.	PCC 7001	unicellular	multiple or other	nonmotile	no N2-fixing	euryhaline	mesophile	photoautotroph	aerobe	free living	absent
I	Cyanothece sp.	ATCC 51142	unicellular	marine	nonmotile	N2-fixing	no info	mesophile	mixotroph	facultative	free living	absent
I	Cyanothece sp.	ATCC 51472	unicellular	marine	nonmotile	N2-fixing	no info	mesophile	mixotroph	aerobe	free living	absent
I	Cyanothece sp.	CCY 0110	unicellular	marine	nonmotile	N2-fixing	no info	mesophile	no info	aerobe	free living	absent
I	Cyanothece sp.	PCC 7424	unicellular	multiple or other	nonmotile	N2-fixing	stenohaline	mesophile	photoautotroph	anaerobe	free living	absent
I	Cyanothece sp.	PCC 7425	unicellular	multiple or other	nonmotile	N2-fixing	stenohaline	mesophile	photoautotroph	anaerobe	free living	absent
I	Cyanothece sp.	PCC 7822	unicellular	multiple or other	nonmotile	N2-fixing	stenohaline	mesophile	no info	aerobe	free living	absent
I	Cyanothece sp.	PCC 8801	unicellular	multiple or other	nonmotile	N2-fixing	no info	mesophile	no info	aerobe	free living	absent
I	Cyanothece sp.	PCC 8802	unicellular	multiple or other	nonmotile	N2-fixing	no info	mesophile	no info	aerobe	free living	absent
I	Dactylococcopsis salina	PCC 8305	unicellular	multiple or other	nonmotile	no info	marine	mesophile	no info	no info	free living	absent
I	Geminocystis herdmanii	PCC 6308	unicellular	freshwater	nonmotile	no N2-fixing	stenohaline	mesophile	photoautotroph	no info	free living	no info
I	Gloeobacter violaceus	PCC 7421	unicellular	soil	nonmotile	no N2-fixing	stenohaline	mesophile	photoautotroph	no info	free living	present
I	Gloeocapsa sp.	PCC 73106	unicellular	freshwater	motile	no N2-fixing	stenohaline	mesophile	photoautotroph	aerobe	free living	present
I	Gloeocapsa sp.	PCC 7428	unicellular	freshwater, hot spring	nonmotile	no N2-fixing	euryhaline	thermophile	mixotroph	aerobe	free living	present
I	Halothece sp.	PCC 7418	unicellular	multiple or other	nonmotile	no info	marine	mesophile	photoautotroph	anaerobe	free living	no info
I	Microcystis aeruginosa	NIES-843	unicellular	freshwater	nonmotile	no info	no info	mesophile	photoautotroph	aerobe	free living	absent
I	Prochlorococcus marinus	AS9601	unicellular	marine	nonmotile	no info	no info	mesophile	no info	no info	free living	no info
I	Prochlorococcus marinus	MIT 9202	unicellular	marine	nonmotile	no info	no info	mesophile	no info	no info	free living	no info
I	Prochlorococcus marinus	MIT 9211	unicellular	marine	nonmotile	no info	no info	mesophile	no info	no info	free living	no info
I	Prochlorococcus marinus	MIT 9215	unicellular	marine	nonmotile	no info	no info	mesophile	no info	no info	free living	no info
I	Prochlorococcus marinus	MIT 9301	unicellular	marine	nonmotile	no info	no info	mesophile	no info	no info	free living	no info
I	Prochlorococcus marinus	MIT 9303	unicellular	marine	nonmotile	no info	no info	mesophile	no info	no info	free living	no info
I	Prochlorococcus marinus	MIT 9312	unicellular	marine	nonmotile	no info	no info	mesophile	no info	no info	free living	no info
I	Prochlorococcus marinus	MIT 9313	unicellular	marine	nonmotile	no info	no info	mesophile	no info	no info	free living	no info
I	Prochlorococcus marinus	MIT 9515	unicellular	marine	nonmotile	no info	no info	mesophile	no info	no info	free living	no info
I	Prochlorococcus marinus	NATL1A	unicellular	marine	nonmotile	no info	no info	mesophile	no info	no info	free living	no info
I	Prochlorococcus marinus	NATL2A	unicellular	marine	nonmotile	no info	no info	mesophile	no info	no info	free living	no info
I	Prochlorococcus marinus marinus	CCMP 1375	unicellular	marine	nonmotile	no info	no info	mesophile	no info	no info	free living	no info
I	Prochlorococcus marinus pastoris	CCMP 1986	unicellular	marine	nonmotile	no info	no info	mesophile	no info	no info	free living	no info
I	Synechococcus elongatus	PCC 6301	unicellular	freshwater	nonmotile	no N2-fixing	stenohaline	mesophile	photoautotroph	facultative	free living	absent
I	Synechococcus elongatus	PCC 7942	unicellular	freshwater	nonmotile	no info	stenohaline	mesophile	photoautotroph	facultative	free living	absent
I	Synechococcus sp.	BL107	unicellular	marine	motile	no info	no info	mesophile	photoautotroph	facultative	free living	absent
I	Synechococcus sp.	CB0101	unicellular	marine	no info	no info	no info	mesophile	no info	no info	free living	absent
I	Synechococcus sp.	CB0205	unicellular	marine	motile	no info	no info	mesophile	no info	no info	free living	absent
I	Synechococcus sp.	CC9311	unicellular	marine	motile	no info	no info	mesophile	photoautotroph	no info	free living	absent
I	Synechococcus sp.	CC9605	unicellular	marine	nonmotile	no info	no info	mesophile	photoautotroph	no info	free living	absent
I	Synechococcus sp.	CC9902	unicellular	marine	motile	no info	no info	mesophile	photoautotroph	no info	free living	absent
I	Synechococcus sp.	JA-2-3Ba	unicellular	freshwater, hot spring	motile	no info	no info	thermophile	photoautotroph	facultative	free living	absent
I	Synechococcus sp.	JA-3-3Ab	unicellular	freshwater, hot spring	motile	no info	no info	thermophile	photoautotroph	facultative	free living	absent
I	Synechococcus sp.	PCC 6312	unicellular	freshwater	nonmotile	no N2-fixing	stenohaline	mesophile	photoautotroph	aerobe	free living	absent
I	Synechococcus sp.	PCC 7002	unicellular	marine	nonmotile	no N2-fixing	euryhaline	mesophile	mixotroph	facultative	free living	absent
I	Synechococcus sp.	PCC 7335	unicellular	multiple or other	nonmotile	N2-fixing	marine	mesophile	mixotroph	facultative	free living	absent
I	Synechococcus sp.	PCC 7336	unicellular	marine	nonmotile	no info	marine	mesophile	photoautotroph	aerobe	free living	absent
I	Synechococcus sp.	PCC 7502	unicellular	freshwater	nonmotile	no N2-fixing	stenohaline	mesophile	photoautotroph	no info	free living	absent
I	Synechococcus sp.	RCC 307	unicellular	marine	motile	no info	no info	mesophile	photoautotroph	facultative	free living	absent
I	Synechococcus sp.	RS9916	unicellular	marine	nonmotile	no info	no info	mesophile	photoautotroph	facultative	free living	absent
I	Synechococcus sp.	RS9917	unicellular	multiple or other	nonmotile	no info	no info	mesophile	photoautotroph	facultative	free living	absent
I	Synechococcus sp.	WH 5701	unicellular	marine	nonmotile	no info	no info	mesophile	photoautotroph	facultative	free living	absent
I	Synechococcus sp.	WH 7803	unicellular	marine	nonmotile	no info	no info	mesophile	photoautotroph	no info	free living	absent
I	Synechococcus sp.	WH 7805	unicellular	marine	motile	no info	no info	mesophile	photoautotroph	facultative	free living	absent
I	Synechococcus sp.	WH 8016	unicellular	marine	nonmotile	no info	no info	mesophile	mixotroph	aerobe	free living	absent
I	Synechococcus sp.	WH 8102	unicellular	marine	motile	no info	no info	mesophile	photoautotroph	no info	free living	absent
I	Synechococcus sp.	WH 8109	unicellular	marine	motile	no info	no info	mesophile	photoautotroph	facultative	free living	absent
I	Synechocystis sp.	PCC 6803	unicellular	freshwater	motile	no N2-fixing	euryhaline	mesophile	mixotroph	no info	no info	absent
I	Synechocystis sp.	PCC 7509	unicellular	no info	nonmotile	no info	stenohaline	mesophile	mixotroph	no info	free living	absent
I	Thermosynechococcus elongatus	BP-1	unicellular	freshwater, hot spring	no info	no info	no info	thermophile	photoautotroph	no info	free living	no info
II	Chroococcidiopsis sp.	PCC 6712	unicellular	freshwater	nonmotile	N2-fixing	euryhaline	mesophile	mixotroph	no info	free living	present
II	Chroococcidiopsis thermalis	PCC 7203	unicellular	soil	nonmotile	N2-fixing	stenohaline	mesophile	mixotroph	aerobe	free living	present
II	Pleurocapsa sp.	PCC 7319	unicellular	multiple or other	motile	no N2-fixing	marine	mesophile	mixotroph	aerobe	free living	present
II	Pleurocapsa sp.	PCC 7327	unicellular	freshwater, hot spring	motile	N2-fixing	stenohaline	thermophile	mixotroph	no info	free living	present
II	Stanieria cyanosphaera	PCC 7437	unicellular	freshwater	motile	no info	stenohaline	mesophile	mixotroph	no info	free living	present
II	Xenococcus sp.	PCC 7305	unicellular	marine	nonmotile	N2-fixing	marine	mesophile	photoautotroph	aerobe	free living	present
III	Arthrospira maxima	CS-328	filamentous	freshwater	motile	no info	no info	mesophile	no info	facultative	free living	absent
III	Arthrospira platensis	NIES-39	filamentous	freshwater	motile	no info	marine	mesophile	no info	facultative	free living	absent
III	Arthrospira platensis	Paraca	filamentous	freshwater	motile	no info	no info	mesophile	no info	facultative	free living	absent
III	Arthrospira sp.	PCC 8005	filamentous	freshwater	motile	no info	euryhaline	mesophile	no info	facultative	free living	absent
III	Coleofasciculus chthonoplastes	PCC 7420	filamentous	marine	motile	no N2-fixing	marine	mesophile	photoautotroph	no info	free living	present, thin
III	Crinalium epipsammum	PCC 9333	filamentous	no info	nonmotile	no N2-fixing	no info	mesophile	no info	no info	free living	present, thin
III	Geitlerinema sp.	PCC 7105	filamentous	marine	motile	no N2-fixing	marine	mesophile	mixotroph	no info	free living	absent
III	Geitlerinema sp.	PCC 7407	filamentous	marine	motile	no N2-fixing	stenohaline	mesophile	mixotroph	no info	free living	absent
III	Leptolyngbya boryana	PCC 6306	filamentous	freshwater	motile	N2-fixing	no info	mesophile	mixotroph	aerobe	free living	present, thin
III	Leptolyngbya sp.	PCC 6406	filamentous	multiple or other	motile	N2-fixing	no info	mesophile	photoautotroph	aerobe	free living	present, thin
III	Leptolyngbya sp.	PCC 7375	filamentous	marine	nonmotile	N2-fixing	marine	mesophile	photoautotroph	aerobe	free living	present, thin
III	Leptolyngbya sp.	PCC 7376	filamentous	marine	nonmotile	no info	marine	mesophile	photoautotroph	aerobe	free living	present, thin
III	Lyngbya sp.	CCY 9616	filamentous	multiple or other	motile	N2-fixing	marine	mesophile	no info	no info	free living	present
III	Microcoleus sp.	PCC 7113	filamentous	soil	motile	N2-fixing	stenohaline	mesophile	mixotroph	anaerobe	free living	present, thin
III	Microcoleus vaginatus	FGP-2	filamentous	soil	motile	N2-fixing	no info	mesophile	no info	no info	free living	present, thin
III	Moorea producta	3L	filamentous	marine	nonmotile	no info	no info	no info	no info	no info	no info	present
III	Nodosilinea nodulosa	PCC 7104	filamentous	freshwater	motile	N2-fixing	euryhaline	mesophile	mixotroph	no info	free living	no info
III	Oscillatoria acuminata	PCC 6304	filamentous	multiple or other	motile	no N2-fixing	no info	mesophile	photoautotroph	no info	free living	absent
III	Oscillatoria formosa	PCC 6407	filamentous	freshwater	motile	N2-fixing	no info	mesophile	mixotroph	anaerobe	free living	absent
III	Oscillatoria nigro-viridis	PCC 7112	filamentous	soil	motile	no N2-fixing	no info	mesophile	photoautotroph	no info	free living	absent
III	Oscillatoria sp.	PCC 10802	filamentous	no info	motile	N2-fixing	stenohaline	mesophile	no info	no info	free living	absent
III	Oscillatoria sp.	PCC 6506	filamentous	freshwater	motile	N2-fixing	no info	no info	mixotroph	aerobe	no info	absent
III	Prochlorothrix hollandica	PCC 9006	filamentous	freshwater	nonmotile	no N2-fixing	no info	mesophile	no info	aerobe	free living	absent
III	Pseudanabaena sp.	PCC 6802	filamentous	freshwater	nonmotile	N2-fixing	no info	mesophile	photoautotroph	no info	free living	absent
III	Pseudanabaena sp.	PCC 7367	filamentous	marine	motile	no N2-fixing	marine	mesophile	photoautotroph	no info	free living	absent
III	Pseudanabaena sp.	PCC 7429	filamentous	freshwater	motile	no N2-fixing	no info	mesophile	photoautotroph	aerobe	free living	absent
III	Spirulina major	PCC 6313	filamentous	marine	motile	no N2-fixing	no info	mesophile	photoautotroph	aerobe	free living	absent
III	Spirulina subsalsa	PCC 9445	filamentous	marine	motile	no info	no info	mesophile	no info	no info	free living	absent
III	Trichodesmium erythraeum	IMS101	filamentous	marine	nonmotile	N2-fixing	no info	mesophile	no info	aerobe	free living	absent
IV	Anabaena cylindrica	PCC 7122	heterocystous	freshwater	motile	N2-fixing	no info	mesophile	photoautotroph	aerobe	free living	absent
IV	Anabaena sp.	PCC 7108	heterocystous	marine	motile	N2-fixing	no info	mesophile	photoautotroph	aerobe	free living	absent
IV	Anabaena variabilis	ATCC 29413	heterocystous	multiple or other	nonmotile	N2-fixing	no info	mesophile	mixotroph	aerobe	free living	absent
IV	Calothrix sp.	PCC 6303	heterocystous	freshwater	motile	N2-fixing	no info	mesophile	mixotroph	aerobe	free living	present
IV	Calothrix sp.	PCC 7103	heterocystous	no info	motile	N2-fixing	no info	mesophile	mixotroph	aerobe	free living	present
IV	Calothrix sp.	PCC 7507	heterocystous	freshwater	motile	N2-fixing	no info	mesophile	mixotroph	no info	free living	present
IV	Cylindrospermopsis raciborskii	CS-505	heterocystous	freshwater	nonmotile	N2-fixing	no info	no info	no info	no info	no info	absent
IV	Cylindrospermum stagnale	PCC 7417	heterocystous	soil	nonmotile	N2-fixing	no info	mesophile	mixotroph	aerobe	free living	absent
IV	Microchaete sp.	PCC 7126	heterocystous	freshwater	motile	N2-fixing	no info	mesophile	mixotroph	aerobe	free living	no info
IV	Nodularia spumigena	CCY 9414	heterocystous	marine	nonmotile	N2-fixing	no info	mesophile	no info	aerobe	free living	present, thin
IV	Nostoc azollae	708	heterocystous	multiple or other	motile	N2-fixing	no info	mesophile	no info	aerobe	symbiotic	present
IV	Nostoc punctiforme	PCC 73102	heterocystous	multiple or other	motile	N2-fixing	stenohaline	mesophile	mixotroph	aerobe	symbiotic	present
IV	Nostoc sp.	PCC 7107	heterocystous	freshwater	motile	N2-fixing	no info	mesophile	mixotroph	aerobe	free living	present
IV	Nostoc sp.	PCC 7120	heterocystous	multiple or other	nonmotile	N2-fixing	no info	mesophile	photoautotroph	aerobe	symbiotic	present
IV	Nostoc sp.	PCC 7524	heterocystous	freshwater, hot spring	nonmotile	N2-fixing	no info	mesophile	mixotroph	aerobe	free living	present
IV	Raphidiopsis brookii	D9	heterocystous	freshwater	nonmotile	No N2-fixing	no info	no info	no info	no info	no info	no info
IV	Rivularia sp.	PCC 7116	heterocystous	marine	motile	N2-fixing	marine	mesophile	mixotroph	aerobe	free living	present
IV	Tolypothrix sp.	PCC 9009	heterocystous	no info	motile	N2-fixing	no info	mesophile	no info	aerobe	free living	present
V	Cyanobacterium	PCC 7702	practically unicellular	freshwater	nonmotile	N2-fixing	no info	thermophile	photoautotroph	no info	no info	no info
V	Fischerella sp.	JSC-11	heterocystous	no info	no info	N2-fixing	no info	no info	no info	no info	no info	absent
V	Fischerella sp.	PCC 9339	heterocystous	freshwater	motile	N2-fixing	no info	mesophile	no info	no info	no info	absent
V	Fischerella sp.	PCC 9431	heterocystous	freshwater	motile	N2-fixing	no info	mesophile	no info	no info	no info	absent
V	Fischerella sp.	PCC 9605	heterocystous	no info	motile	N2-fixing	no info	mesophile	no info	no info	no info	absent
V	Mastigocladopsis repens	PCC 10914	heterocystous	no info	motile	N2-fixing	no info	no info	no info	no info	no info	no info

## Sheet: Table S3
Table S3. Frequency of the cyanobacterial proteins with the selected Pfam domains.
The putative proteins possessing the selected pfam domains are indicated above. Domains may be present in proteins playing similar functions in different pathways of EPS assembly and export (e.g. Wza and KpsD), or in homologues involved in the EPS or O-antigen production (e.g. KpsM and Wzm). Homologues specifically involved in O-antigen production are indicated in parenthesis.
			Wza, KpsD	Wzb	Wzc, KpsE (Wzz)			Wzy (WaaL)			Wzx				KpsM (Wzm)		KpsT (Wzt)		KpsS, KpsC	KpsU	KpsF		Alg8, BcsA	Alg44, BcsA		AlgK	AlgE	AlgF	AlgG	AlgI	AlgL	BcsB	BcsC				BcsQ	ExoD
Subsection	Strain	Strain ID	PF02563	PF01451	PF02706	PF13807	PF13614	PF06899	PF04932	PF13425	PF01943	PF14667	PF13440	PF01554	PF01061	PF12698	PF00005	PF14524	PF05159	PF02348	PF01380	PF00571	PF13641	PF07238	PF13437	PF08238	PF13372	PF11182	PF05048	PF03062	PF05426	PF03170	PF05420	PF13414	PF13432	PF14559	PF01270	PF06055
I	Acaryochloris marina	MBIC11017	3	4	6	2	8	0	0	4	6	3	0	4	5	0	76	0	0	1	3	19	8	3	7	1	0	0	1	1	0	0	0	68	7	5	0	1
I	Acaryochloris sp.	CCMEE 5410	1	4	7	3	9	0	0	7	6	3	1	3	5	0	68	0	0	2	3	18	8	3	6	1	0	0	1	1	0	0	0	74	4	8	0	1
I	Chamaesiphon minutus	PCC 6605	1	1	5	3	6	0	0	7	4	2	0	2	6	2	78	2	0	0	1	13	4	0	8	0	0	0	0	2	0	0	0	55	1	1	0	2
I	Crocosphaera watsonii	WH 0003	3	2	2	0	4	0	1	3	0	0	1	2	6	0	52	2	0	2	1	11	4	0	4	0	0	0	0	3	0	0	0	44	2	3	0	1
I	Crocosphaera watsonii	WH 8501	1	2	0	0	2	0	1	4	1	0	0	2	3	0	46	1	0	1	1	12	3	1	1	0	0	0	0	2	0	0	0	34	2	4	0	1
I	Cyanobacterium aponinum	PCC 10605	2	1	2	0	3	0	1	1	0	0	0	1	4	0	52	0	0	0	1	10	3	1	3	0	0	0	0	2	0	0	0	16	0	0	0	1
I	Cyanobacterium sp.	UCYN-A	0	0	0	0	1	0	1	1	0	0	0	0	2	0	22	0	0	0	1	3	0	0	0	0	0	0	0	0	0	0	0	8	0	0	0	1
I	Cyanobacterium stanieri	PCC 7202	1	1	0	0	2	0	0	4	0	0	0	2	4	1	48	0	0	0	1	14	3	0	3	0	0	0	0	1	0	0	0	20	2	0	0	1
I	Cyanobium gracile	PCC 6307	2	1	0	0	2	0	1	2	1	0	0	0	3	0	52	0	0	0	1	5	9	4	4	0	0	0	0	0	0	0	0	8	0	0	0	0
I	Cyanobium sp.	PCC 7001	1	1	0	0	1	0	1	1	0	0	0	0	3	0	37	1	2	2	2	4	2	0	4	0	0	0	0	0	0	0	0	6	2	1	0	0
I	Cyanothece sp.	ATCC 51142	2	2	1	0	3	0	1	4	0	0	0	2	5	0	62	2	0	1	1	12	4	1	5	0	0	0	0	3	0	0	0	25	3	1	0	2
I	Cyanothece sp.	ATCC 51472	2	2	1	0	3	0	1	4	0	0	0	2	5	0	62	2	0	1	1	12	4	1	5	0	0	0	0	3	0	0	0	25	3	1	0	2
I	Cyanothece sp.	CCY 0110	2	2	0	0	3	0	1	4	1	0	0	2	5	0	61	2	0	1	1	9	5	1	4	0	0	0	0	2	0	0	0	32	3	1	0	2
I	Cyanothece sp.	PCC 7424	2	2	3	0	4	0	1	3	2	1	0	0	6	0	68	3	0	0	1	15	6	1	7	1	1	0	0	0	0	0	0	42	4	2	0	2
I	Cyanothece sp.	PCC 7425	2	3	6	2	6	0	1	7	5	3	0	0	8	2	75	4	1	2	4	16	4	1	3	0	0	0	0	1	0	0	0	36	2	2	0	1
I	Cyanothece sp.	PCC 7822	3	2	4	0	4	0	2	6	2	0	0	0	8	0	78	4	0	0	1	15	6	2	8	0	0	0	1	0	0	0	0	48	3	4	0	2
I	Cyanothece sp.	PCC 8801	2	2	2	0	3	0	1	5	0	0	0	2	6	0	56	3	0	2	1	9	2	3	5	0	0	0	0	1	0	0	0	36	4	2	0	2
I	Cyanothece sp.	PCC 8802	2	2	2	0	3	0	1	5	0	0	0	2	6	1	57	3	0	2	1	10	3	3	4	0	0	0	0	1	0	0	0	37	3	2	0	2
I	Dactylococcopsis salina	PCC 8305	1	2	1	1	2	0	2	2	0	0	0	0	4	0	51	0	0	2	1	9	2	1	1	0	0	0	0	0	0	0	0	23	1	2	0	1
I	Geminocystis herdmanii	PCC 6308	3	1	3	0	4	0	0	3	3	2	0	0	4	1	52	0	0	0	1	10	3	0	2	1	0	0	0	0	0	0	0	28	0	2	0	2
I	Gloeobacter violaceus	PCC 7421	6	2	6	4	4	0	0	8	5	3	1	1	3	4	61	0	0	1	1	8	7	0	2	0	0	0	0	1	0	0	0	29	3	2	0	0
I	Gloeocapsa sp.	PCC 73106	2	3	1	0	3	0	1	2	2	1	0	1	2	2	53	0	2	1	1	12	5	0	4	0	0	0	0	0	0	0	0	23	0	1	0	1
I	Gloeocapsa sp.	PCC 7428	1	2	5	3	5	0	1	7	3	1	0	4	7	2	103	2	0	1	2	13	5	2	5	0	0	0	0	0	0	1	0	28	4	2	1	2
I	Halothece sp.	PCC 7418	1	2	1	0	2	0	2	2	0	0	0	0	3	2	55	1	0	0	1	13	4	1	4	0	0	0	0	0	0	0	0	31	5	2	0	1
I	Microcystis aeruginosa	NIES-843	2	2	2	1	4	0	1	4	2	1	0	0	5	1	60	0	0	0	1	9	3	0	4	0	0	0	0	1	0	0	0	35	0	2	0	0
I	Prochlorococcus marinus	AS9601	2	1	1	0	1	0	1	0	0	0	0	0	1	0	27	0	0	2	1	2	1	0	1	0	0	0	0	0	0	0	0	8	1	0	0	0
I	Prochlorococcus marinus	MIT 9202	1	1	1	0	1	0	0	1	0	0	0	0	1	0	27	0	0	1	1	2	1	0	0	0	0	0	0	0	0	0	0	8	0	0	0	0
I	Prochlorococcus marinus	MIT 9211	0	1	0	0	1	0	1	0	0	0	0	0	1	0	24	0	0	3	1	4	1	0	1	0	0	0	0	0	0	0	0	8	0	0	0	0
I	Prochlorococcus marinus	MIT 9215	1	1	1	0	1	0	0	1	0	0	0	0	1	0	26	0	0	2	1	3	1	0	0	0	0	0	0	0	0	0	0	7	0	0	0	0
I	Prochlorococcus marinus	MIT 9301	0	1	0	0	1	0	0	1	0	0	0	0	1	0	27	0	0	3	2	3	1	0	0	0	0	0	0	0	0	0	0	7	0	0	0	0
I	Prochlorococcus marinus	MIT 9303	0	1	0	0	1	0	1	2	0	0	0	0	3	0	37	0	0	2	2	4	1	0	1	0	0	0	0	0	0	0	0	38	3	0	0	0
I	Prochlorococcus marinus	MIT 9312	1	1	1	0	1	0	0	1	0	0	0	0	1	0	27	0	0	2	1	2	1	0	1	0	0	0	0	0	0	0	0	5	0	0	0	0
I	Prochlorococcus marinus	MIT 9313	0	1	0	0	1	0	1	1	0	0	0	0	2	0	38	1	0	2	2	4	1	0	1	0	0	0	0	0	0	0	0	15	2	0	0	0
I	Prochlorococcus marinus	MIT 9515	1	1	0	0	2	0	0	0	1	0	0	0	1	0	24	0	0	0	1	2	1	0	0	0	0	0	0	0	0	0	0	4	0	0	0	0
I	Prochlorococcus marinus	NATL1A	1	1	1	0	1	0	0	1	0	0	1	0	2	0	30	0	1	1	1	2	1	0	2	0	0	0	0	0	0	0	0	15	0	0	0	0
I	Prochlorococcus marinus	NATL2A	0	1	0	0	1	0	0	1	0	0	0	0	2	0	30	0	0	0	1	2	1	0	2	0	0	0	0	0	0	0	0	18	0	0	0	0
I	Prochlorococcus marinus marinus	CCMP 1375	1	1	1	0	1	0	1	0	0	0	0	0	1	0	26	0	0	0	1	3	1	0	0	0	0	0	0	0	0	0	0	3	0	1	0	0
I	Prochlorococcus marinus pastoris	CCMP 1986	2	1	0	0	2	0	1	0	0	0	0	0	1	0	26	0	0	0	1	2	1	0	0	0	0	0	0	0	0	0	0	5	0	0	0	0
I	Synechococcus elongatus	PCC 6301	0	1	0	0	1	0	0	3	0	0	0	1	3	0	42	1	0	1	2	9	4	2	2	0	0	0	0	0	0	0	0	17	2	4	0	0
I	Synechococcus elongatus	PCC 7942	0	1	0	0	1	0	0	3	0	0	0	1	3	0	43	1	0	1	2	9	4	2	3	0	0	0	0	0	0	0	0	17	2	4	0	0
I	Synechococcus sp.	BL107	1	1	0	0	1	0	1	1	0	0	0	0	2	0	30	0	2	3	2	7	2	0	3	0	0	0	0	0	0	0	0	8	0	1	0	0
I	Synechococcus sp.	CB0101	0	1	1	0	2	0	1	2	0	0	0	0	2	0	37	1	0	0	0	3	7	1	1	0	0	0	0	0	0	0	0	9	2	1	0	0
I	Synechococcus sp.	CB0205	1	1	0	0	2	0	0	3	0	0	0	0	2	0	34	1	0	0	1	3	2	0	1	0	0	0	0	0	0	0	0	6	0	2	0	0
I	Synechococcus sp.	CC9311	1	1	1	0	2	0	1	2	0	0	0	0	1	0	32	0	1	2	1	4	5	0	3	0	0	0	0	0	0	0	0	7	0	0	0	0
I	Synechococcus sp.	CC9605	1	1	0	0	1	0	1	1	0	0	0	0	2	0	34	0	2	4	2	5	3	0	0	0	0	0	0	0	0	0	0	5	1	1	0	0
I	Synechococcus sp.	CC9902	1	1	0	0	1	0	1	1	0	0	0	0	2	0	31	0	3	5	2	6	2	0	2	0	0	0	0	0	0	0	0	6	1	2	0	0
I	Synechococcus sp.	JA-2-3Ba	0	2	0	0	1	0	2	0	1	1	0	0	3	0	57	0	0	0	1	6	4	0	0	0	0	0	0	0	0	1	0	19	5	2	0	1
I	Synechococcus sp.	JA-3-3Ab	0	1	0	0	1	0	0	2	1	1	0	1	2	1	49	0	0	0	1	8	5	0	0	0	0	0	0	0	0	1	0	20	4	3	0	1
I	Synechococcus sp.	PCC 6312	2	1	1	1	2	0	1	3	1	0	1	0	5	0	60	2	0	1	1	5	3	0	3	0	0	0	0	0	0	0	0	11	3	0	0	1
I	Synechococcus sp.	PCC 7002	1	2	1	0	2	0	1	3	2	1	0	0	5	2	52	1	0	0	1	11	2	0	2	1	0	0	0	1	0	0	0	19	2	3	0	2
I	Synechococcus sp.	PCC 7335	3	1	3	1	4	0	1	4	2	1	0	3	9	3	91	2	0	1	1	16	3	0	3	2	0	0	0	1	0	0	0	23	1	1	0	1
I	Synechococcus sp.	PCC 7336	1	2	3	2	5	0	0	6	4	1	0	1	3	1	54	1	0	0	1	11	6	3	2	1	0	0	0	0	0	1	0	21	6	3	1	1
I	Synechococcus sp.	PCC 7502	1	1	2	1	3	0	2	1	0	0	0	1	6	0	55	2	0	0	1	8	4	0	1	0	0	0	0	0	0	0	0	30	3	0	0	0
I	Synechococcus sp.	RCC 307	1	2	1	0	1	0	1	2	0	0	0	0	1	0	31	0	0	1	2	4	3	0	2	0	0	0	0	0	0	0	0	7	0	1	0	0
I	Synechococcus sp.	RS9916	0	1	1	0	1	0	1	1	0	0	0	0	1	0	37	0	0	3	2	5	4	0	1	0	0	0	0	0	0	0	0	7	2	0	0	0
I	Synechococcus sp.	RS9917	1	2	2	0	2	0	1	1	0	0	0	0	1	0	33	0	0	2	2	4	3	1	3	0	0	0	0	0	0	0	0	6	1	0	0	0
I	Synechococcus sp.	WH 5701	2	1	0	0	2	0	1	2	1	0	0	0	2	0	44	0	0	1	2	3	4	0	3	0	0	0	0	0	0	0	0	9	1	3	0	0
I	Synechococcus sp.	WH 7803	0	2	0	0	1	0	1	2	0	0	0	0	2	0	36	0	0	1	2	4	3	0	2	0	0	0	0	0	0	0	0	7	1	1	0	0
I	Synechococcus sp.	WH 7805	0	2	0	0	1	0	1	2	0	0	0	0	3	0	34	0	0	1	2	4	6	0	2	0	0	0	0	0	0	0	0	6	3	0	0	0
I	Synechococcus sp.	WH 8016	1	1	1	0	2	0	1	2	0	0	0	0	2	0	37	0	0	0	1	3	3	0	4	0	0	0	0	0	0	0	0	12	0	2	0	0
I	Synechococcus sp.	WH 8102	2	2	1	0	1	0	1	1	0	0	0	0	2	0	40	0	2	4	2	6	5	0	3	0	0	0	0	0	0	0	0	7	2	0	0	0
I	Synechococcus sp.	WH 8109	0	1	0	0	1	0	2	1	0	0	0	0	1	0	31	1	0	0	1	3	1	0	2	0	0	0	0	0	0	0	0	6	0	0	0	0
I	Synechocystis sp.	PCC 6803	1	2	1	0	1	0	1	4	1	0	0	2	5	0	54	2	1	1	1	8	4	0	2	0	0	0	0	0	0	0	0	16	3	1	0	1
I	Synechocystis sp.	PCC 7509	1	2	3	1	5	0	1	3	1	0	0	0	3	0	65	0	0	0	1	9	3	1	2	2	0	0	0	0	0	0	0	28	2	2	0	1
I	Thermosynechococcus elongatus	BP-1	1	1	0	0	3	0	1	1	1	0	0	0	4	0	47	0	0	0	1	5	5	2	1	0	0	0	1	0	0	0	0	14	3	1	0	1
II	Chroococcidiopsis sp.	PCC 6712	3	2	7	5	10	0	0	10	9	4	0	1	5	0	70	1	0	0	1	11	4	1	10	0	0	0	0	3	0	0	0	40	1	2	0	2
II	Chroococcidiopsis thermalis	PCC 7203	1	2	12	6	12	0	1	10	8	5	3	2	14	0	102	8	0	2	3	13	7	1	10	0	0	0	1	1	0	1	0	38	1	5	0	3
II	Pleurocapsa sp.	PCC 7319	2	2	11	5	12	0	0	10	10	7	0	2	6	0	76	2	0	1	1	16	9	2	12	0	0	0	0	1	0	0	0	60	4	3	0	1
II	Pleurocapsa sp.	PCC 7327	4	2	4	2	6	0	3	6	5	3	0	3	5	2	68	3	0	0	1	17	5	2	10	0	0	0	0	2	0	0	0	32	2	2	0	2
II	Stanieria cyanosphaera	PCC 7437	2	4	8	5	10	0	2	8	5	5	0	1	6	0	63	2	0	1	1	12	4	1	7	0	0	0	0	3	0	0	0	45	1	2	0	2
II	Xenococcus sp.	PCC 7305	1	2	6	4	8	0	1	3	3	3	0	3	5	0	63	1	0	0	1	14	3	1	7	0	0	0	0	0	0	0	0	64	2	4	0	1
III	Arthrospira maxima	CS-328	4	1	2	2	5	0	0	5	1	1	0	1	5	1	53	1	0	2	1	17	5	0	0	0	0	0	0	1	0	0	0	56	7	2	0	1
III	Arthrospira platensis	NIES-39	4	2	1	1	5	0	0	5	1	1	0	1	6	0	57	1	0	1	1	19	5	0	2	1	0	0	0	1	0	0	0	65	10	5	0	1
III	Arthrospira platensis	Paraca	4	2	2	1	5	0	0	5	2	1	0	1	5	0	58	1	0	0	2	17	4	0	1	0	0	0	0	1	0	0	0	70	8	5	0	1
III	Arthrospira sp.	PCC 8005	4	2	2	2	5	0	0	5	1	1	0	1	4	1	58	1	0	0	1	16	5	0	1	1	0	0	0	1	0	0	0	51	5	4	0	1
III	Coleofasciculus chthonoplastes	PCC 7420	4	2	5	0	7	0	0	7	1	1	0	0	8	0	57	3	0	0	1	18	9	5	9	0	0	0	0	3	0	2	0	64	8	4	1	2
III	Crinalium epipsammum	PCC 9333	1	2	2	1	3	0	0	3	0	0	0	0	4	0	55	1	0	0	1	13	5	2	1	0	0	0	0	1	0	0	0	39	3	3	0	1
III	Geitlerinema sp.	PCC 7105	2	2	1	0	3	0	0	3	0	0	0	1	2	0	49	1	1	2	2	9	5	0	2	1	0	0	0	2	0	0	0	51	9	3	0	2
III	Geitlerinema sp.	PCC 7407	4	2	2	1	4	0	1	6	4	1	0	0	3	0	57	1	0	0	2	11	2	0	1	0	0	0	0	3	0	0	0	32	4	2	0	1
III	Leptolyngbya boryana	PCC 6306	4	1	6	3	7	0	0	9	3	0	1	1	8	4	104	4	0	1	3	14	9	2	9	0	0	0	0	3	0	1	0	44	5	3	1	3
III	Leptolyngbya sp.	PCC 6406	1	1	0	0	2	0	1	5	0	0	0	2	5	1	68	0	0	1	1	14	6	1	1	0	0	0	0	2	0	0	0	32	4	3	0	1
III	Leptolyngbya sp.	PCC 7375	6	2	5	2	6	0	2	6	7	6	0	7	5	2	96	3	0	0	1	19	6	3	6	0	0	0	1	2	0	2	0	49	5	2	2	1
III	Leptolyngbya sp.	PCC 7376	1	2	1	0	2	0	2	4	1	1	0	3	4	1	53	0	1	1	1	12	4	0	2	0	0	0	0	1	0	0	0	32	5	2	0	1
III	Lyngbya sp.	CCY 9616	6	2	7	1	9	0	1	6	6	5	0	2	4	0	60	1	0	1	2	16	6	0	6	1	0	0	0	1	0	0	0	39	5	3	0	1
III	Microcoleus sp.	PCC 7113	1	2	7	2	7	0	1	9	6	3	0	4	6	0	74	1	0	0	1	15	10	4	3	0	0	0	0	1	0	1	0	51	3	5	1	2
III	Microcoleus vaginatus	FGP-2	4	2	2	0	5	0	1	4	2	1	0	0	4	1	67	2	0	0	1	16	9	0	5	0	0	0	0	2	0	0	0	51	8	3	0	0
III	Moorea producta	3L	3	2	10	6	12	0	0	11	7	3	0	4	8	2	75	2	2	3	3	13	8	6	7	0	0	0	1	4	0	2	0	51	4	6	1	1
III	Nodosilinea nodulosa	PCC 7104	6	1	5	1	7	0	2	6	0	0	1	2	9	2	91	4	0	0	1	14	11	1	3	0	0	0	0	1	0	1	0	40	6	2	1	1
III	Oscillatoria acuminata	PCC 6304	3	2	3	0	5	0	1	6	3	1	0	2	5	0	54	2	0	0	1	21	3	1	6	1	0	0	1	4	0	0	0	67	1	5	0	1
III	Oscillatoria formosa	PCC 6407	4	2	2	0	5	0	1	5	2	1	0	6	7	0	73	2	0	0	1	15	7	1	5	1	0	0	0	2	0	0	0	65	8	3	0	0
III	Oscillatoria nigro-viridis	PCC 7112	5	4	5	1	7	0	1	7	2	1	0	0	4	1	72	2	0	0	1	17	9	1	5	0	0	0	0	2	0	0	0	58	7	5	0	0
III	Oscillatoria sp.	PCC 10802	4	2	5	3	6	0	1	8	9	4	0	1	6	0	73	3	0	0	1	18	8	1	8	0	0	0	1	2	0	0	0	84	9	2	0	1
III	Oscillatoria sp.	PCC 6506	3	1	1	0	5	0	2	4	1	1	0	6	7	0	72	2	0	0	1	16	7	1	5	1	0	0	0	2	0	0	0	64	7	3	0	0
III	Prochlorothrix hollandica	PCC 9006	3	2	2	0	4	0	1	4	3	2	0	1	8	0	53	0	1	1	1	10	9	0	1	0	0	0	0	1	0	0	0	28	4	2	0	1
III	Pseudanabaena sp.	PCC 6802	2	3	3	3	4	0	3	1	1	0	0	0	4	2	73	3	0	0	1	16	5	1	5	1	1	0	0	1	0	0	0	73	6	3	0	0
III	Pseudanabaena sp.	PCC 7367	1	1	4	3	5	0	1	2	1	1	0	1	5	0	53	2	1	2	2	6	3	1	1	0	0	0	0	1	0	0	0	35	5	2	0	1
III	Pseudanabaena sp.	PCC 7429	2	4	2	1	3	0	0	6	1	0	0	0	5	2	68	2	1	1	1	9	3	0	4	0	0	0	0	1	0	0	0	30	2	2	0	0
III	Spirulina major	PCC 6313	3	2	4	1	5	0	0	5	1	0	0	1	5	0	56	1	0	0	0	11	4	0	4	0	0	0	0	1	0	0	0	36	2	4	0	1
III	Spirulina subsalsa	PCC 9445	3	2	2	0	4	0	1	4	1	0	0	1	5	1	60	2	0	0	0	15	3	0	3	0	0	0	0	3	0	0	0	35	1	7	0	1
III	Trichodesmium erythraeum	IMS101	2	2	0	0	3	0	1	2	0	0	0	2	3	0	47	1	0	0	2	10	1	0	4	1	0	0	0	1	0	0	0	79	6	5	0	1
IV	Anabaena cylindrica	PCC 7122	3	2	3	0	5	0	1	5	1	0	0	3	8	2	76	2	0	0	1	17	6	0	14	0	0	0	0	2	0	0	0	42	1	3	0	2
IV	Anabaena sp.	PCC 7108	2	3	5	2	7	0	0	5	1	1	0	1	4	2	64	1	0	0	1	15	3	0	11	0	0	0	0	2	0	0	0	32	2	1	0	2
IV	Anabaena variabilis	ATCC 29413	2	4	5	4	9	0	1	7	5	2	0	0	5	0	94	0	0	0	1	18	7	0	11	0	0	0	0	2	0	0	0	36	3	3	0	2
IV	Calothrix sp.	PCC 6303	2	3	9	4	10	0	1	8	4	0	0	0	5	2	82	3	0	0	1	12	7	1	14	1	0	0	1	1	0	1	0	44	4	3	1	1
IV	Calothrix sp.	PCC 7103	2	3	16	8	17	0	1	16	14	5	0	3	10	4	122	7	0	0	1	16	12	5	28	0	0	0	0	1	0	1	0	72	5	6	1	2
IV	Calothrix sp.	PCC 7507	2	4	10	6	12	0	1	9	8	1	0	0	9	1	90	4	0	2	2	16	9	2	11	0	0	0	1	2	0	1	0	45	4	2	1	1
IV	Cylindrospermopsis raciborskii	CS-505	1	1	4	1	5	0	1	2	1	0	0	2	4	0	73	0	1	1	1	10	6	0	10	0	0	0	0	1	0	0	0	22	0	2	0	1
IV	Cylindrospermum stagnale	PCC 7417	2	3	7	4	9	0	1	7	4	1	0	3	5	2	80	1	0	0	1	14	5	0	13	0	0	0	0	2	0	0	0	49	5	3	0	1
IV	Microchaete sp.	PCC 7126	2	1	7	3	9	0	0	7	3	1	0	0	5	0	78	1	0	0	1	14	7	2	10	0	0	0	1	2	0	1	0	35	4	3	1	1
IV	Nodularia spumigena	CCY 9414	2	1	4	1	6	0	1	4	1	1	0	0	6	0	76	2	0	1	1	13	4	0	12	0	0	0	0	1	0	0	0	31	3	4	0	1
IV	Nostoc azollae	708	2	2	3	0	5	0	1	3	0	1	0	1	3	0	46	1	0	0	1	15	3	0	5	0	0	0	0	3	0	0	0	28	0	1	0	2
IV	Nostoc punctiforme	PCC 73102	2	2	7	4	9	0	0	8	4	1	0	1	3	2	95	1	1	2	1	16	4	1	21	0	0	0	0	1	0	0	0	45	4	2	0	1
IV	Nostoc sp.	PCC 7107	2	3	5	0	7	0	1	6	2	1	0	2	8	1	74	2	0	0	1	16	5	0	7	1	0	0	0	1	0	0	0	39	4	4	0	2
IV	Nostoc sp.	PCC 7120	3	4	6	3	8	0	2	6	5	1	0	0	6	2	97	1	0	0	1	17	6	0	15	0	0	0	0	2	0	0	0	30	3	2	0	2
IV	Nostoc sp.	PCC 7524	2	4	5	1	6	0	1	5	1	1	1	1	6	0	96	1	0	1	1	21	4	0	15	0	0	0	0	1	0	0	0	36	2	3	0	2
IV	Raphidiopsis brookii	D9	1	1	3	1	4	0	1	2	0	0	0	2	3	0	61	0	0	2	1	10	3	0	5	0	0	0	0	1	0	0	0	19	0	1	0	1
IV	Rivularia sp.	PCC 7116	2	5	15	8	15	0	1	16	13	3	0	3	6	0	84	4	0	0	1	20	8	3	12	0	0	0	1	2	0	2	0	56	8	1	2	1
IV	Tolypothrix sp.	PCC 9009	2	2	10	4	11	0	1	9	6	2	0	4	6	1	77	4	0	0	1	11	7	2	14	0	0	0	1	1	0	1	0	54	4	4	1	1
V	Cyanobacterium	PCC 7702	2	2	6	3	8	0	1	8	2	2	1	0	4	2	73	1	0	0	1	13	9	1	8	0	0	0	0	0	0	0	0	34	3	1	0	1
V	Fischerella sp.	JSC-11	2	2	7	3	9	0	1	6	2	1	0	1	8	0	83	5	0	0	1	18	9	0	10	0	0	0	1	1	0	0	0	38	5	3	0	1
V	Fischerella sp.	PCC 9339	3	2	7	3	9	0	2	6	4	2	0	3	10	3	107	5	0	0	2	15	7	0	12	0	0	0	1	1	0	0	0	50	1	2	0	4
V	Fischerella sp.	PCC 9431	2	2	8	4	10	0	1	6	3	1	0	0	9	2	83	6	0	0	1	17	7	0	9	0	0	0	0	1	0	0	0	47	3	1	0	1
V	Fischerella sp.	PCC 9605	2	3	7	3	10	0	1	8	6	2	0	1	10	4	102	4	0	0	1	19	9	0	15	0	0	0	0	1	0	0	0	60	4	2	0	4
V	Mastigocladopsis repens	PCC 10914	2	3	7	1	8	0	1	6	2	0	0	0	11	2	81	5	0	0	1	13	8	2	9	0	0	0	0	1	0	1	0	39	4	2	1	1

## Sheet: Table S4
Table S4. Frequency of the cyanobacterial putative EPS-related proteins.
The putative proteins and the sequences (locus tag) from Synechocystis sp. PCC 6803 used as query in tblast searches are indicated above.
			Wza, KpsD	Wzb	Wzc, KpsE (Wzz)	Wzy (WaaL)	Wzx	KpsM (Wzm)	KpsT (Wzt)	KpsS, KpsC	KpsU	KpsF	Alg8, BcsA	Alg44, BcsA	ExoD
Subsection	Strain	Strain ID	sll1581	slr0328	slr0923	sll0737; slr1515; slr0728; slr1074; sll5047	sll5049; slr1543; slr0896	slr0977; slr2107; sll0574	slr0982; sll0575; slr2108	slr2115	slr2122	slr2111	slr1566; sll1377; sll1004; slr5056	sll1181; sll1481	slr1875
I	Acaryochloris marina	MBIC11017	3	3	8	3	6	0	74	0	1	1	6	6	1
I	Acaryochloris sp.	CCMEE 5410	1	2	8	4	7	0	67	0	0	1	6	5	1
I	Chamaesiphon minutus	PCC 6605	1	1	5	4	4	2	77	0	0	0	3	7	2
I	Crocosphaera watsonii	WH 0003	3	1	3	3	2	3	50	0	2	0	4	4	1
I	Crocosphaera watsonii	WH 8501	1	1	1	3	3	1	44	0	0	0	3	0	1
I	Cyanobacterium aponinum	PCC 10605	2	1	2	2	1	2	72	0	0	0	3	2	1
I	Cyanobacterium sp.	UCYN-A	0	0	0	2	0	1	20	0	0	0	0	0	1
I	Cyanobacterium stanieri	PCC 7202	1	1	2	2	2	1	47	0	0	0	3	3	1
I	Cyanobium gracile	PCC 6307	2	1	1	2	1	1	51	0	0	0	4	2	0
I	Cyanobium sp.	PCC 7001	1	1	0	1	0	1	34	0	2	0	2	3	0
I	Cyanothece sp.	ATCC 51142	2	1	2	3	2	3	59	0	1	0	3	5	2
I	Cyanothece sp.	ATCC 51472	2	1	2	3	2	3	59	0	1	0	3	5	2
I	Cyanothece sp.	CCY 0110	2	1	2	3	3	3	58	0	1	0	3	4	2
I	Cyanothece sp.	PCC 7424	2	1	3	3	2	4	65	0	0	0	5	7	2
I	Cyanothece sp.	PCC 7425	2	2	6	3	3	5	75	0	1	1	4	1	1
I	Cyanothece sp.	PCC 7822	3	1	4	5	2	5	77	0	0	0	4	8	2
I	Cyanothece sp.	PCC 8801	2	1	2	4	2	4	54	0	2	0	2	4	2
I	Cyanothece sp.	PCC 8802	2	1	3	4	2	4	55	0	2	0	2	3	2
I	Dactylococcopsis salina	PCC 8305	1	2	2	3	0	1	50	0	2	0	2	1	1
I	Geminocystis herdmanii	PCC 6308	3	1	3	2	1	2	52	0	0	0	3	2	2
I	Gloeobacter violaceus	PCC 7421	5	1	6	4	6	1	59	0	1	0	4	0	0
I	Gloeocapsa sp.	PCC 73106	2	1	2	3	3	1	52	2	1	0	4	4	1
I	Gloeocapsa sp.	PCC 7428	1	1	5	2	6	2	102	0	1	1	5	5	2
I	Halothece sp.	PCC 7418	1	1	2	4	0	1	53	0	0	0	3	4	1
I	Microcystis aeruginosa	NIES-843	2	2	3	3	0	1	57	0	0	0	3	4	0
I	Prochlorococcus marinus	AS9601	2	1	1	1	0	0	26	0	1	0	1	1	0
I	Prochlorococcus marinus	MIT 9202	1	1	2	1	0	0	26	0	0	0	1	0	0
I	Prochlorococcus marinus	MIT 9211	0	1	1	1	0	0	24	0	2	1	1	1	0
I	Prochlorococcus marinus	MIT 9215	1	1	2	0	0	0	25	0	1	1	1	0	0
I	Prochlorococcus marinus	MIT 9301	0	1	1	1	0	0	25	0	2	1	1	0	0
I	Prochlorococcus marinus	MIT 9303	0	1	0	2	0	1	37	0	1	1	1	1	0
I	Prochlorococcus marinus	MIT 9312	1	1	2	0	0	0	27	0	1	0	1	1	0
I	Prochlorococcus marinus	MIT 9313	0	1	0	2	0	1	37	0	0	1	1	1	0
I	Prochlorococcus marinus	MIT 9515	1	1	2	0	0	0	24	0	0	0	1	0	0
I	Prochlorococcus marinus	NATL1A	1	1	2	1	0	0	29	0	1	0	1	2	0
I	Prochlorococcus marinus	NATL2A	0	1	1	1	0	0	29	0	0	0	1	2	0
I	Prochlorococcus marinus marinus	CCMP 1375	1	1	0	1	0	0	25	0	0	0	1	0	0
I	Prochlorococcus marinus pastoris	CCMP 1986	2	1	2	1	0	0	25	0	0	0	1	0	0
I	Synechococcus elongatus	PCC 6301	0	1	0	2	1	1	42	0	1	1	4	2	0
I	Synechococcus elongatus	PCC 7942	0	1	0	2	1	1	43	0	1	1	4	2	0
I	Synechococcus sp.	BL107	1	1	0	2	0	0	30	0	2	2	2	3	0
I	Synechococcus sp.	CB0101	0	1	1	2	0	1	38	0	0	0	4	1	0
I	Synechococcus sp.	CB0205	1	1	1	2	0	1	33	0	0	0	2	1	0
I	Synechococcus sp.	CC9311	1	1	1	2	0	0	30	0	1	1	4	2	0
I	Synechococcus sp.	CC9605	1	1	0	2	0	0	34	0	4	0	2	0	0
I	Synechococcus sp.	CC9902	1	1	0	2	0	0	31	0	2	0	2	2	0
I	Synechococcus sp.	JA-2-3Ba	0	1	0	2	0	0	56	0	0	0	3	0	1
I	Synechococcus sp.	JA-3-3Ab	0	1	0	2	1	0	48	0	0	0	4	0	1
I	Synechococcus sp.	PCC 6312	2	1	1	3	1	2	60	0	1	0	3	2	1
I	Synechococcus sp.	PCC 7002	1	2	1	4	0	1	52	0	0	1	2	2	2
I	Synechococcus sp.	PCC 7335	3	1	4	3	3	2	89	0	1	0	3	3	1
I	Synechococcus sp.	PCC 7336	1	1	5	3	3	2	51	0	0	0	6	2	1
I	Synechococcus sp.	PCC 7502	1	1	2	3	1	4	55	0	0	0	4	1	0
I	Synechococcus sp.	RCC 307	1	2	2	2	0	0	30	0	1	0	2	1	0
I	Synechococcus sp.	RS9916	0	1	1	2	0	0	36	0	1	2	4	1	0
I	Synechococcus sp.	RS9917	1	2	2	2	0	0	33	0	1	1	3	1	0
I	Synechococcus sp.	WH 5701	2	1	1	2	1	1	42	0	0	0	3	3	0
I	Synechococcus sp.	WH 7803	0	1	0	2	0	1	35	0	0	0	3	2	0
I	Synechococcus sp.	WH 7805	0	2	0	2	0	1	34	0	0	1	4	2	0
I	Synechococcus sp.	WH 8016	1	1	1	2	0	1	36	0	0	0	3	2	0
I	Synechococcus sp.	WH 8102	2	1	1	2	0	0	38	0	3	1	4	3	0
I	Synechococcus sp.	WH 8109	0	1	0	2	0	0	29	0	0	0	1	2	0
I	Synechocystis sp.	PCC 6803	1	1	1	5	3	3	53	1	1	1	4	2	1
I	Synechocystis sp.	PCC 7509	1	1	4	3	0	1	65	0	0	0	3	2	1
I	Thermosynechococcus elongatus	BP-1	1	1	2	2	0	0	46	0	0	0	5	0	1
II	Chroococcidiopsis sp.	PCC 6712	3	1	9	2	8	2	68	0	0	0	4	9	2
II	Chroococcidiopsis thermalis	PCC 7203	1	1	12	3	7	8	101	0	1	2	5	5	3
II	Pleurocapsa sp.	PCC 7319	2	2	11	4	5	3	73	0	1	0	7	10	1
II	Pleurocapsa sp.	PCC 7327	4	1	5	5	6	3	68	0	0	0	4	9	2
II	Stanieria cyanosphaera	PCC 7437	2	1	9	4	0	3	62	0	1	0	4	6	2
II	Xenococcus sp.	PCC 7305	1	2	7	2	4	2	62	0	0	0	3	6	1
III	Arthrospira maxima	CS-328	4	1	5	2	1	1	51	0	2	0	3	0	1
III	Arthrospira platensis	NIES-39	4	1	5	2	1	1	56	0	1	0	4	2	1
III	Arthrospira platensis	Paraca	4	1	5	2	1	1	56	0	0	0	3	1	1
III	Arthrospira sp.	PCC 8005	4	1	5	2	1	1	57	0	0	0	3	1	1
III	Coleofasciculus chthonoplastes	PCC 7420	4	2	7	3	0	3	57	0	0	0	7	5	2
III	Crinalium epipsammum	PCC 9333	1	1	3	2	0	1	54	0	0	0	5	1	1
III	Geitlerinema sp.	PCC 7105	2	1	2	2	1	1	47	1	1	1	4	1	2
III	Geitlerinema sp.	PCC 7407	4	1	4	3	3	1	57	0	0	0	2	1	1
III	Leptolyngbya boryana	PCC 6306	4	1	8	2	4	4	103	0	1	1	8	9	3
III	Leptolyngbya sp.	PCC 6406	1	1	2	5	2	0	67	0	0	0	5	0	1
III	Leptolyngbya sp.	PCC 7375	6	2	5	4	9	2	94	0	0	0	6	6	1
III	Leptolyngbya sp.	PCC 7376	1	1	2	6	3	1	53	0	0	0	3	2	1
III	Lyngbya sp.	CCY 9616	6	1	9	3	5	2	59	0	1	0	3	3	1
III	Microcoleus sp.	PCC 7113	1	1	7	4	6	2	73	0	0	0	6	2	2
III	Microcoleus vaginatus	FGP-2	4	1	4	3	2	2	67	0	0	0	6	4	0
III	Moorea producta	3L	3	1	13	3	8	3	73	2	3	1	7	6	1
III	Nodosilinea nodulosa	PCC 7104	6	1	7	6	3	4	89	0	0	0	8	3	1
III	Oscillatoria acuminata	PCC 6304	3	1	4	2	5	2	54	0	0	0	2	4	1
III	Oscillatoria formosa	PCC 6407	4	1	5	3	7	2	73	0	0	0	5	4	0
III	Oscillatoria nigro-viridis	PCC 7112	5	1	6	3	2	2	72	0	0	0	6	3	0
III	Oscillatoria sp.	PCC 10802	4	2	4	3	6	2	73	0	0	0	5	8	0
III	Oscillatoria sp.	PCC 6506	3	1	5	3	6	2	71	0	0	0	5	4	0
III	Prochlorothrix hollandica	PCC 9006	3	1	4	3	2	4	51	1	0	0	9	1	1
III	Pseudanabaena sp.	PCC 7429	2	2	2	3	1	3	73	1	0	0	3	3	0
III	Pseudanabaena sp.	PCC 6802	1	2	3	3	1	3	53	0	0	0	4	5	0
III	Pseudanabaena sp.	PCC 7367	2	1	4	3	2	2	68	1	2	1	3	1	1
III	Spirulina major	PCC 6313	3	1	4	2	2	2	55	0	0	0	4	3	1
III	Spirulina subsalsa	PCC 9445	3	1	3	3	2	2	59	0	0	0	3	3	1
III	Trichodesmium erythraeum	IMS101	2	1	3	2	1	1	47	0	0	1	1	3	1
IV	Anabaena cylindrica	PCC 7122	3	2	4	2	3	5	74	0	0	0	3	13	2
IV	Anabaena sp.	PCC 7108	2	1	6	2	2	2	62	0	0	0	3	9	2
IV	Anabaena variabilis	ATCC 29413	2	1	8	3	1	2	94	0	0	0	5	9	2
IV	Calothrix sp.	PCC 6303	2	2	9	4	4	3	81	0	0	0	7	11	1
IV	Calothrix sp.	PCC 7103	2	1	17	4	11	7	122	0	0	0	9	24	2
IV	Calothrix sp.	PCC 7507	2	2	13	2	5	4	88	0	1	1	8	10	1
IV	Cylindrospermopsis raciborskii	CS-505	1	1	4	2	2	1	71	1	0	0	4	9	1
IV	Cylindrospermum stagnale	PCC 7417	2	3	8	3	5	2	76	0	0	0	5	12	1
IV	Microchaete sp.	PCC 7126	2	1	9	2	2	3	77	0	0	0	6	10	1
IV	Nodularia spumigena	CCY 9414	2	1	6	2	0	3	72	0	1	0	2	12	1
IV	Nostoc azollae	708	2	1	4	2	1	2	44	0	0	0	2	5	2
IV	Nostoc punctiforme	PCC 73102	2	1	8	2	2	2	93	1	0	0	3	14	1
IV	Nostoc sp.	PCC 7107	2	2	6	2	4	3	74	0	0	0	3	7	2
IV	Nostoc sp.	PCC 7120	3	1	7	3	2	2	96	0	0	0	3	14	2
IV	Nostoc sp.	PCC 7524	2	1	6	3	2	3	93	0	1	0	3	15	2
IV	Raphidiopsis brookii	D9	1	1	3	2	2	0	61	0	2	1	3	4	1
IV	Rivularia sp.	PCC 7116	2	3	16	4	12	3	83	0	0	0	7	11	1
IV	Tolypothrix sp.	PCC 9009	2	1	11	4	8	4	76	0	0	0	6	13	1
V	Cyanobacterium	PCC 7702	2	2	7	3	2	1	50	0	0	0	5	8	1
V	Fischerella sp.	JSC-11	2	1	9	3	1	4	81	0	0	0	4	8	1
V	Fischerella sp.	PCC 9339	3	1	9	3	3	5	107	0	0	0	4	10	4
V	Fischerella sp.	PCC 9431	2	1	10	3	1	5	82	0	0	0	4	7	1
V	Fischerella sp.	PCC 9605	2	1	9	5	4	4	101	0	0	0	5	13	3
V	Mastigocladopsis repens	PCC 10914	2	1	7	3	2	6	81	0	0	0	5	9	1

## Sheet: Table S5
Table S5. Frequency of putative Wzy/WaaL and Alg8/BcsA sequences according to the phylogenetic groups used to define amino acid patterns.
			Wzy/WaaL							Alg8/BcsA
			Group 1	Group 2		Group 3	Group 4	Group 5		Group 1	Group 2	Group 3	Group 4	Group 5		Group 6
Subsection	Strain	Strain ID	With pattern	With pattern	Without pattern	Without pattern	Without pattern	With pattern	Without pattern	With pattern	With pattern	With pattern	With pattern	With pattern	Without pattern	With pattern	Without pattern
I	Acaryochloris marina	MBIC11017	1	1	0	1	0	0	0	1	0	1	4	0	0	0	0
I	Acaryochloris sp.	CCMEE 5410	1	1	0	1	1	0	0	1	0	1	4	0	0	0	0
I	Chamaesiphon minutus	PCC 6605	2	0	0	0	1	0	1	1	0	0	1	1	0	0	0
I	Crocosphaera watsonii	WH 0003	1	0	0	1	0	1	0	1	1	0	1	1	0	0	0
I	Crocosphaera watsonii	WH 8501	1	0	0	1	0	1	0	1	0	0	1	1	0	0	0
I	Cyanobacterium aponinum	PCC 10605	1	0	0	0	0	1	0	1	0	0	2	0	0	0	0
I	Cyanobacterium sp.	UCYN-A	1	0	0	0	0	1	0	0	0	0	0	0	0	0	0
I	Cyanobacterium stanieri	PCC 7202	1	0	0	0	0	1	0	1	0	0	1	1	0	0	0
I	Cyanobium gracile	PCC 6307	1	0	0	0	0	1	0	1	0	0	2	0	0	0	0
I	Cyanobium sp.	PCC 7001	1	0	0	0	0	0	0	1	0	0	1	0	0	0	0
I	Cyanothece sp.	ATCC 51142	1	0	0	1	0	1	0	1	1	0	0	1	0	0	0
I	Cyanothece sp.	ATCC 51472	1	0	0	1	0	1	0	1	1	0	0	1	0	0	0
I	Cyanothece sp.	CCY 0110	1	0	0	1	0	1	0	1	1	0	0	1	0	0	0
I	Cyanothece sp.	PCC 7424	1	0	0	1	0	1	0	1	2	0	1	1	0	0	0
I	Cyanothece sp.	PCC 7425	1	1	0	0	0	1	0	1	0	0	1	1	0	1	0
I	Cyanothece sp.	PCC 7822	1	2	0	1	0	1	0	1	1	0	1	0	0	0	0
I	Cyanothece sp.	PCC 8801	1	1	0	1	0	1	0	1	0	0	1	0	0	0	0
I	Cyanothece sp.	PCC 8802	1	1	0	1	0	1	0	1	1	0	1	0	0	0	0
I	Dactylococcopsis salina	PCC 8305	1	0	1	0	0	1	0	1	0	0	1	0	0	0	0
I	Geminocystis herdmanii	PCC 6308	1	0	0	0	0	1	0	1	0	0	1	1	0	0	0
I	Gloeobacter violaceus	PCC 7421	1	0	0	0	1	0	1	1	0	1	0	1	0	0	0
I	Gloeocapsa sp.	PCC 73106	1	0	0	1	0	1	0	1	1	0	1	1	0	0	0
I	Gloeocapsa sp.	PCC 7428	1	0	0	0	0	1	0	1	0	0	3	1	0	0	0
I	Halothece sp.	PCC 7418	1	2	0	0	0	1	0	1	0	0	1	1	0	0	0
I	Microcystis aeruginosa	NIES-843	1	0	0	0	0	1	0	1	0	0	1	1	0	0	0
I	Prochlorococcus marinus	AS9601	0	0	0	0	0	1	0	1	0	0	0	0	0	0	0
I	Prochlorococcus marinus	MIT 9202	0	0	0	0	0	1	0	1	0	0	0	0	0	0	0
I	Prochlorococcus marinus	MIT 9211	0	0	0	0	0	1	0	1	0	0	0	0	0	0	0
I	Prochlorococcus marinus	MIT 9215	0	0	0	0	0	0	0	1	0	0	0	0	0	0	0
I	Prochlorococcus marinus	MIT 9301	0	0	0	0	0	0	1	1	0	0	0	0	0	0	0
I	Prochlorococcus marinus	MIT 9303	1	0	0	0	0	1	0	1	0	0	0	0	0	0	0
I	Prochlorococcus marinus	MIT 9312	0	0	0	0	0	0	0	1	0	0	0	0	0	0	0
I	Prochlorococcus marinus	MIT 9313	1	0	0	0	0	1	0	1	0	0	0	0	0	0	0
I	Prochlorococcus marinus	MIT 9515	0	0	0	0	0	0	0	1	0	0	0	0	0	0	0
I	Prochlorococcus marinus	NATL1A	0	0	0	0	0	1	0	1	0	0	0	0	0	0	0
I	Prochlorococcus marinus	NATL2A	0	0	0	0	0	1	0	1	0	0	0	0	0	0	0
I	Prochlorococcus marinus marinus	CCMP 1375	0	0	0	0	0	1	0	1	0	0	0	0	0	0	0
I	Prochlorococcus marinus pastoris	CCMP 1986	0	0	0	0	0	0	1	1	0	0	0	0	0	0	0
I	Synechococcus elongatus	PCC 6301	1	0	0	0	0	1	0	1	0	0	3	0	0	0	0
I	Synechococcus elongatus	PCC 7942	1	0	0	0	0	1	0	1	0	0	3	0	0	0	0
I	Synechococcus sp.	BL107	1	0	0	0	0	1	0	1	0	0	0	1	0	0	0
I	Synechococcus sp.	CB0101	1	0	0	0	0	1	0	1	0	0	2	1	0	0	0
I	Synechococcus sp.	CB0205	1	0	0	0	0	1	0	1	0	0	0	0	1	0	0
I	Synechococcus sp.	CC9311	1	0	0	0	0	1	0	1	0	0	2	1	0	0	0
I	Synechococcus sp.	CC9605	1	0	0	0	0	1	0	1	0	0	1	0	0	0	0
I	Synechococcus sp.	CC9902	1	0	0	0	0	1	0	1	0	0	0	1	0	0	0
I	Synechococcus sp.	JA-2-3Ba	1	0	0	0	0	1	0	1	0	0	0	1	0	0	0
I	Synechococcus sp.	JA-3-3Ab	1	0	0	0	0	1	0	1	0	0	0	1	1	0	0
I	Synechococcus sp.	PCC 6312	1	1	0	0	0	0	1	1	0	0	1	1	0	0	0
I	Synechococcus sp.	PCC 7002	1	2	0	0	0	1	0	1	0	0	0	1	0	0	0
I	Synechococcus sp.	PCC 7335	1	1	0	0	0	1	0	1	0	0	0	2	0	0	0
I	Synechococcus sp.	PCC 7336	1	0	0	0	0	1	0	1	1	0	3	1	0	0	0
I	Synechococcus sp.	PCC 7502	1	1	0	0	0	1	0	1	0	1	2	0	0	0	0
I	Synechococcus sp.	RCC 307	1	0	0	0	0	1	0	1	0	0	1	0	0	0	0
I	Synechococcus sp.	RS9916	1	0	0	0	0	1	0	1	0	0	1	1	0	0	0
I	Synechococcus sp.	RS9917	1	0	0	0	0	1	0	1	0	0	1	0	0	0	0
I	Synechococcus sp.	WH 5701	1	0	0	0	0	1	0	1	0	0	1	1	0	0	0
I	Synechococcus sp.	WH 7803	1	0	0	0	0	1	0	1	0	0	1	1	0	0	0
I	Synechococcus sp.	WH 7805	1	0	0	0	0	1	0	1	0	0	1	1	0	0	0
I	Synechococcus sp.	WH 8016	1	0	0	0	0	1	0	1	0	0	1	1	0	0	0
I	Synechococcus sp.	WH 8102	1	0	0	0	0	1	0	1	0	0	1	1	0	0	0
I	Synechococcus sp.	WH 8109	1	0	0	0	0	1	0	1	0	0	0	0	0	0	0
I	Synechocystis sp.	PCC 6803	1	1	0	1	0	1	0	1	1	0	0	2	0	0	0
I	Synechocystis sp.	PCC 7509	1	1	0	0	0	1	0	1	0	0	1	1	0	0	0
I	Thermosynechococcus elongatus	BP-1	1	1	0	0	0	0	0	1	0	0	2	2	0	0	0
II	Chroococcidiopsis sp.	PCC 6712	1	0	0	0	0	1	0	1	1	0	1	1	0	0	0
II	Chroococcidiopsis thermalis	PCC 7203	1	0	0	0	1	1	0	1	0	0	1	1	0	0	0
II	Pleurocapsa sp.	PCC 7319	1	0	0	1	0	1	0	1	2	0	3	1	0	0	0
II	Pleurocapsa sp.	PCC 7327	1	2	0	1	0	1	0	1	1	0	1	1	0	0	0
II	Stanieria cyanosphaera	PCC 7437	1	1	0	0	0	1	0	1	1	0	1	1	0	0	0
II	Xenococcus sp.	PCC 7305	1	0	0	0	0	1	0	1	1	0	0	0	1	0	0
III	Arthrospira maxima	CS-328	1	0	0	0	0	1	0	1	1	0	0	1	0	0	0
III	Arthrospira platensis	NIES-39	1	0	0	0	0	1	0	1	1	0	1	1	0	0	0
III	Arthrospira platensis	Paraca	1	0	0	0	0	1	0	0	1	0	1	1	0	0	0
III	Arthrospira sp.	PCC 8005	1	0	0	0	0	1	0	1	1	0	0	1	0	0	0
III	Coleofasciculus chthonoplastes	PCC 7420	1	0	0	1	0	1	0	1	1	0	4	0	0	0	0
III	Crinalium epipsammum	PCC 9333	1	0	0	0	0	1	0	2	0	0	2	1	0	0	0
III	Geitlerinema sp.	PCC 7105	1	0	0	0	0	1	0	1	0	0	1	2	0	0	0
III	Geitlerinema sp.	PCC 7407	1	0	0	0	0	1	0	1	0	0	0	1	0	0	0
III	Leptolyngbya boryana	PCC 6306	1	0	0	0	0	1	0	1	1	0	4	1	0	0	0
III	Leptolyngbya sp.	PCC 6406	1	2	0	0	0	2	0	1	0	0	1	1	0	1	0
III	Leptolyngbya sp.	PCC 7375	1	2	0	0	0	1	0	1	0	1	3	0	0	0	0
III	Leptolyngbya sp.	PCC 7376	1	3	0	0	0	1	0	1	0	0	0	1	0	0	0
III	Lyngbya sp.	CCY 9616	1	0	0	1	0	1	0	1	1	0	1	0	0	0	0
III	Microcoleus sp.	PCC 7113	1	0	0	1	0	1	0	2	1	0	3	0	0	0	0
III	Microcoleus vaginatus	FGP-2	1	0	0	1	0	1	0	1	1	0	1	1	0	0	1
III	Moorea producta	3L	1	0	0	1	0	1	0	1	1	1	4	1	0	0	0
III	Nodosilinea nodulosa	PCC 7104	1	3	0	0	1	1	0	1	1	0	3	0	0	1	0
III	Oscillatoria acuminata	PCC 6304	1	0	0	0	0	1	0	1	0	0	0	1	0	0	0
III	Oscillatoria formosa	PCC 6407	1	0	0	1	0	1	0	1	1	0	1	1	0	1	0
III	Oscillatoria nigro-viridis	PCC 7112	1	0	0	1	0	1	0	1	1	0	1	1	0	0	1
III	Oscillatoria sp.	PCC 10802	1	0	0	1	0	0	1	1	1	0	0	1	0	1	0
III	Oscillatoria sp.	PCC 6506	1	0	0	1	0	1	0	1	1	0	1	1	0	1	0
III	Prochlorothrix hollandica	PCC 9006	1	0	0	0	0	1	0	1	1	0	1	1	0	2	0
III	Pseudanabaena sp.	PCC 7429	1	1	0	0	0	1	0	1	0	1	0	1	0	0	0
III	Pseudanabaena sp.	PCC 6802	1	1	0	0	0	1	0	1	0	1	1	1	0	0	0
III	Pseudanabaena sp.	PCC 7367	1	1	0	0	0	0	1	1	0	0	1	1	0	0	0
III	Spirulina major	PCC 6313	1	0	0	0	0	1	0	1	1	0	0	1	0	1	0
III	Spirulina subsalsa	PCC 9445	1	0	0	0	0	1	0	1	0	0	0	1	0	1	0
III	Trichodesmium erythraeum	IMS101	1	0	0	0	0	1	0	1	0	0	0	0	0	0	0
IV	Anabaena cylindrica	PCC 7122	1	0	0	0	0	1	0	1	0	0	0	2	0	0	0
IV	Anabaena sp.	PCC 7108	1	0	0	0	0	1	0	1	0	0	0	2	0	0	0
IV	Anabaena variabilis	ATCC 29413	1	0	0	0	1	1	0	1	0	0	1	1	0	1	0
IV	Calothrix sp.	PCC 6303	1	0	0	0	2	1	0	1	2	0	1	2	0	1	0
IV	Calothrix sp.	PCC 7103	1	0	0	0	2	1	0	2	2	0	4	1	0	0	0
IV	Calothrix sp.	PCC 7507	1	0	0	0	0	1	0	1	1	0	3	2	0	0	0
IV	Cylindrospermopsis raciborskii	CS-505	1	0	0	0	0	1	0	1	0	0	0	2	0	0	0
IV	Cylindrospermum stagnale	PCC 7417	1	0	0	0	1	1	0	2	0	0	0	2	0	0	0
IV	Microchaete sp.	PCC 7126	1	0	0	0	0	1	0	1	1	0	2	2	0	0	0
IV	Nodularia spumigena	CCY 9414	1	0	0	0	0	1	0	1	0	0	0	1	0	0	0
IV	Nostoc azollae	708	1	0	0	0	0	1	0	1	0	0	0	1	0	0	0
IV	Nostoc punctiforme	PCC 73102	1	0	0	0	0	1	0	2	0	0	1	0	0	0	0
IV	Nostoc sp.	PCC 7107	1	0	0	0	0	1	0	1	0	0	1	1	0	0	0
IV	Nostoc sp.	PCC 7120	1	0	0	0	1	1	0	1	0	0	1	1	0	0	0
IV	Nostoc sp.	PCC 7524	1	0	0	0	0	1	0	2	0	0	0	1	0	0	0
IV	Raphidiopsis brookii	D9	1	0	0	0	0	1	0	1	0	0	0	2	0	0	0
IV	Rivularia sp.	PCC 7116	1	0	0	0	1	1	0	1	2	0	3	1	0	0	0
IV	Tolypothrix sp.	PCC 9009	1	0	0	0	1	1	0	1	1	0	2	2	0	0	0
V	Cyanobacterium	PCC 7702	1	0	0	1	0	1	0	1	1	0	0	1	0	1	0
V	Fischerella sp.	JSC-11	1	0	0	0	1	1	0	1	1	0	0	2	0	0	0
V	Fischerella sp.	PCC 9339	1	0	0	0	1	1	0	1	1	0	0	2	0	0	0
V	Fischerella sp.	PCC 9431	1	0	0	0	1	1	0	1	1	0	0	2	0	0	0
V	Fischerella sp.	PCC 9605	1	0	0	1	1	1	0	1	1	0	0	2	0	1	0
V	Mastigocladopsis repens	PCC 10914	1	0	0	0	1	1	0	1	0	0	2	1	0	1	0

## Sheet: Table S6
Table S6. Coding system for variables in stastistical analysis.
Morphology	Code		Habitat	Code		Genome size	Code		Persistent sheath	Code
Unicellular	U		No info	0		<3000	1		No info	0
Filamentous	F		Multiple	m		3000-5000	2		Absent	A
Heterocystous	H		Fresh water	F		5001-7000	3		Present, thin	T
			Fresh water, hot spring	Hs		>7000	4		Present	P
			Marine	M
			Soil	S

## Sheet: References
Phylum-wide analysis of genes/proteins related to the last steps of assembly and export of extracellular polymeric substances (EPS) in cyanobacteria
Sara B. Pereira1,2*, Rita Mota1,2,3, Cristina P. Vieira1,2, Jorge Vieira1,2, Paula Tamagnini1,2,3*
1i3S - Instituto de Investigação e Inovação em Saúde, Universidade do Porto, Rua Júlio Amaral de Carvalho 245, 4200-135 Porto, Portugal
2IBMC - Instituto de Biologia Molecular e Celular, Universidade do Porto, Rua do Campo Alegre 823, 4150-180 Porto, Portugal
3Faculdade de Ciências, Departamento de Biologia, Universidade do Porto, Rua do Campo Alegre, Edifício FC4, 4169-007 Porto, Portugal
*Correspondence and requests for materials should be addressed to S. B. P. (email: sarap@ibmc.up.pt) or P. T. (email: pmtamagn@ibmc.up.pt)
References
[1]	Swingley, W. D. et al. Niche adaptation and genome expansion in the chlorophyll d-producing cyanobacterium Acaryochloris marina. Proc. Natl. Acad. Sci. USA 12, 2005-2010 (2008).
[2]	Miller, S., Wood, A., Blankenship, R. E., Kim, M. & Ferriera, S. Dynamics of gene duplication in the genomes of chlorophyll d-producing cyanobacteria: Implications for the ecological niche. Genome Biol. Evol. 3, 601-613 (2011).
[3]	Shih, P. M. et al. Improving the coverage of the cyanobacterial phylum using diversity-driven genome sequencing. Proc. Natl. Acad. Sci. USA 110, 1053-1058 (2013).
[4]	Bench, S., Ilikchyan, I., Tripp, H. & Zehr, J. Two strains of Crocosphaera watsonii with highly conserved genomes are distinguished by strain-specific features. Front. Microbiol. 2, 261, doi: 10.3389/fmicb.2011.00261 (2011).
[5]	Shi, T., Ilikchyan, I., Rabouille, S. & Zehr, J. Genome-wide analysis of diel gene expression in the unicellular N2-fixing cyanobacterium Crocosphaera watsonii WH 8501. ISME J. 4, 621-632 (2010).
[6]	Tripp, H. J. et al. Metabolic streamlining in an open-ocean nitrogen-fixing cyanobacterium. Nature 464, 90-94 (2010).
[7]	Welsh, E. A. et al. The genome of Cyanothece 51142, a unicellular diazotrophic cyanobacterium important in the marine nitrogen cycle. Proc. Natl. Acad. Sci. USA 105, 15094-15099 (2008).
[8]	Bandyopadhyay, A. et al. Novel metabolic attributes of the genus Cyanothece, comprising a group of unicellular nitrogen-fixing cyanobacteria. mBio 2, e00214-11, doi: 10.1128/mBio.00214-11 (2011).
[9]	Nakamura, Y. et al. Complete genome structure of Gloeobacter violaceus PCC 7421, a cyanobacterium that lacks thylakoids. DNA Res. 10, 137-145 (2003).
[10]	Kaneko, T. et al. Complete genomic structure of the bloom-forming toxic cyanobacterium Microcystis aeruginosa NIES-843. DNA Res. 14, 247-256 (2007).
[11]	Kettler, G. C. et al. Patterns and implications of gene gain and loss in the evolution of Prochlorococcus. PLoS Genet. 3, e231, doi: 10.1371/journal.pgen.0030231 (2007).
[12]	Coleman, M. L. et al. Genomic islands and the ecology and evolution of Prochlorococcus. Science 311, 1768-1770 (2006).
[13]	Rocap, G. et al. Genome divergence in two Prochlorococcus ecotypes reflects oceanic niche differentiation. Nature 424, 1042-1047 (2003).
[14]	Dufresne, A. B. et al. Genome sequence of the cyanobacterium Prochlorococcus marinus SS120, a nearly minimal oxyphototrophic genome. Proc. Natl. Acad. Sci. USA 100, 10020-10025 (2003).
[15]	Sugita, C. et al. Complete nucleotide sequence of the freshwater unicellular cyanobacterium Synechococcus elongatus PCC 6301 chromosome: gene content and organization. Photosynth. Res. 93, 55-67 (2007).
[16]	Dufresne, A. et al. Unraveling the genomic mosaic of a ubiquitous genus of marine cyanobacteria. Genome Biol. 9, R90, doi: 10.1186/gb-2008-9-5-r90 (2008).
[17]	Palenik, B. et al. Genome sequence of Synechococcus CC9311: Insights into adaptation to a coastal environment. Proc. Natl. Acad. Sci. USA 103, 13555-13559 (2006).
[18]	Bhaya, D. et al. Population level functional diversity in a microbial community revealed by comparative genomic and metagenomic analyses. ISME J. 1, 703-713 (2007).
[19]	Honda, D., Yokota, A. & Sugiyama, J. Detection of seven major evolutionary lineages in cyanobacteria based on the 16S rRNA gene sequence analysis with new sequences of five marine Synechococcus strains. J. Mol. Evol. 48, 723-39 (1999).
[20]	Palenik, B. et al. The genome of a motile marine Synechococcus. Nature 424, 1037-1042 (2003).
[21]	Kaneko, T. et al. Sequence analysis of the genome of the unicellular cyanobacterium Synechocystis sp. strain PCC 6803. II. Sequence determination of the entire genome and assignment of potential protein-coding regions. DNA Res. 3, 109-136 (1996).
[22]	Nakamura, Y. et al. Complete genome structure of the thermophilic cyanobacterium Thermosynechococcus elongatus BP-1. DNA Res. 9, 123-130 (2002).
[23]	Carrieri, D., Ananyev, G., Lenz, O., Bryant, D. A. & Dismukes, G. C. Contribution of a sodium ion gradient to energy conservation during fermentation in the cyanobacterium Arthrospira (Spirulina) maxima CS-328. Appl. Environ. Microbiol. 77, 7185-94 (2011).
[24]	Fujisawa, T. et al. Genomic structure of an economically important cyanobacterium, Arthrospira (Spirulina) platensis NIES-39. DNA Res. 17, 85-103 (2010).
[25]	Lefort, F. et al. Whole-genome shotgun sequence of Arthrospira platensis strain Paraca, a cultivated and edible cyanobacterium. Genome Announc. 2, e00751-14, doi: 10.1128/genomeA.00751-14 (2014).
[26]	Janssen, P. J. et al. Genome sequence of the edible cyanobacterium Arthrospira sp. PCC 8005. J. Bacteriol. 192, 2465-2466 (2010).
[27]	Starkenburg, S. R. et al. Genome of the cyanobacterium Microcoleus vaginatus FGP-2, a photosynthetic ecosystem engineer of arid land soil biocrusts worldwide. J. Bacteriol. 193, 4569-4570 (2011).
[28]	Jones, A. C. et al. Genomic insights into the physiology and ecology of the marine filamentous cyanobacterium Lyngbya majuscula. Proc. Natl. Acad. Sci. USA 108, 8815-8820 (2011).
[29]	Méjean, A. et al. The genome sequence of the cyanobacterium Oscillatoria sp. PCC 6506 reveals several gene clusters responsible for the biosynthesis of toxins and secondary metabolites. J. Bacteriol. 192, 5264-5265 (2010).
[30]	Stucken, K. et al. The smallest known genomes of multicellular and toxic cyanobacteria: comparison, minimal gene sets for linked traits and the evolutionary implications. PLoS ONE 5, e9235, doi: 10.1371/journal.pone.0009235 (2010).
[31]	Ran, L. et al. Genome erosion in a nitrogen-fixing vertically transmitted endosymbiotic multicellular cyanobacterium. PLoS ONE 5, e11486, doi: 10.1371/journal.pone.0011486 (2010).
[32]	Ekman, M., Picossi, S., Campbell, E. L., Meeks, J. C. & Flores, E. A. Nostoc punctiforme sugar transporter necessary to establish a cyanobacterium-plant symbiosis. Plant. Physiol. 161, 1984-92 (2013).
[33]	Kaneko, T. et al. Complete genomic sequence of the filamentous nitrogen fixing cyanobacterium Anabaena sp. strain PCC 7120. DNA Res. 8, 227-253 (2001).
[34]	Markowitz, V. M. et al. IMG 4 version of the integrated microbial genomes comparative analysis system. Nucleic Acids Res. 42, D560-D567, doi: 10.1093/nar/gkt963 (2014).
[35]	Calteau, A. et al. Phylum-wide comparative genomics unravel the diversity of secondary metabolism in Cyanobacteria. BMC Genomics 15, 977, doi: 10.1186/1471-2164-15-977 (2014).
[36]	Dagan, T. et al. Genomes of Stigonematalean cyanobacteria (subsection V) and the evolution of oxygenic photosynthesis from prokaryotes to plastids. Genome Biol. Evol. 5, 31–44 (2013).
[37]	Larsson, J., Nylander, J. A. & Bergman, B. Genome fluctuations in cyanobacteria reflect evolutionary, developmental and adaptive traits. BMC Evol. Biol. 11, 187. doi: 10.1186/1471-2148-11-187 (2011).
[38]	Castenholz, R. W. Phylum BX. Cyanobacteria in Bergey's Manual of Systematic Bacteriology 2nd edn, Vol. 1: The Archaea and the Deeply Branching and Phototropic Bacteria (eds Boone, D. R., Castenholz, R. W. & Garrity, G. M.) 474-599 (Springer, New York, USA, 2001).
