# Supplementary material for: Phylum-wide analysis of genes/proteins related to the last steps of assembly and export of extracellular polymeric substances (EPS) in cyanobacteria
Source: Sci Rep. 2015 Oct 6;5:14835. doi: 10.1038/srep14835 (PMC4594306; doi:10.1038/srep14835)
Supplement: Supplementary Data 2 [file srep14835-s2.xls]

## Sheet: Legend
Phylum-wide analysis of genes/proteins related to the last steps of assembly and export of extracellular polymeric substances (EPS) in cyanobacteria
Sara B. Pereira1,2*, Rita Mota1,2,3, Cristina P. Vieira1,2, Jorge Vieira1,2, Paula Tamagnini1,2,3*
1i3S - Instituto de Investigação e Inovação em Saúde, Universidade do Porto, Rua Júlio Amaral de Carvalho 245, 4200-135 Porto, Portugal
2IBMC - Instituto de Biologia Molecular e Celular, Universidade do Porto, Rua do Campo Alegre 823, 4150-180 Porto, Portugal
3Faculdade de Ciências, Departamento de Biologia, Universidade do Porto, Rua do Campo Alegre, Edifício FC4, 4169-007 Porto, Portugal
*Correspondence and requests for materials should be addressed to S. B. P. (email: sarap@ibmc.up.pt) or P. T. (email: pmtamagn@ibmc.up.pt)
List of genes encoding proteins with the selected Pfam domains in the cyanobacteria included in this study.
Data on the genes are organized according to the putative function of the encoded proteins.

## Sheet: wza_kpsD
Gene ID	Locus Tag	Gene Product Name	Genome	Gene Symbol	GenBank Accession	Chromosome	Start Coord	End Coord	Strand	DNA Sequence Length (bp)	Amino Acid Sequence Length (aa)	Locus Type
641255542	AM1_A0080	polysaccharide biosynthesis/export protein, putative	Acaryochloris marina MBIC11017		YP_001520739	plasmid pREB1	74923	76380	-	1458	485	CDS
641251119	AM1_2021	polysaccharide export protein	Acaryochloris marina MBIC11017		YP_001516350		2011218	2012615	+	1398	465	CDS
641257343	AM1_G0046	polysaccharide export protein	Acaryochloris marina MBIC11017		YP_001522540	plasmid pREB7	47860	49326	+	1467	488	CDS
2514737213	ACCM5_010100016303	polysaccharide export protein	Acaryochloris sp CCMEE 5410				17102	18556	+	1455	484	CDS
2504132236	Anacy_2576	polysaccharide export protein	Anabaena cylindrica PCC 7122				2931041	2932471	+	1431	476	CDS
2504133190	Anacy_3522	polysaccharide export protein	Anabaena cylindrica PCC 7122				4005934	4007304	+	1371	456	CDS
2504132892	Anacy_3226	polysaccharide export protein	Anabaena cylindrica PCC 7122				3695654	3696682	-	1029	342	CDS
2506491807	Ana7108_1975	polysaccharide export protein	Anabaena sp. PCC 7108				2199407	2200822	+	1416	471	CDS
2506492756	Ana7108_2904	polysaccharide export protein	Anabaena sp. PCC 7108				3305916	3307268	+	1353	450	CDS
646568789	Ava_3287	hypothetical protein	Anabaena variabilis ATCC 29413		YP_323790		4100694	4102172	+	1479	492	CDS
646568405	Ava_2909	polysaccharide export protein	Anabaena variabilis ATCC 29413		YP_323415		3615524	3616864	-	1341	446	CDS
643168836	AmaxDRAFT_1209	polysaccharide export protein	Arthrospira maxima CS-328		ZP_03272391		150345	151940	+	1596	531	CDS
643169987	AmaxDRAFT_2353	polysaccharide export protein	Arthrospira maxima CS-328		ZP_03273533		98784	100601	+	1818	605	CDS
643171776	AmaxDRAFT_4133	polysaccharide export protein	Arthrospira maxima CS-328		ZP_03275308		10902	12464	-	1563	520	CDS
643170533	AmaxDRAFT_2896	polysaccharide export protein	Arthrospira maxima CS-328		ZP_03274072		48081	49565	-	1485	494	CDS
650384825	NIES39_C04930	hypothetical protein	Arthrospira platensis NIES-39		BAI89359		1518639	1520054	+	1416	471	CDS
650388545	NIES39_M02090	hypothetical protein	Arthrospira platensis NIES-39		BAI93046		5311989	5313875	-	1887	628	CDS
650384683	NIES39_C03510	hypothetical protein	Arthrospira platensis NIES-39		BAI89218		1376305	1377870	+	1566	521	CDS
650387412	NIES39_K02740	polysaccharide export protein	Arthrospira platensis NIES-39		BAI91921		4138941	4140548	+	1608	535	CDS
646129275	AplaP_010100007927	polysaccharide export protein	Arthrospira platensis Paraca		ZP_06381597		8020	9627	-	1608	535	CDS
646131597	AplaP_010100019745	polysaccharide export protein	Arthrospira platensis Paraca		ZP_06383905		1893	3458	+	1566	521	CDS
646129622	AplaP_010100009695	polysaccharide export protein	Arthrospira platensis Paraca		ZP_06381940		2872	4353	+	1482	493	CDS
646127776	AplaP_010100000305	putative capsule polysaccharide export protein precursor	Arthrospira platensis Paraca		ZP_06380104		4916	6802	-	1887	628	CDS
648386074	APCC8_010100004455	polysaccharide export protein	Arthrospira sp. PCC 8005		ZP_07156538		34742	36322	+	1581	526	CDS
648389307	APCC8_010100021100	polysaccharide export protein	Arthrospira sp. PCC 8005		ZP_07159741		75957	77441	+	1485	494	CDS
648390349	APCC8_010100026488	polysaccharide export protein	Arthrospira sp. PCC 8005		ZP_07165941		74631	76226	+	1596	531	CDS
648385609	APCC8_010100002049	putative capsule polysaccharide export protein precursor	Arthrospira sp. PCC 8005		ZP_07156076		100492	102309	+	1818	605	CDS
2504095940	Cal6303_2942	polysaccharide export protein	Calothrix sp. PCC 6303				3463238	3464680	+	1443	480	CDS
2504093111	Cal6303_0132	polysaccharide export protein	Calothrix sp. PCC 6303				153076	154482	-	1407	468	CDS
2507480420	Cal7103DRAFT_00073240	Periplasmic protein involved in polysaccharide export	Calothrix sp. PCC 7103				5695419	5696804	+	1386	461	CDS
2507475905	Cal7103DRAFT_00028050	Periplasmic protein involved in polysaccharide export	Calothrix sp. PCC 7103				605886	607373	+	1488	495	CDS
2505798271	Cal7507_0022	polysaccharide export protein	Calothrix sp. PCC 7507				28504	29865	-	1362	453	CDS
2505800901	Cal7507_2631	polysaccharide export protein	Calothrix sp. PCC 7507				2967813	2969372	+	1560	519	CDS
2510438669	Cha6605_2670	Periplasmic protein involved in polysaccharide export	Chamaesiphon minutus PCC 6605				2768987	2770855	+	1869	622	CDS
2505785431	Chr6712_1675	polysaccharide export protein	Chroococcidiopsis sp. PCC 6712				1783695	1785197	-	1503	500	CDS
2505787354	Chr6712_3577	polysaccharide export protein	Chroococcidiopsis sp. PCC 6712				3873033	3874115	-	1083	360	CDS
2505785268	Chr6712_1515	polysaccharide export protein	Chroococcidiopsis sp. PCC 6712				1611321	1612526	-	1206	401	CDS
2503613009	Chro_2744	polysaccharide export protein	Chroococcidiopsis thermalis PCC 7203				3055358	3057097	+	1740	579	CDS
2504686970	Cri9333_4501	polysaccharide export protein	Crinalium epipsammum PCC 9333				5077861	5079747	-	1887	628	CDS
2531848399	CWATWH0003_0268	Periplasmic protein involved in polysaccharide export	Crocosphaera watsonii WH 0003				1692	2900	-	1209	402	CDS
2531847400	CWATWH0003_4152	Polysaccharide export protein	Crocosphaera watsonii WH 0003				21054	22460	-	1407	468	CDS
2531850143	CWATWH0003_3516	polysaccharide export protein	Crocosphaera watsonii WH 0003				11541	12854	-	1314	437	CDS
2503329872	CWat_WH8501_draft2_00007710	Periplasmic protein involved in polysaccharide export	Crocosphaera watsonii WH 8501				12647	13060	-	414	137	CDS
2503745908	Cyan10605_1647	polysaccharide export protein	Cyanobacterium aponinum PCC 10605				1970381	1971853	-	1473	490	CDS
2503744604	Cyan10605_0364	polysaccharide export protein	Cyanobacterium aponinum PCC 10605				465343	466911	-	1569	522	CDS
2512633790	Chl7702DRAFT_2664	Periplasmic protein involved in polysaccharide export	cyanobacterium PCC 7702				3000093	3000893	+	801	266	CDS
2512633063	Chl7702DRAFT_1937	Periplasmic protein involved in polysaccharide export	cyanobacterium PCC 7702				2172570	2173895	+	1326	441	CDS
2503367584	Cyast_2161	polysaccharide export protein	Cyanobacterium stanieri PCC 7202				2401419	2402612	+	1194	397	CDS
2508550755	Cyagr_0367	Periplasmic protein involved in polysaccharide export	Cyanobium gracile PCC 6307				387390	388457	+	1068	355	CDS
2508551612	Cyagr_1224	Periplasmic protein involved in polysaccharide export	Cyanobium gracile PCC 6307				1229121	1230272	+	1152	383	CDS
647590846	CPCC7001_2458	polysaccharide export outer membrane protein	Cyanobium sp. PCC 7001		ZP_05046268		2614899	2615924	+	1026	341	CDS
2507499641	Cy51472_0500	Periplasmic protein involved in polysaccharide export	Cyanothece sp. BH63E, ATCC 51472				515647	516888	-	1242	413	CDS
2507501969	Cy51472_2829	Periplasmic protein involved in polysaccharide export	Cyanothece sp. BH63E, ATCC 51472				2958782	2960248	+	1467	488	CDS
641678696	cce_4188	hypothetical protein	Cyanothece sp. BH68, ATCC 51142		YP_001805602	chromosome circular	4312455	4313717	-	1263	420	CDS
641676286	cce_1803	hypothetical protein	Cyanothece sp. BH68, ATCC 51142		YP_001803219	chromosome circular	1823219	1824685	+	1467	488	CDS
640624946	CY0110_03539	GumB protein	Cyanothece sp. CCY 0110		ZP_01727508		132172	133638	+	1467	488	CDS
640625714	CY0110_28374	hypothetical protein	Cyanothece sp. CCY 0110		ZP_01728270		92665	93915	-	1251	416	CDS
643482530	PCC7424_4309	polysaccharide export protein	Cyanothece sp. PCC 7424		YP_002379544		4777175	4778662	+	1488	495	CDS
643482818	PCC7424_4601	polysaccharide export protein	Cyanothece sp. PCC 7424		YP_002379831		5094128	5095549	-	1422	473	CDS
643587998	Cyan7425_5038	polysaccharide export protein	Cyanothece sp. PCC 7425		YP_002485696		5128900	5129976	-	1077	358	CDS
643585669	Cyan7425_2678	polysaccharide export protein	Cyanothece sp. PCC 7425		YP_002483388		2629502	2630545	-	1044	347	CDS
648185690	Cyan7822_0713	polysaccharide export protein	Cyanothece sp. PCC 7822		YP_003886020		785124	786617	-	1494	497	CDS
648185868	Cyan7822_0909	polysaccharide export protein	Cyanothece sp. PCC 7822		YP_003886198		978508	979605	-	1098	365	CDS
648188703	Cyan7822_3789	polysaccharide export protein	Cyanothece sp. PCC 7822		YP_003888999		4198400	4199620	+	1221	406	CDS
643474582	PCC8801_1508	polysaccharide export protein	Cyanothece sp. PCC 8801		YP_002371719		1582274	1583761	-	1488	495	CDS
643475555	PCC8801_2513	polysaccharide export protein	Cyanothece sp. PCC 8801		YP_002372677		2602558	2603922	+	1365	454	CDS
644981524	Cyan8802_3593	polysaccharide export protein	Cyanothece sp. PCC 8802		YP_003139247		3662095	3663249	-	1155	384	CDS
644979532	Cyan8802_1535	polysaccharide export protein	Cyanothece sp. PCC 8802		YP_003137282		1575324	1576811	-	1488	495	CDS
647105169	CRC_00854	Polysaccharide export protein	Cylindrospermopsis raciborskii CS-505		ZP_06307373		16212	17645	-	1434	477	CDS
2509772029	CylstDRAFT_5989	Periplasmic protein involved in polysaccharide export	Cylindrospermum stagnale PCC 7417				6705346	6706704	+	1359	452	CDS
2509770549	CylstDRAFT_4509	Periplasmic protein involved in polysaccharide export	Cylindrospermum stagnale PCC 7417				5120113	5121585	-	1473	490	CDS
2509555542	Dacsa_3156	Periplasmic protein involved in polysaccharide export	Dactylococcopsis salina PCC 8305				3244905	3246077	+	1173	390	CDS
2505768977	FJSC11DRAFT_1952	polysaccharide export protein	Fischerella sp. JSC-11				313931	315247	-	1317	438	CDS
2505767281	FJSC11DRAFT_4288	polysaccharide export protein	Fischerella sp. JSC-11				93678	95192	+	1515	504	CDS
2517059345	PCC9339DRAFT_00198	Periplasmic protein involved in polysaccharide export	Fischerella sp. PCC 9339				242373	243692	-	1320	439	CDS
2517061624	PCC9339DRAFT_02480	Periplasmic protein involved in polysaccharide export	Fischerella sp. PCC 9339				2821334	2822848	-	1515	504	CDS
2517064430	PCC9339DRAFT_05290	Periplasmic protein involved in polysaccharide export	Fischerella sp. PCC 9339				122720	123748	+	1029	342	CDS
2512976884	Fis9431DRAFT_1212	Periplasmic protein involved in polysaccharide export	Fischerella sp. PCC 9431				1374477	1375991	+	1515	504	CDS
2512978955	Fis9431DRAFT_3284	Periplasmic protein involved in polysaccharide export	Fischerella sp. PCC 9431				3821171	3822472	+	1302	433	CDS
2516145155	FIS9605DRAFT_02158	Periplasmic protein involved in polysaccharide export	Fischerella sp. PCC 9605				2483890	2485506	-	1617	538	CDS
2516145654	FIS9605DRAFT_02657	Periplasmic protein involved in polysaccharide export	Fischerella sp. PCC 9605				181887	183239	+	1353	450	CDS
2510102322	Gei7105DRAFT_3577	Periplasmic protein involved in polysaccharide export	Geitlerinema sp. PCC 7105				2264004	2265638	+	1635	544	CDS
2510099371	Gei7105DRAFT_0622	Periplasmic protein involved in polysaccharide export	Geitlerinema sp. PCC 7105				29032	30648	-	1617	538	CDS
2503609162	GEI7407_3151	polysaccharide export protein	Geitlerinema sp. PCC 7407				3867101	3868390	+	1290	429	CDS
2503608036	GEI7407_2036	polysaccharide export protein	Geitlerinema sp. PCC 7407				2497991	2499202	+	1212	403	CDS
2503608179	GEI7407_2177	polysaccharide export protein	Geitlerinema sp. PCC 7407				2672566	2674035	+	1470	489	CDS
2503606955	GEI7407_0967	polysaccharide export protein	Geitlerinema sp. PCC 7407				1152288	1153352	-	1065	354	CDS
2509874158	Syn6308DRAFT_0865	Periplasmic protein involved in polysaccharide export	Geminocystis herdmanii PCC 6308				866573	868138	+	1566	521	CDS
2509876974	Syn6308DRAFT_3681	Periplasmic protein involved in polysaccharide export	Geminocystis herdmanii PCC 6308				3729422	3730513	+	1092	363	CDS
2509875849	Syn6308DRAFT_2556	Periplasmic protein involved in polysaccharide export	Geminocystis herdmanii PCC 6308				2591335	2592723	-	1389	462	CDS
637461131	gll3717	hypothetical protein	Gloeobacter violaceus PCC 7421		NP_926663		3928979	3929950	-	972	323	CDS
637457825	glr0453	hypothetical protein	Gloeobacter violaceus PCC 7421		NP_923399		480859	481833	+	975	324	CDS
637459596	gll2201	hypothetical protein	Gloeobacter violaceus PCC 7421		NP_925147		2353388	2354479	-	1092	363	CDS
637460648	glr3239	hypothetical protein	Gloeobacter violaceus PCC 7421		NP_926185		3445476	3446540	+	1065	354	CDS
637461199	glr3784	hypothetical protein	Gloeobacter violaceus PCC 7421		NP_926730		3990396	3991484	+	1089	362	CDS
637459189	gll1797	similar to polysaccharide export outer membrane protein	Gloeobacter violaceus PCC 7421		NP_924743		1915910	1916881	-	972	323	CDS
2508644818	GLO73106DRAFT_00010710	Periplasmic protein involved in polysaccharide export	Gloeocapsa sp. PCC 73106				513	1688	+	1176	391	CDS
2508646942	GLO73106DRAFT_00031970	Periplasmic protein involved in polysaccharide export	Gloeocapsa sp. PCC 73106				3757	5139	-	1383	460	CDS
2503794072	Glo7428_1517	polysaccharide export protein	Gloeocapsa sp. PCC 7428				1699610	1701064	+	1455	484	CDS
2503637492	PCC7418_2755	polysaccharide export protein	Halothece sp. PCC 7418				2990808	2992295	-	1488	495	CDS
2509804451	LepboDRAFT_3793	Periplasmic protein involved in polysaccharide export	Leptolyngbya boryana PCC 6306				3879219	3881417	+	2199	732	CDS
2509803270	LepboDRAFT_2612	Periplasmic protein involved in polysaccharide export	Leptolyngbya boryana PCC 6306				2675442	2676884	+	1443	480	CDS
2509804416	LepboDRAFT_3758	Periplasmic protein involved in polysaccharide export	Leptolyngbya boryana PCC 6306				3837737	3838819	-	1083	360	CDS
2509805591	LepboDRAFT_4933	Periplasmic protein involved in polysaccharide export	Leptolyngbya boryana PCC 6306				5063580	5064800	-	1221	406	CDS
2517693908	LEP6406DRAFT_3366	Periplasmic protein involved in polysaccharide export	Leptolyngbya sp. PCC 6406				3715085	3716431	-	1347	448	CDS
2509847923	Lepto7375DRAFT_7940	Periplasmic protein involved in polysaccharide export	Leptolyngbya sp. PCC 7375				7558380	7559573	-	1194	397	CDS
2509847584	Lepto7375DRAFT_7601	Periplasmic protein involved in polysaccharide export	Leptolyngbya sp. PCC 7375				7177621	7178778	-	1158	385	CDS
2509844779	Lepto7375DRAFT_4796	Periplasmic protein involved in polysaccharide export	Leptolyngbya sp. PCC 7375				4165402	4166817	-	1416	471	CDS
2509846114	Lepto7375DRAFT_6131	Periplasmic protein involved in polysaccharide export	Leptolyngbya sp. PCC 7375				5665794	5666894	+	1101	366	CDS
2509842235	Lepto7375DRAFT_2252	Periplasmic protein involved in polysaccharide export	Leptolyngbya sp. PCC 7375				1276684	1278114	-	1431	476	CDS
2509846601	Lepto7375DRAFT_6618	Periplasmic protein involved in polysaccharide export	Leptolyngbya sp. PCC 7375				6185483	6186970	-	1488	495	CDS
2503887238	Lepto7376_1628	polysaccharide export protein	Leptolyngbya sp. PCC 7376				1851688	1853376	+	1689	562	CDS
2506477701	LYNGBM3L_10410	periplasmic polysaccharide export protein	Lyngbya majuscula 3L				82786	83847	-	1062	353	CDS
2506480832	LYNGBM3L_31440	periplasmic polysaccharide export protein	Lyngbya majuscula 3L				139841	141205	+	1365	454	CDS
2506478006	LYNGBM3L_12520	periplasmic polysaccharide export protein	Lyngbya majuscula 3L				64172	65815	-	1644	547	CDS
640014780	L8106_06289	hypothetical protein	Lyngbya sp. CCY 8106		ZP_01619419		9203	10678	-	1476	491	CDS
640015519	L8106_06200	hypothetical protein	Lyngbya sp. CCY 8106		ZP_01620152		177426	179063	-	1638	545	CDS
640014712	L8106_15390	hypothetical protein	Lyngbya sp. CCY 8106		ZP_01619351		208296	210602	-	2307	768	CDS
640019301	L8106_03112	hypothetical protein	Lyngbya sp. CCY 8106		ZP_01623902		38505	39923	+	1419	472	CDS
640018814	L8106_14060	hypothetical protein	Lyngbya sp. CCY 8106		ZP_01623416		12429	14066	+	1638	545	CDS
640017921	L8106_10507	Polysaccharide export protein	Lyngbya sp. CCY 8106		ZP_01622529		47171	48991	+	1821	606	CDS
2517239734	Mas10914DRAFT_0977	Periplasmic protein involved in polysaccharide export	Mastigocladopsis repens PCC 10914				1034478	1036022	-	1545	514	CDS
2517243672	Mas10914DRAFT_4915	Periplasmic protein involved in polysaccharide export	Mastigocladopsis repens PCC 10914				5440394	5441767	+	1374	457	CDS
2509781265	Mic7126DRAFT_2016	Periplasmic protein involved in polysaccharide export	Microchaete sp. PCC 7126				1632549	1633889	-	1341	446	CDS
2509781006	Mic7126DRAFT_1757	Periplasmic protein involved in polysaccharide export	Microchaete sp. PCC 7126				1342594	1344138	-	1545	514	CDS
647567241	MC7420_5658	Polysaccharide biosynthesis/export protein	Microcoleus chthonoplastes PCC 7420		ZP_05026044		296394	297830	+	1437	478	CDS
647568460	MC7420_6025	Polysaccharide biosynthesis/export protein	Microcoleus chthonoplastes PCC 7420		ZP_05027216		18680	20029	-	1350	449	CDS
647565612	MC7420_2914	Polysaccharide biosynthesis/export protein	Microcoleus chthonoplastes PCC 7420		ZP_05024178		336556	337785	+	1230	409	CDS
647572641	MC7420_917	Polysaccharide biosynthesis/export protein	Microcoleus chthonoplastes PCC 7420		ZP_05031363		3346	4836	+	1491	496	CDS
2509436286	Mic7113_4451	Periplasmic protein involved in polysaccharide export	Microcoleus sp. PCC 7113				5215580	5217202	+	1623	540	CDS
2506345013	MicvaDRAFT_3852	polysaccharide export protein	Microcoleus vaginatus FGP-2				138939	140804	-	1866	621	CDS
2506346342	MicvaDRAFT_2067	polysaccharide export protein	Microcoleus vaginatus FGP-2				642948	644678	-	1731	576	CDS
2506345447	MicvaDRAFT_4284	polysaccharide export protein	Microcoleus vaginatus FGP-2				646250	647722	+	1473	490	CDS
2506346136	MicvaDRAFT_1863	polysaccharide export protein	Microcoleus vaginatus FGP-2				403841	405196	-	1356	451	CDS
641537720	MAE_37150	polysaccharide export protein	Microcystis aeruginosa NIES-843		YP_001658729		3352795	3354009	+	1215	404	CDS
641538152	MAE_41410	putative capsule polysaccharide export protein precursor	Microcystis aeruginosa NIES-843		YP_001659155		3809978	3811447	+	1470	489	CDS
2509775598	Lepto7104DRAFT_2818	Periplasmic protein involved in polysaccharide export	Nodosilinea nodulosa PCC 7104				2217170	2218270	+	1101	366	CDS
2509777915	Lepto7104DRAFT_5136	Periplasmic protein involved in polysaccharide export	Nodosilinea nodulosa PCC 7104				4687552	4688679	+	1128	375	CDS
2509773762	Lepto7104DRAFT_0982	Periplasmic protein involved in polysaccharide export	Nodosilinea nodulosa PCC 7104				231201	232370	+	1170	389	CDS
2509773035	Lepto7104DRAFT_0254	Periplasmic protein involved in polysaccharide export	Nodosilinea nodulosa PCC 7104				278001	279182	-	1182	393	CDS
2509774529	Lepto7104DRAFT_1749	Periplasmic protein involved in polysaccharide export	Nodosilinea nodulosa PCC 7104				1111145	1112608	+	1464	487	CDS
2509773566	Lepto7104DRAFT_0786	Periplasmic protein involved in polysaccharide export	Nodosilinea nodulosa PCC 7104				6576	7748	-	1173	390	CDS
640024554	N9414_05784	hypothetical protein	Nodularia spumigena CCY9414		ZP_01629108		64900	66411	-	1512	503	CDS
640027949	N9414_23208	hypothetical protein	Nodularia spumigena CCY9414		ZP_01632475		3208	4725	+	1518	505	CDS
648049389	Aazo_1061	polysaccharide export protein	Nostoc azollae 0708		YP_003720541		1134490	1135926	-	1437	478	CDS
648049212	Aazo_0827	polysaccharide export protein	Nostoc azollae 0708		YP_003720373		874559	875929	+	1371	456	CDS
642604429	Npun_R5507	polysaccharide export protein	Nostoc punctiforme PCC 73102		YP_001868756		6809850	6811319	-	1470	489	CDS
642599776	Npun_F0458	polysaccharide export protein	Nostoc punctiforme PCC 73102		YP_001864180		559169	560533	+	1365	454	CDS
2503740928	Nos7107_2282	polysaccharide export protein	Nostoc sp. PCC 7107				2672881	2674290	+	1410	469	CDS
2503741130	Nos7107_2484	polysaccharide export protein	Nostoc sp. PCC 7107				2897829	2899340	+	1512	503	CDS
637234787	all4388	hypothetical protein	Nostoc sp. PCC 7120		NP_488428		5260248	5261729	-	1482	493	CDS
637230855	all0495	hypothetical protein	Nostoc sp. PCC 7120		NP_484539		590726	592066	-	1341	446	CDS
637232674	alr2294	hypothetical protein	Nostoc sp. PCC 7120		NP_486334		2763872	2764900	+	1029	342	CDS
2509812708	Nos7524_5140	Periplasmic protein involved in polysaccharide export	Nostoc sp. PCC 7524				6098632	6100152	+	1521	506	CDS
2509812366	Nos7524_4798	Periplasmic protein involved in polysaccharide export	Nostoc sp. PCC 7524				5736400	5737794	+	1395	464	CDS
2509421115	Oscil6304_1908	Periplasmic protein involved in polysaccharide export	Oscillatoria acuminata PCC 6304				2317632	2320397	-	2766	921	CDS
2509421880	Oscil6304_2673	Periplasmic protein involved in polysaccharide export	Oscillatoria acuminata PCC 6304				3328538	3330340	+	1803	600	CDS
2509420890	Oscil6304_1683	Periplasmic protein involved in polysaccharide export	Oscillatoria acuminata PCC 6304				2080882	2083107	-	2226	741	CDS
2508873355	Oscil6407DRAFT_00014720	Periplasmic protein involved in polysaccharide export	Oscillatoria formosa PCC 6407				1299265	1300827	+	1563	520	CDS
2508872899	Oscil6407DRAFT_00010160	Periplasmic protein involved in polysaccharide export	Oscillatoria formosa PCC 6407				799277	800815	+	1539	512	CDS
2508873865	Oscil6407DRAFT_00019820	Periplasmic protein involved in polysaccharide export	Oscillatoria formosa PCC 6407				1948999	1950723	+	1725	574	CDS
2508875361	Oscil6407DRAFT_00034820	Periplasmic protein involved in polysaccharide export	Oscillatoria formosa PCC 6407				1201444	1202961	-	1518	505	CDS
2504086625	Osc7112_0135	polysaccharide export protein	Oscillatoria nigro-viridis PCC 7112				160477	162075	-	1599	532	CDS
2504088269	Osc7112_1740	polysaccharide export protein	Oscillatoria nigro-viridis PCC 7112				2025872	2027743	-	1872	623	CDS
2504090797	Osc7112_4250	polysaccharide export protein	Oscillatoria nigro-viridis PCC 7112				5044665	5046137	-	1473	490	CDS
2504091688	Osc7112_5132	polysaccharide export protein	Oscillatoria nigro-viridis PCC 7112				6137866	6139296	-	1431	476	CDS
2504092740	Osc7112_6176	polysaccharide export protein	Oscillatoria nigro-viridis PCC 7112				7380184	7381749	+	1566	521	CDS
2509510259	Osc10802DRAFT_3910	Periplasmic protein involved in polysaccharide export	Oscillatoria sp. PCC 10802				3185596	3187098	-	1503	500	CDS
2509507762	Osc10802DRAFT_1412	Periplasmic protein involved in polysaccharide export	Oscillatoria sp. PCC 10802				45005	46480	-	1476	491	CDS
2509507923	Osc10802DRAFT_1573	Periplasmic protein involved in polysaccharide export	Oscillatoria sp. PCC 10802				237241	239073	-	1833	610	CDS
2509509340	Osc10802DRAFT_2991	Periplasmic protein involved in polysaccharide export	Oscillatoria sp. PCC 10802				2063451	2066054	-	2604	867	CDS
648856140	OSCI_1010013	Polysaccharide biosynthesis/export protein	Oscillatoria sp. PCC 6506		ZP_07109520		16030	17547	-	1518	505	CDS
648859630	OSCI_3640002	polysaccharide export protein	Oscillatoria sp. PCC 6506		ZP_07112948		697	2235	+	1539	512	CDS
648858553	OSCI_3300006	putative polysaccharide export protein	Oscillatoria sp. PCC 6506		ZP_07111897		2481	4205	+	1725	574	CDS
2509711142	Pleur7313DRAFT_05130	Periplasmic protein involved in polysaccharide export	Pleurocapsa sp. PCC 7319				5509927	5511519	+	1593	530	CDS
2509708770	Pleur7313DRAFT_02758	Periplasmic protein involved in polysaccharide export	Pleurocapsa sp. PCC 7319				2932755	2934347	+	1593	530	CDS
2509573357	Ple7327_1474	Periplasmic protein involved in polysaccharide export	Pleurocapsa sp. PCC 7327				1568237	1569706	-	1470	489	CDS
2509573233	Ple7327_1350	Periplasmic protein involved in polysaccharide export	Pleurocapsa sp. PCC 7327				1428331	1429395	-	1065	354	CDS
2509576277	Ple7327_4395	Periplasmic protein involved in polysaccharide export	Pleurocapsa sp. PCC 7327				4700174	4701478	+	1305	434	CDS
2509573282	Ple7327_1399	Periplasmic protein involved in polysaccharide export	Pleurocapsa sp. PCC 7327				1489138	1490985	-	1848	615	CDS
640079353	A9601_16271	hypothetical protein	Prochlorococcus marinus AS9601		YP_001010017		1373938	1375671	-	1734	577	CDS
640079526	A9601_17951	hypothetical protein	Prochlorococcus marinus AS9601	wza	YP_001010185		1527979	1529232	-	1254	417	CDS
637441739	Pro1316	polysaccharide export-related periplasmic protein	Prochlorococcus marinus marinus CCMP 1375	wza	NP_875707		1217122	1218336	+	1215	404	CDS
640944119	P9215_15071	Periplasmic protein involved in polysaccharide export	Prochlorococcus marinus MIT 9215	wza	YP_001484706		1300315	1301595	-	1281	426	CDS
637797908	PMT9312_1375	polysaccharide export-related periplasmic protein	Prochlorococcus marinus MIT 9312		YP_397871		1288756	1290003	-	1248	415	CDS
640081071	P9515_13851	hypothetical protein	Prochlorococcus marinus MIT 9515	wza	YP_001011699		1221308	1222405	-	1098	365	CDS
647672432	P9202_1024	polysaccharide export-related periplasmic protein	Prochlorococcus marinus MIT9202		ZP_05138424		233603	234838	+	1236	411	CDS
640084153	NATL1_08781	hypothetical protein	Prochlorococcus marinus NATL1A	wza	YP_001014701		816931	818178	-	1248	415	CDS
637450232	PMM1211	possible polysaccharide export or synthesis protein	Prochlorococcus marinus pastoris CCMP 1986		NP_893328		1160596	1161762	+	1167	388	CDS
637450245	PMM1224	putative polysaccharide export protein	Prochlorococcus marinus pastoris CCMP 1986	gumB	NP_893341		1174288	1175343	-	1056	351	CDS
2509500395	Pro9006DRAFT_1888	Periplasmic protein involved in polysaccharide export	Prochlorothrix hollandica PCC 9006				361987	363594	+	1608	535	CDS
2509500846	Pro9006DRAFT_2341	Periplasmic protein involved in polysaccharide export	Prochlorothrix hollandica PCC 9006				117781	118662	-	882	293	CDS
2509498589	Pro9006DRAFT_0076	Periplasmic protein involved in polysaccharide export	Prochlorothrix hollandica PCC 9006				93299	94714	+	1416	471	CDS
2507090159	Pse6802_4772	polysaccharide export protein	Pseudanabaena sp. PCC 6802				284213	285541	+	1329	442	CDS
2507089448	Pse6802_4063	polysaccharide export protein	Pseudanabaena sp. PCC 6802				4273122	4274192	-	1071	356	CDS
2504679349	Pse7367_0926	polysaccharide export protein	Pseudanabaena sp. PCC 7367				1195450	1196997	+	1548	515	CDS
2504585301	Pse7429DRAFT_0355	polysaccharide export protein	Pseudanabaena sp. PCC 7429				16217	17230	+	1014	337	CDS
2504583941	Pse7429DRAFT_1520	polysaccharide export protein	Pseudanabaena sp. PCC 7429				18929	20437	+	1509	502	CDS
647108904	CRD_00554	Polysaccharide export protein	Raphidiopsis brookii D9		ZP_06304600		12598	14388	+	1791	596	CDS
2510087629	Riv7116_2483	Periplasmic protein involved in polysaccharide export	Rivularia sp. PCC 7116				3068452	3069879	-	1428	475	CDS
2510085905	Riv7116_0759	Periplasmic protein involved in polysaccharide export	Rivularia sp. PCC 7116				968166	969512	-	1347	448	CDS
2507331533	Tol9009DRAFT_00015160	Periplasmic protein involved in polysaccharide export	Scytonema hofmanni UTEX 2349				839897	841348	-	1452	483	CDS
2507337083	Tol9009DRAFT_00070730	Periplasmic protein involved in polysaccharide export	Scytonema hofmanni UTEX 2349				1439542	1440900	-	1359	452	CDS
2506609269	Spi6313_1628	polysaccharide export protein	Spirulina major PCC 6313				1932545	1933768	-	1224	407	CDS
2506610326	Spi6313_2672	polysaccharide export protein	Spirulina major PCC 6313				3104154	3105593	+	1440	479	CDS
2506610914	Spi6313_3256	polysaccharide export protein	Spirulina major PCC 6313				3742104	3743888	+	1785	594	CDS
2506597145	Spi9445_0056	polysaccharide export protein	Spirulina subsalsa PCC 9445				68415	70265	+	1851	616	CDS
2506601544	Spi9445_4407	polysaccharide export protein	Spirulina subsalsa PCC 9445				5001261	5002775	+	1515	504	CDS
2506598282	Spi9445_1184	polysaccharide export protein	Spirulina subsalsa PCC 9445				1280740	1281996	-	1257	418	CDS
2503798161	Sta7437_0102	polysaccharide export protein	Stanieria cyanosphaera PCC 7437				108880	110403	+	1524	507	CDS
2503801407	Sta7437_3307	Soluble ligand binding domain	Stanieria cyanosphaera PCC 7437				3740141	3741469	-	1329	442	CDS
639885561	BL107_16800	polysaccharide export outer membrane protein	Synechococcus sp. BL107		ZP_01468593		804212	805342	-	1131	376	CDS
650132159	SCB02_010100007778	gumB protein	Synechococcus sp. CB0205		ZP_07970807		6430	7437	+	1008	335	CDS
638113738	sync_0149	gumB protein	Synechococcus sp. CC9311		YP_729386		154746	155735	-	990	329	CDS
637776798	Syncc9605_2210	polysaccharide export outer membrane protein	Synechococcus sp. CC9605		YP_382504		2021232	2022305	-	1074	357	CDS
637770639	Syncc9902_0468	polysaccharide export outer membrane protein	Synechococcus sp. CC9902		YP_376480		485487	486650	+	1164	387	CDS
2509428729	Syn6312_0688	Periplasmic protein involved in polysaccharide export	Synechococcus sp. PCC 6312				692847	693971	+	1125	374	CDS
2509428797	Syn6312_0756	Periplasmic protein involved in polysaccharide export	Synechococcus sp. PCC 6312				760210	761316	-	1107	368	CDS
641611511	SYNPCC7002_A1501	Periplasmic protein involved in polysaccharide export	Synechococcus sp. PCC 7002		YP_001734748		1585174	1586466	-	1293	430	CDS
647577963	S7335_5040	Polysaccharide biosynthesis/export protein	Synechococcus sp. PCC 7335		ZP_05038597		1845348	1846847	-	1500	499	CDS
647578266	S7335_3451	Polysaccharide biosynthesis/export protein	Synechococcus sp. PCC 7335		ZP_05037013		2185517	2186848	+	1332	443	CDS
647579432	S7335_2736	Polysaccharide biosynthesis/export protein	Synechococcus sp. PCC 7335		ZP_05036302		3461972	3462958	-	987	328	CDS
2506747188	Syn7336_1888	polysaccharide export protein	Synechococcus sp. PCC 7336				1914090	1915289	+	1200	399	CDS
2508689694	Syn7502_02894	Periplasmic protein involved in polysaccharide export	Synechococcus sp. PCC 7502				2840769	2842235	+	1467	488	CDS
640545090	SynRCC307_0170	Periplasmic protein involved in polysaccharide export	Synechococcus sp. RCC 307		YP_001226426		168167	169348	-	1182	393	CDS
638961257	RS9917_04765	hypothetical protein	Synechococcus sp. RS9917		ZP_01078993		127647	128858	+	1212	403	CDS
2507493169	Syn8016_1894	Periplasmic protein involved in polysaccharide export	Synechococcus sp. WH 8016				1630154	1631326	-	1173	390	CDS
638960545	WH5701_12743	hypothetical protein	Synechococcus sp. WH5701		ZP_01086118		108885	109973	-	1089	362	CDS
638958291	WH5701_14286	putative polysaccharide export protein	Synechococcus sp. WH5701		ZP_01083902		42654	43775	-	1122	373	CDS
637444508	SYNW0404	conserved hypothetical protein, similar to GumB protein	Synechococcus sp. WH8102		NP_896499		400249	401340	+	1092	363	CDS
637444524	SYNW0420	hypothetical protein	Synechococcus sp. WH8102		NP_896515		422384	423580	-	1197	398	CDS
637010084	sll1581	GumB protein	Synechocystis sp. PCC 6803	gumB	NP_440544		719733	721247	-	1515	504	CDS
2517698451	SYN7509DRAFT_2568	Periplasmic protein involved in polysaccharide export	Synechocystis sp. PCC 7509				2580223	2581713	+	1491	496	CDS
637314398	tll1768	putative polysaccharide export protein	Thermosynechococcus elongatus BP-1		NP_682558		1852131	1853264	-	1134	377	CDS
638107045	Tery_1924	polysaccharide export protein	Trichodesmium erythraeum IMS101		YP_721652		2979022	2980677	+	1656	551	CDS
638107754	Tery_2691	polysaccharide export protein	Trichodesmium erythraeum IMS101		YP_722353		4162778	4164304	-	1527	508	CDS
2508648277	Xen7305DRAFT_00003750	Periplasmic protein involved in polysaccharide export	Xenococcus sp. PCC 7305				66487	67953	+	1467	488	CDS

## Sheet: wzb
Gene ID	Locus Tag	Gene Product Name	Genome	Gene Symbol	GenBank Accession	Chromosome	Start Coord	End Coord	Strand	DNA Sequence Length (bp)	Amino Acid Sequence Length (aa)	Locus Type
641249709	AM1_0594	arsenate reductase	Acaryochloris marina MBIC11017	arsC	YP_001514958		581687	582088	-	402	133	CDS
641252190	AM1_3100	low molecular weight protein-tyrosine-phosphatase	Acaryochloris marina MBIC11017		YP_001517413		3131610	3132080	-	471	156	CDS
641255375	AM1_6323	protein tyrosine phosphatase, putative	Acaryochloris marina MBIC11017		YP_001520572		6392405	6392833	+	429	142	CDS
641253589	AM1_4510	protein-tyrosine-phosphatase, putative	Acaryochloris marina MBIC11017		YP_001518803		4535189	4535551	-	363	120	CDS
2514735530	ACCM5_010100007842	arsenate reductase	Acaryochloris sp CCMEE 5410				21466	21864	-	399	132	CDS
2514735804	ACCM5_010100009206	protein tyrosine phosphatase	Acaryochloris sp CCMEE 5410				2219	2647	-	429	142	CDS
2514734665	ACCM5_010100003498	protein tyrosine phosphatase	Acaryochloris sp CCMEE 5410				74337	74807	-	471	156	CDS
2514735929	ACCM5_010100009836	protein-tyrosine-phosphatase	Acaryochloris sp CCMEE 5410				3475	3837	-	363	120	CDS
2504129879	Anacy_0259	protein tyrosine phosphatase	Anabaena cylindrica PCC 7122				314507	314986	-	480	159	CDS
2504134817	Anacy_5131	Protein-tyrosine phosphatase, low molecular weight	Anabaena cylindrica PCC 7122				5806661	5806993	+	333	110	CDS
2506493159	Ana7108_3304	protein tyrosine phosphatase	Anabaena sp. PCC 7108				3756589	3756987	+	399	132	CDS
2506492748	Ana7108_2896	protein tyrosine phosphatase	Anabaena sp. PCC 7108				3296958	3297437	+	480	159	CDS
2506492489	Ana7108_2640	Protein-tyrosine phosphatase, low molecular weight	Anabaena sp. PCC 7108				3021996	3022322	-	327	108	CDS
646568964	Ava_3461	hypothetical protein	Anabaena variabilis ATCC 29413		YP_323963		4292046	4292375	-	330	109	CDS
646567819	Ava_2323	protein tyrosine phosphatase	Anabaena variabilis ATCC 29413		YP_322836		2885261	2885734	+	474	157	CDS
646569213	Ava_3712	protein tyrosine phosphatase	Anabaena variabilis ATCC 29413		YP_324212		4620765	4621160	-	396	131	CDS
646569281	Ava_3780	protein tyrosine phosphatase	Anabaena variabilis ATCC 29413		YP_324280		4711035	4711472	-	438	145	CDS
643171054	AmaxDRAFT_3417	protein tyrosine phosphatase	Arthrospira maxima CS-328		ZP_03274593		339	821	+	483	160	CDS
650387795	NIES39_L01410	arsenate reductase	Arthrospira platensis NIES-39	arsC	BAI92302		4564153	4564554	-	402	133	CDS
650388676	NIES39_N00600	protein-tyrosine-phosphatase	Arthrospira platensis NIES-39		BAI93177		5484000	5484482	+	483	160	CDS
646130488	AplaP_010100014083	arsenate reductase, glutathione/glutaredoxin type	Arthrospira platensis Paraca		ZP_06382802		2297	2698	+	402	133	CDS
646128872	AplaP_010100005888	protein-tyrosine-phosphatase	Arthrospira platensis Paraca		ZP_06381196		3186	3602	-	417	138	CDS
648390497	APCC8_010100027258	arsenate reductase, glutathione/glutaredoxin type	Arthrospira sp. PCC 8005		ZP_07166089		3676	4077	+	402	133	CDS
648385457	APCC8_010100001269	protein tyrosine phosphatase	Arthrospira sp. PCC 8005		ZP_07155924		74241	74657	-	417	138	CDS
2504093132	Cal6303_0153	protein tyrosine phosphatase	Calothrix sp. PCC 6303				177606	178070	+	465	154	CDS
2504096962	Cal6303_3958	protein tyrosine phosphatase	Calothrix sp. PCC 6303				4735652	4736140	-	489	162	CDS
2504097233	Cal6303_4222	Protein-tyrosine phosphatase, low molecular weight	Calothrix sp. PCC 6303				5069285	5069617	-	333	110	CDS
2507473620	Cal7103DRAFT_00005190	arsenate reductase, glutathione/glutaredoxin type	Calothrix sp. PCC 7103				573275	573679	-	405	134	CDS
2507480135	Cal7103DRAFT_00070390	Protein-tyrosine-phosphatase	Calothrix sp. PCC 7103				5398331	5398825	-	495	164	CDS
2507482747	Cal7103DRAFT_00096540	Protein-tyrosine-phosphatase	Calothrix sp. PCC 7103				8301238	8301726	+	489	162	CDS
2505798281	Cal7507_0032	protein tyrosine phosphatase	Calothrix sp. PCC 7507				39904	40386	-	483	160	CDS
2505798494	Cal7507_0245	protein tyrosine phosphatase	Calothrix sp. PCC 7507				233040	233483	-	444	147	CDS
2505799265	Cal7507_1008	protein tyrosine phosphatase	Calothrix sp. PCC 7507				1079539	1079922	-	384	127	CDS
2505800545	Cal7507_2276	Protein-tyrosine phosphatase, low molecular weight	Calothrix sp. PCC 7507				2520679	2521017	-	339	112	CDS
2510438975	Cha6605_2976	Protein-tyrosine-phosphatase	Chamaesiphon minutus PCC 6605				3104868	3105374	+	507	168	CDS
2505786871	Chr6712_3110	arsenate reductase, glutathione/glutaredoxin type	Chroococcidiopsis sp. PCC 6712				3410977	3411372	+	396	131	CDS
2505788458	Chr6712_4672	Protein-tyrosine phosphatase, low molecular weight	Chroococcidiopsis sp. PCC 6712				5124396	5124881	+	486	161	CDS
2503613117	Chro_2851	arsenate reductase, glutathione/glutaredoxin type	Chroococcidiopsis thermalis PCC 7203				3166584	3166997	+	414	137	CDS
2503611802	Chro_1545	protein tyrosine phosphatase	Chroococcidiopsis thermalis PCC 7203				1720762	1721286	-	525	174	CDS
2504684774	Cri9333_2332	protein tyrosine phosphatase	Crinalium epipsammum PCC 9333				2636087	2636599	-	513	170	CDS
2504684063	Cri9333_1634	protein tyrosine phosphatase	Crinalium epipsammum PCC 9333				1870067	1870459	+	393	130	CDS
2531845945	CWATWH0003_1339	Arsenate reductase	Crocosphaera watsonii WH 0003				5198	5584	-	387	128	CDS
2531847742	CWATWH0003_4971	protein-tyrosine-phosphatase	Crocosphaera watsonii WH 0003				9144	9548	+	405	134	CDS
2503331489	CWat_WH8501_draft2_00023900	arsenate reductase, glutathione/glutaredoxin type	Crocosphaera watsonii WH 8501				99611	100009	-	399	132	CDS
2503335135	CWat_WH8501_draft2_00060390	Protein-tyrosine-phosphatase	Crocosphaera watsonii WH 8501				62621	63091	+	471	156	CDS
2503744463	Cyan10605_0225	protein tyrosine phosphatase	Cyanobacterium aponinum PCC 10605				283138	283623	+	486	161	CDS
2512633136	Chl7702DRAFT_2010	arsenate reductase, glutathione/glutaredoxin type	cyanobacterium PCC 7702				2246808	2247203	-	396	131	CDS
2512632638	Chl7702DRAFT_1512	Protein-tyrosine-phosphatase	cyanobacterium PCC 7702				1672388	1672894	+	507	168	CDS
2503366725	Cyast_1309	protein tyrosine phosphatase	Cyanobacterium stanieri PCC 7202				1445411	1445890	-	480	159	CDS
2508552030	Cyagr_1642	Protein-tyrosine-phosphatase	Cyanobium gracile PCC 6307				1615859	1616365	+	507	168	CDS
647589773	CPCC7001_2747	low molecular weight protein-tyrosine-phosphatase	Cyanobium sp. PCC 7001	ptpA	ZP_05046556		1506029	1506499	+	471	156	CDS
2507503122	Cy51472_3982	arsenate reductase, glutathione/glutaredoxin type	Cyanothece sp. BH63E, ATCC 51472				4174776	4175162	-	387	128	CDS
2507501348	Cy51472_2207	Protein-tyrosine-phosphatase	Cyanothece sp. BH63E, ATCC 51472				2304098	2304565	-	468	155	CDS
641675644	cce_1168	low molecular weight phosphotyrosine protein phosphatase	Cyanothece sp. BH68, ATCC 51142		YP_001802584	chromosome circular	1168535	1169002	-	468	155	CDS
641677489	cce_2998	probable arsenate reductase	Cyanothece sp. BH68, ATCC 51142	arsC	YP_001804412	chromosome circular	3039481	3039882	-	402	133	CDS
640625583	CY0110_02244	arsenate reductase	Cyanothece sp. CCY 0110		ZP_01728139		129983	130381	-	399	132	CDS
640628663	CY0110_12312	protein-tyrosine-phosphatase	Cyanothece sp. CCY 0110		ZP_01731194		32519	32986	-	468	155	CDS
643481576	PCC7424_3332	arsenate reductase, glutathione/glutaredoxin type	Cyanothece sp. PCC 7424		YP_002378599		3729209	3729604	-	396	131	CDS
643478310	PCC7424_0030	protein tyrosine phosphatase	Cyanothece sp. PCC 7424		YP_002375372		36300	36785	+	486	161	CDS
643583670	Cyan7425_0666	arsenate reductase, glutathione/glutaredoxin type	Cyanothece sp. PCC 7425		YP_002481415		466010	466411	-	402	133	CDS
643588011	Cyan7425_5051	protein tyrosine phosphatase	Cyanothece sp. PCC 7425		YP_002485709		5143525	5144022	+	498	165	CDS
643583669	Cyan7425_0665	Protein-tyrosine phosphatase, low molecular weight	Cyanothece sp. PCC 7425		YP_002481414		465551	465997	-	447	148	CDS
648190180	Cyan7822_5306	arsenate reductase, glutathione/glutaredoxin type	Cyanothece sp. PCC 7822		YP_003890462		5763882	5764280	-	399	132	CDS
648187098	Cyan7822_2153	protein tyrosine phosphatase	Cyanothece sp. PCC 7822		YP_003887408		2394472	2394957	-	486	161	CDS
643475760	PCC8801_2722	arsenate reductase, glutathione/glutaredoxin type	Cyanothece sp. PCC 8801		YP_002372879		2810899	2811291	+	393	130	CDS
643476180	PCC8801_3156	protein tyrosine phosphatase	Cyanothece sp. PCC 8801		YP_002373291		3303366	3303845	+	480	159	CDS
644981318	Cyan8802_3381	arsenate reductase, glutathione/glutaredoxin type	Cyanothece sp. PCC 8802		YP_003139044		3450166	3450558	-	393	130	CDS
644980911	Cyan8802_2962	protein tyrosine phosphatase	Cyanothece sp. PCC 8802		YP_003138645		2995492	2995971	-	480	159	CDS
647106419	CRC_02027	protein tyrosine phosphatase	Cylindrospermopsis raciborskii CS-505		ZP_06308607		98676	99083	-	408	135	CDS
2509767073	CylstDRAFT_1033	arsenate reductase, glutathione/glutaredoxin type	Cylindrospermum stagnale PCC 7417				1193231	1193626	+	396	131	CDS
2509766186	CylstDRAFT_0145	Predicted protein tyrosine phosphatase	Cylindrospermum stagnale PCC 7417				148192	148524	-	333	110	CDS
2509771410	CylstDRAFT_5370	Protein-tyrosine-phosphatase	Cylindrospermum stagnale PCC 7417				6063830	6064345	-	516	171	CDS
2509555980	Dacsa_3594	arsenate reductase, glutathione/glutaredoxin type	Dactylococcopsis salina PCC 8305				3705855	3706250	-	396	131	CDS
2509553947	Dacsa_1561	Protein-tyrosine-phosphatase	Dactylococcopsis salina PCC 8305				1575206	1575673	+	468	155	CDS
2505768217	FJSC11DRAFT_2968	protein tyrosine phosphatase	Fischerella sp. JSC-11				6997	7515	-	519	172	CDS
2505768683	FJSC11DRAFT_2928	protein tyrosine phosphatase	Fischerella sp. JSC-11				267130	267513	+	384	127	CDS
2517064204	PCC9339DRAFT_05064	arsenate reductase, glutathione/glutaredoxin type	Fischerella sp. PCC 9339				5922645	5923028	+	384	127	CDS
2517062423	PCC9339DRAFT_03280	Protein-tyrosine-phosphatase	Fischerella sp. PCC 9339				3749729	3750247	+	519	172	CDS
2512976958	Fis9431DRAFT_1286	arsenate reductase, glutathione/glutaredoxin type	Fischerella sp. PCC 9431				1456873	1457256	+	384	127	CDS
2512980670	Fis9431DRAFT_4999	Protein-tyrosine-phosphatase	Fischerella sp. PCC 9431				5772572	5773072	+	501	166	CDS
2516146467	FIS9605DRAFT_03472	arsenate reductase, glutathione/glutaredoxin type	Fischerella sp. PCC 9605				1148084	1148479	-	396	131	CDS
2516148363	FIS9605DRAFT_05370	Protein-tyrosine-phosphatase	Fischerella sp. PCC 9605				993161	993598	+	438	145	CDS
2516143588	FIS9605DRAFT_00590	Protein-tyrosine-phosphatase	Fischerella sp. PCC 9605				684537	685022	+	486	161	CDS
2510101560	Gei7105DRAFT_2815	arsenate reductase, glutathione/glutaredoxin type	Geitlerinema sp. PCC 7105				1396818	1397228	+	411	136	CDS
2510101074	Gei7105DRAFT_2329	Protein-tyrosine-phosphatase	Geitlerinema sp. PCC 7105				810694	811188	-	495	164	CDS
2503607761	GEI7407_1761	arsenate reductase, glutathione/glutaredoxin type	Geitlerinema sp. PCC 7407				2139188	2139604	-	417	138	CDS
2503608297	GEI7407_2295	protein tyrosine phosphatase	Geitlerinema sp. PCC 7407				2824284	2824796	-	513	170	CDS
2509875951	Syn6308DRAFT_2658	Protein-tyrosine-phosphatase	Geminocystis herdmanii PCC 6308				2696069	2696563	-	495	164	CDS
637457373	glr0004	arsenate reductase ArsC homolog	Gloeobacter violaceus PCC 7421		NP_922950		1799	2215	+	417	138	CDS
637460581	gll3174	protein-tyrosine-phosphatase	Gloeobacter violaceus PCC 7421		NP_926120		3383493	3383981	-	489	162	CDS
2508644467	GLO73106DRAFT_00007190	arsenate reductase, glutathione/glutaredoxin type	Gloeocapsa sp. PCC 73106				62387	63217	+	831	276	CDS
2508646502	GLO73106DRAFT_00027550	Protein-tyrosine-phosphatase	Gloeocapsa sp. PCC 73106				1770	2243	-	474	157	CDS
2508644468	GLO73106DRAFT_00007200	Protein-tyrosine-phosphatase	Gloeocapsa sp. PCC 73106				63218	63655	+	438	145	CDS
2503796178	Glo7428_3597	protein tyrosine phosphatase	Gloeocapsa sp. PCC 7428				3986657	3987130	+	474	157	CDS
2503794447	Glo7428_1883	protein tyrosine phosphatase	Gloeocapsa sp. PCC 7428				2126823	2127236	-	414	137	CDS
2503635872	PCC7418_1154	arsenate reductase, glutathione/glutaredoxin type	Halothece sp. PCC 7418				1260331	1260726	-	396	131	CDS
2503636957	PCC7418_2227	protein tyrosine phosphatase	Halothece sp. PCC 7418				2449312	2449788	-	477	158	CDS
2509804349	LepboDRAFT_3691	Protein-tyrosine-phosphatase	Leptolyngbya boryana PCC 6306				3774456	3774953	-	498	165	CDS
2517691813	LEP6406DRAFT_1271	protein tyrosine phosphatase	Leptolyngbya sp. PCC 6406				1350136	1350741	+	606	201	CDS
2509843256	Lepto7375DRAFT_3273	Protein-tyrosine-phosphatase	Leptolyngbya sp. PCC 7375				2524953	2525420	-	468	155	CDS
2509843090	Lepto7375DRAFT_3107	Protein-tyrosine-phosphatase	Leptolyngbya sp. PCC 7375				2335080	2335538	-	459	152	CDS
2503890208	Lepto7376_4564	protein tyrosine phosphatase	Leptolyngbya sp. PCC 7376				5081384	5081857	+	474	157	CDS
2503886384	Lepto7376_0784	protein tyrosine phosphatase	Leptolyngbya sp. PCC 7376				876108	876506	-	399	132	CDS
2506481166	LYNGBM3L_35800	arsenate reductase, glutathione/glutaredoxin type	Lyngbya majuscula 3L				73901	74296	-	396	131	CDS
2506478541	LYNGBM3L_24690	protein tyrosine phosphatase	Lyngbya majuscula 3L				86786	87211	+	426	141	CDS
640015367	L8106_25130	arsenate reductase	Lyngbya sp. CCY 8106		ZP_01620002		194329	194721	+	393	130	CDS
640018023	L8106_20545	Protein tyrosine phosphatase	Lyngbya sp. CCY 8106		ZP_01622631		108	596	+	489	162	CDS
2517241194	Mas10914DRAFT_2437	arsenate reductase, glutathione/glutaredoxin type	Mastigocladopsis repens PCC 10914				2681507	2681899	-	393	130	CDS
2517239564	Mas10914DRAFT_0807	Protein-tyrosine-phosphatase	Mastigocladopsis repens PCC 10914				843542	844027	-	486	161	CDS
2517240255	Mas10914DRAFT_1498	Protein-tyrosine-phosphatase	Mastigocladopsis repens PCC 10914				1630340	1630771	-	432	143	CDS
2509781274	Mic7126DRAFT_2025	Protein-tyrosine-phosphatase	Microchaete sp. PCC 7126				1643543	1644034	-	492	163	CDS
647564404	MC7420_7127	arsenate reductase, glutathione/glutaredoxin type	Microcoleus chthonoplastes PCC 7420		ZP_05023275		52533	52934	+	402	133	CDS
647570790	MC7420_3589	Low molecular weight phosphotyrosine protein phosphatase	Microcoleus chthonoplastes PCC 7420		ZP_05029563		92205	92639	-	435	144	CDS
2509433508	Mic7113_1673	arsenate reductase, glutathione/glutaredoxin type	Microcoleus sp. PCC 7113				1941077	1941472	-	396	131	CDS
2509433919	Mic7113_2084	Protein-tyrosine-phosphatase	Microcoleus sp. PCC 7113				2387339	2387824	-	486	161	CDS
2506348533	MicvaDRAFT_2459	protein tyrosine phosphatase	Microcoleus vaginatus FGP-2				135007	135510	+	504	167	CDS
2506348034	MicvaDRAFT_3619	protein tyrosine phosphatase	Microcoleus vaginatus FGP-2				217358	217753	-	396	131	CDS
641534233	MAE_02540	arsenate reductase	Microcystis aeruginosa NIES-843	arsC	YP_001655268		215225	215623	-	399	132	CDS
641534007	MAE_00280	low molecular weight phosphotyrosine protein phosphatase	Microcystis aeruginosa NIES-843	ptpA	YP_001655042		22459	22932	+	474	157	CDS
2509779020	Lepto7104DRAFT_6241	Protein-tyrosine-phosphatase	Nodosilinea nodulosa PCC 7104				5855092	5855580	-	489	162	CDS
640026177	N9414_23168	protein-tyrosine-phosphatase	Nodularia spumigena CCY9414		ZP_01630715		35067	35486	+	420	139	CDS
648051014	Aazo_3363	arsenate reductase, glutathione/glutaredoxin type	Nostoc azollae 0708		YP_003722144		3430698	3431093	+	396	131	CDS
648049203	Aazo_0818	protein tyrosine phosphatase	Nostoc azollae 0708		YP_003720364		864703	865176	+	474	157	CDS
642605383	Npun_F6486	protein tyrosine phosphatase	Nostoc punctiforme PCC 73102		YP_001869692		8010299	8010712	+	414	137	CDS
642599767	Npun_F0449	protein tyrosine phosphatase	Nostoc punctiforme PCC 73102		YP_001864171		549061	549570	+	510	169	CDS
2503738645	Nos7107_0030	protein tyrosine phosphatase	Nostoc sp. PCC 7107				29655	30068	-	414	137	CDS
2503740918	Nos7107_2272	protein tyrosine phosphatase	Nostoc sp. PCC 7107				2662879	2663394	+	516	171	CDS
2503741883	Nos7107_3205	Protein-tyrosine phosphatase, low molecular weight	Nostoc sp. PCC 7107				3699914	3700243	+	330	109	CDS
637231470	alr1105	arsenate reductase	Nostoc sp. PCC 7120		NP_485148		1293889	1294284	+	396	131	CDS
637233825	all3436	hypothetical protein	Nostoc sp. PCC 7120		NP_487476		4143377	4143706	-	330	109	CDS
637231432	alr1067	hypothetical protein	Nostoc sp. PCC 7120		NP_485110		1243775	1244212	+	438	145	CDS
637235476	alr5068	protein-tyrosine-phosphatase	Nostoc sp. PCC 7120		NP_489108		6040056	6040541	+	486	161	CDS
2509809175	Nos7524_1606	arsenate reductase, glutathione/glutaredoxin type	Nostoc sp. PCC 7524				1957953	1958366	-	414	137	CDS
2509808190	Nos7524_0621	protein tyrosine phosphatase	Nostoc sp. PCC 7524				725261	725746	-	486	161	CDS
2509813190	Nos7524_5623	Protein-tyrosine-phosphatase	Nostoc sp. PCC 7524				23954	24391	-	438	145	CDS
2509808546	Nos7524_0977	Protein-tyrosine-phosphatase	Nostoc sp. PCC 7524				1134009	1134449	-	441	146	CDS
2509422003	Oscil6304_2796	arsenate reductase, glutathione/glutaredoxin type	Oscillatoria acuminata PCC 6304				3459192	3459605	-	414	137	CDS
2509419805	Oscil6304_0598	Protein-tyrosine-phosphatase	Oscillatoria acuminata PCC 6304				743619	744110	-	492	163	CDS
2508877378	Oscil6407DRAFT_00055010	arsenate reductase, glutathione/glutaredoxin type	Oscillatoria formosa PCC 6407				676268	676681	+	414	137	CDS
2508875513	Oscil6407DRAFT_00036340	Protein-tyrosine-phosphatase	Oscillatoria formosa PCC 6407				1381468	1381890	-	423	140	CDS
2504092319	Osc7112_5759	Methyltransferase type 11	Oscillatoria nigro-viridis PCC 7112				6902704	6903720	+	1017	338	CDS
2504091441	Osc7112_4891	protein tyrosine phosphatase	Oscillatoria nigro-viridis PCC 7112				5846100	5846600	-	501	166	CDS
2504086255	Osc7112_6267	protein tyrosine phosphatase	Oscillatoria nigro-viridis PCC 7112				9938	10333	-	396	131	CDS
2504087736	Osc7112_1210	protein tyrosine phosphatase	Oscillatoria nigro-viridis PCC 7112				1408515	1408910	+	396	131	CDS
2509507242	Osc10802DRAFT_0891	arsenate reductase, glutathione/glutaredoxin type	Oscillatoria sp. PCC 10802				142232	142660	+	429	142	CDS
2509511017	Osc10802DRAFT_4668	Protein-tyrosine-phosphatase	Oscillatoria sp. PCC 10802				4123256	4123759	-	504	167	CDS
648855420	OSCI_420001	putative Protein-tyrosine-phosphatase	Oscillatoria sp. PCC 6506		ZP_07108837		194	616	+	423	140	CDS
2509711773	Pleur7313DRAFT_05761	arsenate reductase, glutathione/glutaredoxin type	Pleurocapsa sp. PCC 7319				6217110	6217505	-	396	131	CDS
2509709983	Pleur7313DRAFT_03971	Protein-tyrosine-phosphatase	Pleurocapsa sp. PCC 7319				4242524	4243015	-	492	163	CDS
2509575813	Ple7327_3930	arsenate reductase, glutathione/glutaredoxin type	Pleurocapsa sp. PCC 7327				4183040	4183456	+	417	138	CDS
2509575939	Ple7327_4056	Protein-tyrosine-phosphatase	Pleurocapsa sp. PCC 7327				4332877	4333365	-	489	162	CDS
640079531	A9601_18001	Low molecular weight phosphotyrosine protein phosphatase	Prochlorococcus marinus AS9601	wzb	YP_001010190		1533288	1533761	-	474	157	CDS
637442181	Pro1747	Protein-tyrosine-phosphatase	Prochlorococcus marinus marinus CCMP 1375	wzb	NP_876138		1600300	1600770	-	471	156	CDS
641286095	P9211_17121	Low molecular weight phosphotyrosine protein phosphatase	Prochlorococcus marinus MIT 9211	wzb	YP_001551597		1539410	1539877	-	468	155	CDS
640944486	P9215_18641	Low molecular weight phosphotyrosine protein phosphatase	Prochlorococcus marinus MIT 9215	wzb	YP_001485063		1602260	1602733	-	474	157	CDS
640161385	P9301_17831	Low molecular weight phosphotyrosine protein phosphatase	Prochlorococcus marinus MIT 9301	wzb	YP_001092007		1505257	1505730	-	474	157	CDS
640087763	P9303_22461	Low molecular weight phosphotyrosine protein phosphatase	Prochlorococcus marinus MIT 9303	wzb	YP_001018246		1985440	1985919	+	480	159	CDS
637798226	PMT9312_1683	protein tyrosine phosphatase	Prochlorococcus marinus MIT 9312		YP_398180		1572658	1573131	-	474	157	CDS
637448396	PMT1688	Low molecular weight phosphotyrosine protein phosphatase	Prochlorococcus marinus MIT 9313		NP_895515		1791079	1791558	+	480	159	CDS
640081475	P9515_17781	Low molecular weight phosphotyrosine protein phosphatase	Prochlorococcus marinus MIT 9515	wzb	YP_001012092		1565003	1565476	-	474	157	CDS
647672837	P9202_767	Low molecular weight phosphotyrosine protein phosphatase	Prochlorococcus marinus MIT9202		ZP_05138167		589797	590270	-	474	157	CDS
640085335	NATL1_20411	Low molecular weight phosphotyrosine protein phosphatase	Prochlorococcus marinus NATL1A	wzb	YP_001015861		1684545	1685018	-	474	157	CDS
637688040	PMN2A_1166	Low molecular weight phosphotyrosine protein phosphatase	Prochlorococcus marinus NATL2A		YP_292359		1103568	1104041	-	474	157	CDS
637450621	PMM1591	Low molecular weight phosphotyrosine protein phosphatase	Prochlorococcus marinus pastoris CCMP 1986		NP_893708		1520852	1521325	-	474	157	CDS
2509498917	Pro9006DRAFT_0406	arsenical-resistance protein	Prochlorothrix hollandica PCC 9006				107772	109391	+	1620	539	CDS
2509501138	Pro9006DRAFT_2633	Protein-tyrosine-phosphatase	Prochlorothrix hollandica PCC 9006				444703	445179	+	477	158	CDS
2507086733	Pse6802_1412	Predicted protein tyrosine phosphatase	Pseudanabaena sp. PCC 6802				1560871	1561272	-	402	133	CDS
2507088260	Pse6802_2920	protein tyrosine phosphatase	Pseudanabaena sp. PCC 6802				3065688	3066206	-	519	172	CDS
2507085622	Pse6802_0306	protein tyrosine phosphatase	Pseudanabaena sp. PCC 6802				328955	329791	-	837	278	CDS
2504680621	Pse7367_2176	protein tyrosine phosphatase	Pseudanabaena sp. PCC 7367				2750383	2750856	-	474	157	CDS
2504580934	Pse7429DRAFT_4410	protein tyrosine phosphatase	Pseudanabaena sp. PCC 7429				42	440	-	399	132	CDS
2504580640	Pse7429DRAFT_4747	protein tyrosine phosphatase	Pseudanabaena sp. PCC 7429				219	683	+	465	154	CDS
2504581690	Pse7429DRAFT_3620	protein tyrosine phosphatase	Pseudanabaena sp. PCC 7429				5441	5833	+	393	130	CDS
2504583649	Pse7429DRAFT_1629	Protein-tyrosine phosphatase, low molecular weight	Pseudanabaena sp. PCC 7429				19135	19461	-	327	108	CDS
647110314	CRD_02557	Protein tyrosine phosphatase	Raphidiopsis brookii D9		ZP_06305986		148756	149163	-	408	135	CDS
2510091798	Riv7116_6652	arsenate reductase, glutathione/glutaredoxin type	Rivularia sp. PCC 7116				8396336	8396731	+	396	131	CDS
2510086933	Riv7116_1787	arsenate reductase, glutathione/glutaredoxin type	Rivularia sp. PCC 7116				2232541	2232936	-	396	131	CDS
2510089475	Riv7116_4329	Predicted protein tyrosine phosphatase	Rivularia sp. PCC 7116				5424389	5424718	-	330	109	CDS
2510085900	Riv7116_0754	Protein-tyrosine-phosphatase	Rivularia sp. PCC 7116				961163	961651	+	489	162	CDS
2510089196	Riv7116_4050	Protein-tyrosine-phosphatase	Rivularia sp. PCC 7116				5060388	5060834	-	447	148	CDS
2507332910	Tol9009DRAFT_00028930	arsenate reductase, glutathione/glutaredoxin type	Scytonema hofmanni UTEX 2349				2389000	2389395	+	396	131	CDS
2507336037	Tol9009DRAFT_00060260	Protein-tyrosine-phosphatase	Scytonema hofmanni UTEX 2349				332605	333093	-	489	162	CDS
2506609107	Spi6313_1467	protein tyrosine phosphatase	Spirulina major PCC 6313				1761594	1762085	+	492	163	CDS
2506610714	Spi6313_3058	protein tyrosine phosphatase	Spirulina major PCC 6313				3535025	3535423	-	399	132	CDS
2506600070	Spi9445_2950	protein tyrosine phosphatase	Spirulina subsalsa PCC 9445				3354814	3355305	-	492	163	CDS
2506598096	Spi9445_0998	protein tyrosine phosphatase	Spirulina subsalsa PCC 9445				1058685	1059086	+	402	133	CDS
2503798348	Sta7437_0289	arsenate reductase, glutathione/glutaredoxin type	Stanieria cyanosphaera PCC 7437				324707	325018	+	312	103	CDS
2503799053	Sta7437_0985	protein tyrosine phosphatase	Stanieria cyanosphaera PCC 7437				1089037	1089432	+	396	131	CDS
2503798200	Sta7437_0141	protein tyrosine phosphatase	Stanieria cyanosphaera PCC 7437				154333	154824	+	492	163	CDS
2503799052	Sta7437_0984	protein tyrosine phosphatase	Stanieria cyanosphaera PCC 7437				1088589	1089008	+	420	139	CDS
637616715	syc1055_d	low molecular weight phosphotyrosine protein phosphatase	Synechococcus elongatus PCC 6301		YP_171765		1170355	1170924	+	570	189	CDS
637798870	Synpcc7942_0463	protein tyrosine phosphatase	Synechococcus elongatus PCC 7942		YP_399482		449957	450448	-	492	163	CDS
639886867	BL107_08861	protein tyrosine phosphatase	Synechococcus sp. BL107		ZP_01469875		48853	49326	-	474	157	CDS
650130155	SCB01_010100012942	low molecular weight protein-tyrosine-phosphatase	Synechococcus sp. CB0101		ZP_07974570		90892	91380	-	489	162	CDS
650131492	SCB02_010100004425	protein tyrosine phosphatase	Synechococcus sp. CB0205		ZP_07970154		2889	3371	+	483	160	CDS
638114073	sync_0484	low molecular weight phosphotyrosine protein phosphatase family protein	Synechococcus sp. CC9311		YP_729711		478014	478502	-	489	162	CDS
637775007	Syncc9605_0417	protein tyrosine phosphatase	Synechococcus sp. CC9605		YP_380748		416554	417030	-	477	158	CDS
637772108	Syncc9902_1913	protein tyrosine phosphatase	Synechococcus sp. CC9902		YP_377914		1829073	1829552	+	480	159	CDS
637876762	CYB_2366	arsenate reductase	Synechococcus sp. JA-2-3B'a(2-13)	arsC	YP_478568		2472580	2472996	+	417	138	CDS
637875309	CYB_0906	low molecular weight phosphotyrosine protein phosphatase family protein	Synechococcus sp. JA-2-3B'a(2-13)		YP_477148		935939	936439	+	501	166	CDS
637873178	CYA_1629	low molecular weight phosphotyrosine protein phosphatase family protein	Synechococcus sp. JA-3-3Ab		YP_475052		1632071	1632571	+	501	166	CDS
2509430356	Syn6312_2315	Protein-tyrosine-phosphatase	Synechococcus sp. PCC 6312				2267171	2267665	-	495	164	CDS
641610983	SYNPCC7002_A0973	low molecular weight phosphotyrosine protein phosphatase	Synechococcus sp. PCC 7002		YP_001734232		1001397	1001870	+	474	157	CDS
641610598	SYNPCC7002_A0588	Low molecular weight phosphotyrosine protein phosphatase	Synechococcus sp. PCC 7002		YP_001733851		618185	618583	-	399	132	CDS
647576301	S7335_2435	Low molecular weight phosphotyrosine protein phosphatase	Synechococcus sp. PCC 7335		ZP_05036003		90916	91386	-	471	156	CDS
2506746849	Syn7336_1555	protein tyrosine phosphatase	Synechococcus sp. PCC 7336				1575950	1576414	-	465	154	CDS
2506747512	Syn7336_2210	protein tyrosine phosphatase	Synechococcus sp. PCC 7336				2289161	2289631	+	471	156	CDS
2508689717	Syn7502_02917	Protein-tyrosine-phosphatase	Synechococcus sp. PCC 7502				2860715	2861206	+	492	163	CDS
640547022	SynRCC307_2068	Low molecular weight protein-tyrosine-phosphatase	Synechococcus sp. RCC 307		YP_001228324		1788204	1788677	+	474	157	CDS
640546853	SynRCC307_1901	Possible low molecular weight phosphotyrosine protein phosphatase	Synechococcus sp. RCC 307		YP_001228157		1654787	1655230	-	444	147	CDS
639890118	RS9916_40126	protein tyrosine phosphatase	Synechococcus sp. RS9916		ZP_01473068		264161	264505	-	345	114	CDS
638963050	RS9917_02918	protein tyrosine phosphatase	Synechococcus sp. RS9917		ZP_01080766		32793	33290	+	498	165	CDS
638961941	RS9917_09416	putative protein-tyrosine-phosphatase	Synechococcus sp. RS9917		ZP_01079667		170169	170648	-	480	159	CDS
640542818	SynWH7803_0475	Low molecular weight protein-tyrosine-phosphatase	Synechococcus sp. WH 7803		YP_001224198		486663	487142	-	480	159	CDS
640543184	SynWH7803_0831	Possible low molecular weight phosphotyrosine protein phosphatase	Synechococcus sp. WH 7803		YP_001224554		804654	805106	-	453	150	CDS
2507492804	Syn8016_1529	Protein-tyrosine-phosphatase	Synechococcus sp. WH 8016				1296913	1297401	+	489	162	CDS
2563723700	Syncc8109_0434	protein tyrosine phosphatase	Synechococcus sp. WH 8109				384330	384809	-	480	159	CDS
638958180	WH5701_05880	protein tyrosine phosphatase	Synechococcus sp. WH5701		ZP_01083796		389153	389629	-	477	158	CDS
639020098	WH7805_06766	putative low molecular weight protein-tyrosine-phosphatase	Synechococcus sp. WH7805		ZP_01123353		61525	62004	+	480	159	CDS
639021944	WH7805_00615	putative protein-tyrosine-phosphatase	Synechococcus sp. WH7805		ZP_01125168		93289	93738	-	450	149	CDS
637446158	SYNW2026	putative low molecular weight protein-tyrosine-phosphatase	Synechococcus sp. WH8102		NP_898117		1924488	1924964	+	477	158	CDS
637445025	SYNW0915	putative protein-tyrosine-phosphatase	Synechococcus sp. WH8102		NP_897008		874564	875007	-	444	147	CDS
637011282	slr0946	arsenate reductase	Synechocystis sp. PCC 6803	arsC	NP_441727		2012231	2012626	+	396	131	CDS
637011521	slr0328	low molecular weight phosphotyrosine protein phosphatase	Synechocystis sp. PCC 6803		NP_441960		2283232	2283705	+	474	157	CDS
2517698948	SYN7509DRAFT_3065	arsenate reductase, glutathione/glutaredoxin type	Synechocystis sp. PCC 7509				3087944	3088339	-	396	131	CDS
2517699158	SYN7509DRAFT_3275	protein tyrosine phosphatase	Synechocystis sp. PCC 7509				3292167	3292637	-	471	156	CDS
637314440	tlr1810	low molecular weight phosphotyrosine protein	Thermosynechococcus elongatus BP-1		NP_682600		1892886	1893380	+	495	164	CDS
638108780	Tery_3848	protein tyrosine phosphatase	Trichodesmium erythraeum IMS101		YP_723363		5946139	5946573	-	435	144	CDS
638108936	Tery_4026	protein tyrosine phosphatase	Trichodesmium erythraeum IMS101		YP_723517		6223864	6224364	-	501	166	CDS
2508651842	Xen7305DRAFT_00039420	arsenate reductase, glutathione/glutaredoxin type	Xenococcus sp. PCC 7305				18760	19155	+	396	131	CDS
2508652233	Xen7305DRAFT_00043330	Protein-tyrosine-phosphatase	Xenococcus sp. PCC 7305				10765	11241	-	477	158	CDS

## Sheet: wzc_kpsE_wzz
Gene ID	Locus Tag	Gene Product Name	Genome	Gene Symbol	GenBank Accession	Chromosome	Start Coord	End Coord	Strand	DNA Sequence Length (bp)	Amino Acid Sequence Length (aa)	Locus Type
641251898	AM1_2808	chain length determinant protein, putative	Acaryochloris marina MBIC11017		YP_001517124		2846408	2847748	-	1341	446	CDS
641253939	AM1_4861	hypothetical protein	Acaryochloris marina MBIC11017		YP_001519150		4904928	4907267	-	2340	779	CDS
641251010	AM1_1910	lipopolysaccharide biosynthesis protein, putative	Acaryochloris marina MBIC11017		YP_001516242		1905250	1907541	-	2292	763	CDS
641249527	AM1_0407	lipopolysaccharide biosynthesis protein, putative	Acaryochloris marina MBIC11017		YP_001514778		380757	382991	-	2235	744	CDS
641254791	AM1_5726	lipopolysaccharide biosynthesis protein, putative	Acaryochloris marina MBIC11017		YP_001519990		5804760	5806883	-	2124	707	CDS
641253915	AM1_4837	lipopolysaccharide biosynthesis protein, putative	Acaryochloris marina MBIC11017		YP_001519126		4876703	4879324	+	2622	873	CDS
641250555	AM1_1449	ATPase involved in chromosome partitioning	Acaryochloris marina MBIC11017		YP_001515791		1439843	1440916	+	1074	357	CDS
641251897	AM1_2807	hypothetical protein	Acaryochloris marina MBIC11017		YP_001517123		2844336	2845283	-	948	315	CDS
641249511	AM1_0391	lipopolysaccharide biosynthesis protein, putative	Acaryochloris marina MBIC11017		YP_001514762		362101	364233	-	2133	710	CDS
2514735482	ACCM5_010100007602	capsular exopolysaccharide family	Acaryochloris sp CCMEE 5410				22101	24416	-	2316	771	CDS
2514737774	ACCM5_010100019113	chain length determinant protein	Acaryochloris sp CCMEE 5410				6090	8417	-	2328	775	CDS
2514739634	ACCM5_010100028418	Fis family transcriptional regulator	Acaryochloris sp CCMEE 5410				21470	23638	-	2169	722	CDS
2514739407	ACCM5_010100027286	lipopolysaccharide biosynthesis protein	Acaryochloris sp CCMEE 5410				16791	19424	+	2634	877	CDS
2514736728	ACCM5_010100013856	lipopolysaccharide biosynthesis protein	Acaryochloris sp CCMEE 5410				40418	42631	-	2214	737	CDS
2514736711	ACCM5_010100013771	lipopolysaccharide biosynthesis protein	Acaryochloris sp CCMEE 5410				18738	20912	-	2175	724	CDS
2514735759	ACCM5_010100008979	lipopolysaccharide biosynthesis protein	Acaryochloris sp CCMEE 5410				24588	26879	+	2292	763	CDS
2514734516	ACCM5_010100002743	chromosome partitioning ATPase	Acaryochloris sp CCMEE 5410				26023	27096	+	1074	357	CDS
2514737653	ACCM5_010100018486	lipopolysaccharide biosynthesis protein	Acaryochloris sp CCMEE 5410				72267	74297	+	2031	676	CDS
2504129904	Anacy_0284	capsular exopolysaccharide family	Anabaena cylindrica PCC 7122				341299	343530	-	2232	743	CDS
2504133443	Anacy_3769	capsular exopolysaccharide family	Anabaena cylindrica PCC 7122				4305826	4308048	-	2223	740	CDS
2504134691	Anacy_5006	lipopolysaccharide biosynthesis protein	Anabaena cylindrica PCC 7122				5672173	5674395	+	2223	740	CDS
2504133435	Anacy_3761	ATPase-like, ParA/MinD	Anabaena cylindrica PCC 7122				4295764	4296834	+	1071	356	CDS
2504133191	Anacy_3523	capsular exopolysaccharide family	Anabaena cylindrica PCC 7122				4007372	4009558	+	2187	728	CDS
2506490031	Ana7108_0216	capsular exopolysaccharide family	Anabaena sp. PCC 7108				238918	241146	-	2229	742	CDS
2506492920	Ana7108_3067	capsular exopolysaccharide family	Anabaena sp. PCC 7108				3494394	3496484	-	2091	696	CDS
2506494313	Ana7108_4449	capsular exopolysaccharide family	Anabaena sp. PCC 7108				5028015	5030309	-	2295	764	CDS
2506493946	Ana7108_4087	capsular exopolysaccharide family	Anabaena sp. PCC 7108				4637024	4639276	-	2253	750	CDS
2506494605	Ana7108_4733	lipopolysaccharide biosynthesis protein	Anabaena sp. PCC 7108				5346888	5349125	-	2238	745	CDS
2506494305	Ana7108_4441	ATPase-like, ParA/MinD	Anabaena sp. PCC 7108				5018038	5019108	+	1071	356	CDS
2506492757	Ana7108_2905	lipopolysaccharide biosynthesis protein	Anabaena sp. PCC 7108				3307324	3309504	+	2181	726	CDS
646566603	Ava_1116	lipopolysaccharide biosynthesis	Anabaena variabilis ATCC 29413		YP_321635		1360588	1362813	+	2226	741	CDS
646566337	Ava_0852	lipopolysaccharide biosynthesis	Anabaena variabilis ATCC 29413		YP_321371		1039129	1041312	-	2184	727	CDS
646566875	Ava_1386	lipopolysaccharide biosynthesis	Anabaena variabilis ATCC 29413		YP_321905		1707979	1710183	-	2205	734	CDS
646570355	Ava_4846	lipopolysaccharide biosynthesis	Anabaena variabilis ATCC 29413		YP_325338		6100353	6102581	+	2229	742	CDS
646566532	Ava_1045	lipopolysaccharide biosynthesis	Anabaena variabilis ATCC 29413		YP_321564		1271148	1273358	-	2211	736	CDS
646570090	Ava_4583	hypothetical protein	Anabaena variabilis ATCC 29413		YP_325075		5738629	5739699	+	1071	356	CDS
646569576	Ava_4074	hypothetical protein	Anabaena variabilis ATCC 29413		YP_324573		5062575	5063585	+	1011	336	CDS
646568157	Ava_2661	hypothetical protein	Anabaena variabilis ATCC 29413		YP_323169		3290510	3292564	-	2055	684	CDS
646568404	Ava_2908	hypothetical protein	Anabaena variabilis ATCC 29413		YP_323414		3613066	3615249	-	2184	727	CDS
643168344	AmaxDRAFT_0719	capsular exopolysaccharide family	Arthrospira maxima CS-328		ZP_03271901		28303	30534	-	2232	743	CDS
643170532	AmaxDRAFT_2895	capsular exopolysaccharide family	Arthrospira maxima CS-328		ZP_03274071		45821	48040	-	2220	739	CDS
643168837	AmaxDRAFT_1210	lipopolysaccharide biosynthesis	Arthrospira maxima CS-328		ZP_03272392		152103	154328	+	2226	741	CDS
643171775	AmaxDRAFT_4132	capsular exopolysaccharide family	Arthrospira maxima CS-328		ZP_03275307		8618	10846	-	2229	742	CDS
643167924	AmaxDRAFT_0301	protein of unknown function DUF59	Arthrospira maxima CS-328		ZP_03271484		40397	41467	-	1071	356	CDS
650384826	NIES39_C04940	probable exopolysaccharide biosynthesis protein	Arthrospira platensis NIES-39		BAI89360		1520099	1522321	+	2223	740	CDS
650387413	NIES39_K02750	hypothetical protein	Arthrospira platensis NIES-39		BAI91922		4140700	4142922	+	2223	740	CDS
650383923	NIES39_A06230	hypothetical protein	Arthrospira platensis NIES-39		BAI88461		589831	591597	-	1767	588	CDS
650384684	NIES39_C03520	hypothetical protein	Arthrospira platensis NIES-39		BAI89219		1378012	1380177	+	2166	721	CDS
650384994	NIES39_D01080	mrp protein homolog	Arthrospira platensis NIES-39	mrp	BAI89528		1685561	1686631	-	1071	356	CDS
646129996	AplaP_010100011596	capsular exopolysaccharide family protein	Arthrospira platensis Paraca		ZP_06382311		5121	7349	-	2229	742	CDS
646129623	AplaP_010100009700	Fis family transcriptional regulator	Arthrospira platensis Paraca		ZP_06381941		4398	6620	+	2223	740	CDS
646130866	AplaP_010100015993	hypothetical protein	Arthrospira platensis Paraca		ZP_06383180		326	1396	-	1071	356	CDS
646129274	AplaP_010100007922	lipopolysaccharide biosynthesis	Arthrospira platensis Paraca		ZP_06381596		5643	7868	-	2226	741	CDS
646131598	AplaP_010100019750	protein-tyrosine kinase	Arthrospira platensis Paraca		ZP_06383906		3600	5442	+	1843	614	CDS
648390241	APCC8_010100025948	capsular exopolysaccharide family protein	Arthrospira sp. PCC 8005		ZP_07165833		59226	61457	+	2232	743	CDS
648389308	APCC8_010100021105	Fis family transcriptional regulator	Arthrospira sp. PCC 8005		ZP_07159742		77482	79701	+	2220	739	CDS
648390350	APCC8_010100026493	lipopolysaccharide biosynthesis	Arthrospira sp. PCC 8005		ZP_07165942		76389	78611	+	2223	740	CDS
648389440	APCC8_010100021805	hypothetical protein	Arthrospira sp. PCC 8005		ZP_07159874		122114	123184	-	1071	356	CDS
648386075	APCC8_010100004460	protein-tyrosine kinase	Arthrospira sp. PCC 8005		ZP_07156539		36378	38606	+	2229	742	CDS
2504094392	Cal6303_1407	capsular exopolysaccharide family	Calothrix sp. PCC 6303				1654837	1656975	+	2139	712	CDS
2504096080	Cal6303_3081	capsular exopolysaccharide family	Calothrix sp. PCC 6303				3648159	3650294	-	2136	711	CDS
2504097563	Cal6303_4545	capsular exopolysaccharide family	Calothrix sp. PCC 6303				5470851	5473175	+	2325	774	CDS
2504094820	Cal6303_1825	capsular exopolysaccharide family	Calothrix sp. PCC 6303				2182490	2184727	+	2238	745	CDS
2504095135	Cal6303_2139	capsular exopolysaccharide family	Calothrix sp. PCC 6303				2547376	2549583	-	2208	735	CDS
2504096650	Cal6303_3648	capsular exopolysaccharide family	Calothrix sp. PCC 6303				4337841	4340063	-	2223	740	CDS
2504094091	Cal6303_1107	capsular exopolysaccharide family	Calothrix sp. PCC 6303				1302841	1305033	+	2193	730	CDS
2504093446	Cal6303_0467	lipopolysaccharide biosynthesis protein	Calothrix sp. PCC 6303				554056	556197	-	2142	713	CDS
2504093579	Cal6303_0599	lipopolysaccharide biosynthesis protein	Calothrix sp. PCC 6303				703674	705131	-	1458	485	CDS
2504098633	Cal6303_5602	ATPase-like, ParA/MinD	Calothrix sp. PCC 6303				6731020	6732090	+	1071	356	CDS
2504093110	Cal6303_0131	lipopolysaccharide biosynthesis protein	Calothrix sp. PCC 6303				150819	152975	-	2157	718	CDS
2507476338	Cal7103DRAFT_00032380	capsular exopolysaccharide family	Calothrix sp. PCC 7103				1135383	1137524	+	2142	713	CDS
2507482923	Cal7103DRAFT_00098300	capsular exopolysaccharide family	Calothrix sp. PCC 7103				8494749	8496980	+	2232	743	CDS
2507477177	Cal7103DRAFT_00040780	capsular exopolysaccharide family	Calothrix sp. PCC 7103				2124434	2126623	-	2190	729	CDS
2507478259	Cal7103DRAFT_00051610	capsular exopolysaccharide family	Calothrix sp. PCC 7103				3338836	3341061	+	2226	741	CDS
2507482822	Cal7103DRAFT_00097290	capsular exopolysaccharide family	Calothrix sp. PCC 7103				8383664	8385937	-	2274	757	CDS
2507478127	Cal7103DRAFT_00050290	capsular exopolysaccharide family	Calothrix sp. PCC 7103				3182920	3185232	+	2313	770	CDS
2507481772	Cal7103DRAFT_00086780	capsular exopolysaccharide family	Calothrix sp. PCC 7103				7210752	7212935	-	2184	727	CDS
2507479320	Cal7103DRAFT_00062230	capsular exopolysaccharide family	Calothrix sp. PCC 7103				4516097	4518307	+	2211	736	CDS
2507478691	Cal7103DRAFT_00055940	capsular exopolysaccharide family	Calothrix sp. PCC 7103				3822467	3824635	+	2169	722	CDS
2507476104	Cal7103DRAFT_00030040	capsular exopolysaccharide family	Calothrix sp. PCC 7103				855427	857568	-	2142	713	CDS
2507480867	Cal7103DRAFT_00077730	capsular exopolysaccharide family	Calothrix sp. PCC 7103				6199527	6201695	+	2169	722	CDS
2507476798	Cal7103DRAFT_00036990	capsular exopolysaccharide family	Calothrix sp. PCC 7103				1682723	1684933	+	2211	736	CDS
2507476704	Cal7103DRAFT_00036050	capsular exopolysaccharide family	Calothrix sp. PCC 7103				1582422	1584644	-	2223	740	CDS
2507481279	Cal7103DRAFT_00081850	capsular exopolysaccharide family	Calothrix sp. PCC 7103				6673431	6675638	+	2208	735	CDS
2507482515	Cal7103DRAFT_00094220	capsular exopolysaccharide family	Calothrix sp. PCC 7103				8062800	8065046	-	2247	748	CDS
2507482189	Cal7103DRAFT_00090960	Uncharacterized protein involved in exopolysaccharide biosynthesis	Calothrix sp. PCC 7103				7694303	7696333	+	2031	676	CDS
2507480049	Cal7103DRAFT_00069530	ATPases involved in chromosome partitioning	Calothrix sp. PCC 7103				5299115	5300248	+	1134	377	CDS
2507480421	Cal7103DRAFT_00073250	capsular exopolysaccharide family	Calothrix sp. PCC 7103				5696813	5699014	+	2202	733	CDS
2505798636	Cal7507_0387	capsular exopolysaccharide family	Calothrix sp. PCC 7507				393708	395912	+	2205	734	CDS
2505800344	Cal7507_2076	capsular exopolysaccharide family	Calothrix sp. PCC 7507				2278829	2281024	-	2196	731	CDS
2505799741	Cal7507_1481	capsular exopolysaccharide family	Calothrix sp. PCC 7507				1596876	1599101	-	2226	741	CDS
2505804241	Cal7507_5918	capsular exopolysaccharide family	Calothrix sp. PCC 7507				6717819	6719984	+	2166	721	CDS
2505802134	Cal7507_3852	capsular exopolysaccharide family	Calothrix sp. PCC 7507				4376997	4379165	+	2169	722	CDS
2505800523	Cal7507_2254	capsular exopolysaccharide family	Calothrix sp. PCC 7507				2494966	2497218	+	2253	750	CDS
2505801704	Cal7507_3428	capsular exopolysaccharide family	Calothrix sp. PCC 7507				3919252	3921351	+	2100	699	CDS
2505800360	Cal7507_2092	capsular exopolysaccharide family	Calothrix sp. PCC 7507				2298328	2300559	-	2232	743	CDS
2505803639	Cal7507_5320	capsular exopolysaccharide family	Calothrix sp. PCC 7507				6045002	6047209	-	2208	735	CDS
2505802696	Cal7507_4407	lipopolysaccharide biosynthesis protein	Calothrix sp. PCC 7507				5013245	5015284	+	2040	679	CDS
2505800320	Cal7507_2052	lipopolysaccharide biosynthesis protein	Calothrix sp. PCC 7507				2249940	2251985	+	2046	681	CDS
2505803290	Cal7507_4972	ATPase-like, ParA/MinD	Calothrix sp. PCC 7507				5632466	5633515	-	1050	349	CDS
2505802083	Cal7507_3801	ATPase-like, ParA/MinD	Calothrix sp. PCC 7507				4317030	4318100	-	1071	356	CDS
2505798270	Cal7507_0021	capsular exopolysaccharide family	Calothrix sp. PCC 7507				26246	28408	-	2163	720	CDS
2510436294	Cha6605_0295	ATPases involved in chromosome partitioning	Chamaesiphon minutus PCC 6605				323095	325470	+	2376	791	CDS
2510441931	Cha6605_5932	capsular exopolysaccharide family	Chamaesiphon minutus PCC 6605				6247265	6249586	-	2322	773	CDS
2510438837	Cha6605_2838	capsular exopolysaccharide family	Chamaesiphon minutus PCC 6605				2968195	2970507	+	2313	770	CDS
2510437494	Cha6605_1495	capsular exopolysaccharide family	Chamaesiphon minutus PCC 6605				1579878	1582016	+	2139	712	CDS
2510436704	Cha6605_0705	capsular exopolysaccharide family	Chamaesiphon minutus PCC 6605				758807	761062	-	2256	751	CDS
2510436766	Cha6605_0767	ATPases involved in chromosome partitioning	Chamaesiphon minutus PCC 6605				837821	838870	-	1050	349	CDS
2505784713	Chr6712_0967	capsular exopolysaccharide family	Chroococcidiopsis sp. PCC 6712				982437	985064	+	2628	875	CDS
2505785430	Chr6712_1674	capsular exopolysaccharide family	Chroococcidiopsis sp. PCC 6712				1781145	1783571	-	2427	808	CDS
2505786145	Chr6712_2386	capsular exopolysaccharide family	Chroococcidiopsis sp. PCC 6712				2608799	2610994	-	2196	731	CDS
2505786361	Chr6712_2601	capsular exopolysaccharide family	Chroococcidiopsis sp. PCC 6712				2859091	2861517	+	2427	808	CDS
2505786500	Chr6712_2739	capsular exopolysaccharide family	Chroococcidiopsis sp. PCC 6712				3009145	3011367	-	2223	740	CDS
2505785156	Chr6712_1404	capsular exopolysaccharide family	Chroococcidiopsis sp. PCC 6712				1498858	1501053	-	2196	731	CDS
2505787175	Chr6712_3399	capsular exopolysaccharide family	Chroococcidiopsis sp. PCC 6712				3684642	3686945	+	2304	767	CDS
2505787810	Chr6712_4032	ATPase-like, ParA/MinD	Chroococcidiopsis sp. PCC 6712				4388617	4389675	-	1059	352	CDS
2505785711	Chr6712_1954	capsular exopolysaccharide family	Chroococcidiopsis sp. PCC 6712				2120928	2123072	-	2145	714	CDS
2505785267	Chr6712_1514	chromosome partitioning ATPase	Chroococcidiopsis sp. PCC 6712				1609046	1611208	-	2163	720	CDS
2503612629	Chro_2367	capsular exopolysaccharide family	Chroococcidiopsis thermalis PCC 7203				2647403	2649586	+	2184	727	CDS
2503611061	Chro_0810	capsular exopolysaccharide family	Chroococcidiopsis thermalis PCC 7203				923195	925468	+	2274	757	CDS
2503612562	Chro_2300	capsular exopolysaccharide family	Chroococcidiopsis thermalis PCC 7203				2575235	2577478	+	2244	747	CDS
2503613235	Chro_2969	capsular exopolysaccharide family	Chroococcidiopsis thermalis PCC 7203				3297578	3299857	-	2280	759	CDS
2503612419	Chro_2158	capsular exopolysaccharide family	Chroococcidiopsis thermalis PCC 7203				2416655	2418973	-	2319	772	CDS
2503611448	Chro_1193	capsular exopolysaccharide family	Chroococcidiopsis thermalis PCC 7203				1328028	1330244	+	2217	738	CDS
2503614965	Chro_4685	capsular exopolysaccharide family	Chroococcidiopsis thermalis PCC 7203				5266893	5269109	-	2217	738	CDS
2503615076	Chro_4796	capsular exopolysaccharide family	Chroococcidiopsis thermalis PCC 7203				5391916	5394243	-	2328	775	CDS
2503614917	Chro_4637	capsular exopolysaccharide family	Chroococcidiopsis thermalis PCC 7203				5211122	5213437	+	2316	771	CDS
2503612394	Chro_2133	capsular exopolysaccharide family	Chroococcidiopsis thermalis PCC 7203				2387048	2389231	+	2184	727	CDS
2503613794	Chro_3525	capsular exopolysaccharide family	Chroococcidiopsis thermalis PCC 7203				3942004	3944142	-	2139	712	CDS
2503610992	Chro_0741	lipopolysaccharide biosynthesis protein	Chroococcidiopsis thermalis PCC 7203				837601	839670	-	2070	689	CDS
2503615212	Chro_4929	ATPase-like, ParA/MinD	Chroococcidiopsis thermalis PCC 7203				5541953	5543023	-	1071	356	CDS
2504685956	Cri9333_3503	capsular exopolysaccharide family	Crinalium epipsammum PCC 9333				3922579	3924732	+	2154	717	CDS
2504685208	Cri9333_2761	lipopolysaccharide biosynthesis protein	Crinalium epipsammum PCC 9333				3084603	3086873	-	2271	756	CDS
2504683355	Cri9333_0934	ATPase-like, ParA/MinD	Crinalium epipsammum PCC 9333				1050933	1051994	-	1062	353	CDS
2531850144	CWATWH0003_3517	capsular exopolysaccharide family	Crocosphaera watsonii WH 0003				12926	15181	-	2256	751	CDS
2531850936	CWATWH0003_4939	lipopolysaccharide biosynthesis protein	Crocosphaera watsonii WH 0003				21035	23272	+	2238	745	CDS
2531849533	CWATWH0003_2441	ATPase involved in chromosome partitioning	Crocosphaera watsonii WH 0003				204	833	+	630	209	CDS
2531850984	CWATWH0003_5078	ATPases involved in chromosome partitioning	Crocosphaera watsonii WH 0003				11790	12854	-	1065	354	CDS
2503335332	CWat_WH8501_draft2_00062360	ATPases involved in chromosome partitioning	Crocosphaera watsonii WH 8501				36956	39172	+	2217	738	CDS
2503335375	CWat_WH8501_draft2_00062790	ATPases involved in chromosome partitioning	Crocosphaera watsonii WH 8501				4072	5136	-	1065	354	CDS
2503745344	Cyan10605_1086	capsular exopolysaccharide family	Cyanobacterium aponinum PCC 10605				1320457	1322733	+	2277	758	CDS
2503745907	Cyan10605_1646	capsular exopolysaccharide family	Cyanobacterium aponinum PCC 10605				1968045	1970318	-	2274	757	CDS
2503747440	Cyan10605_3162	ATPase-like, ParA/MinD	Cyanobacterium aponinum PCC 10605				3737575	3738636	-	1062	353	CDS
2512634393	Chl7702DRAFT_3267	ATPases involved in chromosome partitioning	cyanobacterium PCC 7702				3675346	3677646	-	2301	766	CDS
2512634416	Chl7702DRAFT_3290	capsular exopolysaccharide family	cyanobacterium PCC 7702				3704271	3706460	+	2190	729	CDS
2512634275	Chl7702DRAFT_3149	capsular exopolysaccharide family	cyanobacterium PCC 7702				3542070	3544295	-	2226	741	CDS
2512632720	Chl7702DRAFT_1594	capsular exopolysaccharide family	cyanobacterium PCC 7702				1759463	1761682	+	2220	739	CDS
2512631781	Chl7702DRAFT_0655	capsular exopolysaccharide family	cyanobacterium PCC 7702				705700	707787	+	2088	695	CDS
2512634931	Chl7702DRAFT_3806	capsular exopolysaccharide family	cyanobacterium PCC 7702				4269403	4271739	-	2337	778	CDS
2512632063	Chl7702DRAFT_0937	ATPases involved in chromosome partitioning	cyanobacterium PCC 7702				1039856	1040929	+	1074	357	CDS
2512633064	Chl7702DRAFT_1938	Uncharacterized protein involved in exopolysaccharide biosynthesis	cyanobacterium PCC 7702				2173978	2176134	+	2157	718	CDS
646530579	UCYN_07970	ATPase involved in chromosome partitioning	Cyanobacterium sp. UCYN-A		YP_003421870		905393	906454	-	1062	353	CDS
2503367528	Cyast_2106	ATPase-like, ParA/MinD	Cyanobacterium stanieri PCC 7202				2332745	2333806	+	1062	353	CDS
2503367585	Cyast_2162	lipopolysaccharide biosynthesis protein	Cyanobacterium stanieri PCC 7202				2402652	2404922	+	2271	756	CDS
2508552048	Cyagr_1660	ATPases involved in chromosome partitioning	Cyanobium gracile PCC 6307				1628883	1629989	+	1107	368	CDS
2508551611	Cyagr_1223	capsular exopolysaccharide family	Cyanobium gracile PCC 6307				1226356	1228812	-	2457	818	CDS
647589790	CPCC7001_1409	ATPase	Cyanobium sp. PCC 7001	mrp	ZP_05045221		1518228	1519331	+	1104	367	CDS
2507501641	Cy51472_2500	ATPases involved in chromosome partitioning	Cyanothece sp. BH63E, ATCC 51472				2615354	2617618	+	2265	754	CDS
2507501115	Cy51472_1974	ATPases involved in chromosome partitioning	Cyanothece sp. BH63E, ATCC 51472				2064698	2065759	-	1062	353	CDS
2507502153	Cy51472_3013	ATPases involved in chromosome partitioning	Cyanothece sp. BH63E, ATCC 51472				3158666	3160870	+	2205	734	CDS
641675948	cce_1468	putative lipopolysaccharide biosynthesis	Cyanothece sp. BH68, ATCC 51142		YP_001802884	chromosome circular	1479791	1482055	+	2265	754	CDS
641676481	cce_1994	hypothetical protein	Cyanothece sp. BH68, ATCC 51142		YP_001803410	chromosome circular	2023104	2025308	+	2205	734	CDS
641675397	cce_0923	MRP protein-like protein	Cyanothece sp. BH68, ATCC 51142		YP_001802340	chromosome circular	928638	929699	-	1062	353	CDS
640626055	CY0110_29394	hypothetical protein	Cyanothece sp. CCY 0110		ZP_01728611		17326	19590	+	2265	754	CDS
640626984	CY0110_27525	Lipopolysaccharide biosynthesis	Cyanothece sp. CCY 0110		ZP_01729532		38646	40856	+	2211	736	CDS
640627899	CY0110_05934	put. ATPase	Cyanothece sp. CCY 0110		ZP_01730437		15817	16878	-	1062	353	CDS
643482531	PCC7424_4310	capsular exopolysaccharide family	Cyanothece sp. PCC 7424		YP_002379545		4778779	4781040	+	2262	753	CDS
643484053	PCC7424_5769	lipopolysaccharide biosynthesis protein	Cyanothece sp. PCC 7424		YP_002381062	plasmid pP742401	191317	193653	+	2337	778	CDS
643478515	PCC7424_0240	lipopolysaccharide biosynthesis protein	Cyanothece sp. PCC 7424		YP_002375576		264899	267181	+	2283	760	CDS
643481298	PCC7424_3055	protein of unknown function DUF59	Cyanothece sp. PCC 7424		YP_002378325		3411848	3412909	+	1062	353	CDS
643584098	Cyan7425_1087	capsular exopolysaccharide family	Cyanothece sp. PCC 7425		YP_002481834		911798	914089	-	2292	763	CDS
643586770	Cyan7425_3796	capsular exopolysaccharide family	Cyanothece sp. PCC 7425		YP_002484476		3810006	3812231	+	2226	741	CDS
643585148	Cyan7425_2153	capsular exopolysaccharide family	Cyanothece sp. PCC 7425		YP_002482875		2057192	2059333	-	2142	713	CDS
643584136	Cyan7425_1127	capsular exopolysaccharide family	Cyanothece sp. PCC 7425		YP_002481872		956826	958994	+	2169	722	CDS
643587900	Cyan7425_4938	capsular exopolysaccharide family	Cyanothece sp. PCC 7425		YP_002485598		5021572	5023824	-	2253	750	CDS
643588131	Cyan7425_5174	lipopolysaccharide biosynthesis protein	Cyanothece sp. PCC 7425		YP_002485828		5272473	5274533	+	2061	686	CDS
643585593	Cyan7425_2597	protein of unknown function DUF59	Cyanothece sp. PCC 7425		YP_002483313		2549790	2550860	-	1071	356	CDS
648185867	Cyan7822_0908	hypothetical protein	Cyanothece sp. PCC 7822		YP_003886197		977081	978508	-	1428	475	CDS
648185689	Cyan7822_0712	lipopolysaccharide biosynthesis protein	Cyanothece sp. PCC 7822		YP_003886019		782755	785013	-	2259	752	CDS
648199484	Cyan7822_5718	lipopolysaccharide biosynthesis protein	Cyanothece sp. PCC 7822		YP_003899645	plasmid Cy782201	168494	170749	+	2256	751	CDS
648186851	Cyan7822_1903	lipopolysaccharide biosynthesis protein	Cyanothece sp. PCC 7822		YP_003887162		2095220	2097505	+	2286	761	CDS
648186713	Cyan7822_1763	ATPase-like protein	Cyanothece sp. PCC 7822		YP_003887025		1926838	1927899	-	1062	353	CDS
648188704	Cyan7822_3790	chromosome partitioning-like ATPase	Cyanothece sp. PCC 7822		YP_003889000		4199706	4201970	+	2265	754	CDS
643476430	PCC8801_3415	lipopolysaccharide biosynthesis protein	Cyanothece sp. PCC 8801		YP_002373539		3560825	3563080	-	2256	751	CDS
643474581	PCC8801_1507	lipopolysaccharide biosynthesis protein	Cyanothece sp. PCC 8801		YP_002371718		1580784	1582220	-	1437	478	CDS
643475556	PCC8801_2514	lipopolysaccharide biosynthesis protein	Cyanothece sp. PCC 8801		YP_002372678		2604019	2606226	+	2208	735	CDS
643477063	PCC8801_4070	protein of unknown function DUF59	Cyanothece sp. PCC 8801		YP_002374162		4265137	4266198	-	1062	353	CDS
644980660	Cyan8802_2701	lipopolysaccharide biosynthesis protein	Cyanothece sp. PCC 8802		YP_003138396		2730203	2732458	+	2256	751	CDS
644979531	Cyan8802_1534	lipopolysaccharide biosynthesis protein	Cyanothece sp. PCC 8802		YP_003137281		1573834	1575270	-	1437	478	CDS
644981523	Cyan8802_3592	ATPase involved in chromosome partitioning-like protein	Cyanothece sp. PCC 8802		YP_003139246		3659791	3661998	-	2208	735	CDS
644982026	Cyan8802_4109	protein of unknown function DUF59	Cyanothece sp. PCC 8802		YP_003139738		4235609	4236670	-	1062	353	CDS
647107726	CRC_03451	conserved hypothetical protein	Cylindrospermopsis raciborskii CS-505		ZP_06309898		29995	32169	+	2175	724	CDS
647107641	CRC_03354	hypothetical protein	Cylindrospermopsis raciborskii CS-505		ZP_06309815		14321	16651	-	2331	776	CDS
647105865	CRC_01492	Lipopolysaccharide biosynthesis	Cylindrospermopsis raciborskii CS-505		ZP_06308058		47840	50080	+	2241	746	CDS
647105946	CRC_01573	Lipopolysaccharide biosynthesis	Cylindrospermopsis raciborskii CS-505		ZP_06308136		27409	29634	-	2226	741	CDS
647107209	CRC_02862	protein of unknown function DUF59	Cylindrospermopsis raciborskii CS-505		ZP_06309387		152287	153357	-	1071	356	CDS
2509770699	CylstDRAFT_4659	capsular exopolysaccharide family	Cylindrospermum stagnale PCC 7417				5285159	5287372	-	2214	737	CDS
2509770736	CylstDRAFT_4696	capsular exopolysaccharide family	Cylindrospermum stagnale PCC 7417				5330084	5332312	+	2229	742	CDS
2509771979	CylstDRAFT_5939	capsular exopolysaccharide family	Cylindrospermum stagnale PCC 7417				6648197	6650365	+	2169	722	CDS
2509770219	CylstDRAFT_4179	capsular exopolysaccharide family	Cylindrospermum stagnale PCC 7417				4731275	4733476	-	2202	733	CDS
2509766470	CylstDRAFT_0429	capsular exopolysaccharide family	Cylindrospermum stagnale PCC 7417				448798	450936	+	2139	712	CDS
2509770373	CylstDRAFT_4333	capsular exopolysaccharide family	Cylindrospermum stagnale PCC 7417				4901517	4903646	+	2130	709	CDS
2509767727	CylstDRAFT_1687	Uncharacterized protein involved in exopolysaccharide biosynthesis	Cylindrospermum stagnale PCC 7417				1963136	1965355	+	2220	739	CDS
2509769223	CylstDRAFT_3183	ATPases involved in chromosome partitioning	Cylindrospermum stagnale PCC 7417				3648690	3649760	+	1071	356	CDS
2509772030	CylstDRAFT_5990	Uncharacterized protein involved in exopolysaccharide biosynthesis	Cylindrospermum stagnale PCC 7417				6706812	6709031	+	2220	739	CDS
2509555626	Dacsa_3240	capsular exopolysaccharide family	Dactylococcopsis salina PCC 8305				3336980	3339220	-	2241	746	CDS
2509552467	Dacsa_0081	ATPases involved in chromosome partitioning	Dactylococcopsis salina PCC 8305				82981	84042	-	1062	353	CDS
2505770929	FJSC11DRAFT_1293	capsular exopolysaccharide family	Fischerella sp. JSC-11				434149	436347	-	2199	732	CDS
2505768802	FJSC11DRAFT_1780	capsular exopolysaccharide family	Fischerella sp. JSC-11				111478	113622	+	2145	714	CDS
2505768848	FJSC11DRAFT_1825	capsular exopolysaccharide family	Fischerella sp. JSC-11				164392	166629	-	2238	745	CDS
2505767181	FJSC11DRAFT_4188	capsular exopolysaccharide family	Fischerella sp. JSC-11				108228	110459	+	2232	743	CDS
2505767894	FJSC11DRAFT_3537	capsular exopolysaccharide family	Fischerella sp. JSC-11				122269	124434	-	2166	721	CDS
2505770300	FJSC11DRAFT_0671	capsular exopolysaccharide family	Fischerella sp. JSC-11				205034	207220	-	2187	728	CDS
2505769181	FJSC11DRAFT_2156	lipopolysaccharide biosynthesis protein	Fischerella sp. JSC-11				124079	126373	+	2295	764	CDS
2505768399	FJSC11DRAFT_3149	ATPase-like, ParA/MinD	Fischerella sp. JSC-11				204411	205481	-	1071	356	CDS
2505768976	FJSC11DRAFT_1951	capsular exopolysaccharide family	Fischerella sp. JSC-11				311561	313792	-	2232	743	CDS
2517063601	PCC9339DRAFT_04460	ATPases involved in chromosome partitioning	Fischerella sp. PCC 9339				5162690	5164993	-	2304	767	CDS
2517062202	PCC9339DRAFT_03059	capsular exopolysaccharide family	Fischerella sp. PCC 9339				3504539	3506722	+	2184	727	CDS
2517062640	PCC9339DRAFT_03498	capsular exopolysaccharide family	Fischerella sp. PCC 9339				4026483	4028711	-	2229	742	CDS
2517059612	PCC9339DRAFT_00465	capsular exopolysaccharide family	Fischerella sp. PCC 9339				544095	546305	-	2211	736	CDS
2517062414	PCC9339DRAFT_03271	capsular exopolysaccharide family	Fischerella sp. PCC 9339				3741186	3743351	+	2166	721	CDS
2517061743	PCC9339DRAFT_02599	capsular exopolysaccharide family	Fischerella sp. PCC 9339				2968776	2970971	-	2196	731	CDS
2517061062	PCC9339DRAFT_01917	capsular exopolysaccharide family	Fischerella sp. PCC 9339				2196560	2198785	-	2226	741	CDS
2517061293	PCC9339DRAFT_02148	ATPases involved in chromosome partitioning	Fischerella sp. PCC 9339				2448852	2449922	+	1071	356	CDS
2517059344	PCC9339DRAFT_00197	capsular exopolysaccharide family	Fischerella sp. PCC 9339				239859	242006	-	2148	715	CDS
2512977368	Fis9431DRAFT_1696	ATPases involved in chromosome partitioning	Fischerella sp. PCC 9431				1934818	1937133	-	2316	771	CDS
2512979625	Fis9431DRAFT_3954	capsular exopolysaccharide family	Fischerella sp. PCC 9431				4562185	4564407	-	2223	740	CDS
2512978631	Fis9431DRAFT_2960	capsular exopolysaccharide family	Fischerella sp. PCC 9431				3416922	3419066	-	2145	714	CDS
2512979777	Fis9431DRAFT_4106	capsular exopolysaccharide family	Fischerella sp. PCC 9431				4749011	4751194	-	2184	727	CDS
2512980750	Fis9431DRAFT_5079	capsular exopolysaccharide family	Fischerella sp. PCC 9431				5857974	5860139	-	2166	721	CDS
2512980079	Fis9431DRAFT_4408	capsular exopolysaccharide family	Fischerella sp. PCC 9431				5090545	5092743	+	2199	732	CDS
2512978854	Fis9431DRAFT_3183	capsular exopolysaccharide family	Fischerella sp. PCC 9431				3703540	3705852	-	2313	770	CDS
2512975951	Fis9431DRAFT_0279	capsular exopolysaccharide family	Fischerella sp. PCC 9431				283541	285769	+	2229	742	CDS
2512979571	Fis9431DRAFT_3900	ATPases involved in chromosome partitioning	Fischerella sp. PCC 9431				4508792	4509862	+	1071	356	CDS
2512978956	Fis9431DRAFT_3285	capsular exopolysaccharide family	Fischerella sp. PCC 9431				3822630	3824819	+	2190	729	CDS
2516145585	FIS9605DRAFT_02588	capsular exopolysaccharide family	Fischerella sp. PCC 9605				97714	99885	-	2172	723	CDS
2516146836	FIS9605DRAFT_03842	capsular exopolysaccharide family	Fischerella sp. PCC 9605				1548797	1551025	+	2229	742	CDS
2516146228	FIS9605DRAFT_03233	capsular exopolysaccharide family	Fischerella sp. PCC 9605				859759	862047	-	2289	762	CDS
2516146713	FIS9605DRAFT_03719	capsular exopolysaccharide family	Fischerella sp. PCC 9605				1405461	1407644	+	2184	727	CDS
2516149265	FIS9605DRAFT_06272	capsular exopolysaccharide family	Fischerella sp. PCC 9605				326841	329057	+	2217	738	CDS
2516143706	FIS9605DRAFT_00708	capsular exopolysaccharide family	Fischerella sp. PCC 9605				814349	816517	+	2169	722	CDS
2516148164	FIS9605DRAFT_05171	capsular exopolysaccharide family	Fischerella sp. PCC 9605				767825	770038	-	2214	737	CDS
2516149911	FIS9605DRAFT_06919	ATPases involved in chromosome partitioning	Fischerella sp. PCC 9605				201326	202396	-	1071	356	CDS
2516145655	FIS9605DRAFT_02658	capsular exopolysaccharide family	Fischerella sp. PCC 9605				183358	185550	+	2193	730	CDS
2516147062	FIS9605DRAFT_04068	CobQ/CobB/MinD/ParA nucleotide binding domain.	Fischerella sp. PCC 9605				1815357	1815884	-	528	175	CDS
2510101197	Gei7105DRAFT_2452	capsular exopolysaccharide family	Geitlerinema sp. PCC 7105				947748	949919	-	2172	723	CDS
2510103705	Gei7105DRAFT_4960	ATPases involved in chromosome partitioning	Geitlerinema sp. PCC 7105				3827894	3828982	-	1089	362	CDS
2510102323	Gei7105DRAFT_3578	ATPases involved in chromosome partitioning	Geitlerinema sp. PCC 7105				2265759	2267996	+	2238	745	CDS
2503608186	GEI7407_2184	capsular exopolysaccharide family	Geitlerinema sp. PCC 7407				2681493	2683748	+	2256	751	CDS
2503608035	GEI7407_2035	capsular exopolysaccharide family	Geitlerinema sp. PCC 7407				2495741	2497942	+	2202	733	CDS
2503606101	GEI7407_0138	ATPase-like, ParA/MinD	Geitlerinema sp. PCC 7407				153323	154393	+	1071	356	CDS
2503609163	GEI7407_3152	lipopolysaccharide biosynthesis protein	Geitlerinema sp. PCC 7407				3868495	3870654	+	2160	719	CDS
2509873750	Syn6308DRAFT_0457	capsular exopolysaccharide family	Geminocystis herdmanii PCC 6308				443007	445244	+	2238	745	CDS
2509874159	Syn6308DRAFT_0866	capsular exopolysaccharide family	Geminocystis herdmanii PCC 6308				868217	870337	+	2121	706	CDS
2509874395	Syn6308DRAFT_1102	capsular exopolysaccharide family	Geminocystis herdmanii PCC 6308				1100534	1102774	+	2241	746	CDS
2509875629	Syn6308DRAFT_2336	ATPases involved in chromosome partitioning	Geminocystis herdmanii PCC 6308				2372135	2373196	-	1062	353	CDS
637459597	gll2202	hypothetical protein	Gloeobacter violaceus PCC 7421		NP_925148		2354476	2356575	-	2100	699	CDS
637461200	glr3785	hypothetical protein	Gloeobacter violaceus PCC 7421		NP_926731		3991484	3993796	+	2313	770	CDS
637461130	gll3716	hypothetical protein	Gloeobacter violaceus PCC 7421		NP_926662		3926914	3928965	-	2052	683	CDS
637457826	glr0454	hypothetical protein	Gloeobacter violaceus PCC 7421		NP_923400		481891	483921	+	2031	676	CDS
637459188	gll1796	hypothetical protein	Gloeobacter violaceus PCC 7421		NP_924742		1913849	1915879	-	2031	676	CDS
637461727	glr4310	hypothetical protein	Gloeobacter violaceus PCC 7421		NP_927256		4542641	4544917	+	2277	758	CDS
637458869	glr1480	hypothetical protein	Gloeobacter violaceus PCC 7421		NP_924426		1590575	1591660	+	1086	361	CDS
2508646941	GLO73106DRAFT_00031960	capsular exopolysaccharide family	Gloeocapsa sp. PCC 73106				1337	3700	-	2364	787	CDS
2508646076	GLO73106DRAFT_00023290	ATPases involved in chromosome partitioning	Gloeocapsa sp. PCC 73106				18652	19713	+	1062	353	CDS
2508645044	GLO73106DRAFT_00012970	ATPases involved in chromosome partitioning	Gloeocapsa sp. PCC 73106				20597	22804	+	2208	735	CDS
2503796286	Glo7428_3705	capsular exopolysaccharide family	Gloeocapsa sp. PCC 7428				4118413	4120608	-	2196	731	CDS
2503795055	Glo7428_2485	capsular exopolysaccharide family	Gloeocapsa sp. PCC 7428				2793202	2795403	+	2202	733	CDS
2503796318	Glo7428_3737	capsular exopolysaccharide family	Gloeocapsa sp. PCC 7428				4157361	4159613	+	2253	750	CDS
2503796978	Glo7428_4384	capsular exopolysaccharide family	Gloeocapsa sp. PCC 7428				4887612	4889798	+	2187	728	CDS
2503793842	Glo7428_1287	lipopolysaccharide biosynthesis protein	Gloeocapsa sp. PCC 7428				1412916	1414985	+	2070	689	CDS
2503795809	Glo7428_3233	ATPase-like, ParA/MinD	Gloeocapsa sp. PCC 7428				3585355	3586425	-	1071	356	CDS
2503636620	PCC7418_1894	capsular exopolysaccharide family	Halothece sp. PCC 7418				2073339	2075459	-	2121	706	CDS
2503637469	PCC7418_2732	ATPase-like, ParA/MinD	Halothece sp. PCC 7418				2966821	2967882	+	1062	353	CDS
2509804452	LepboDRAFT_3794	capsular exopolysaccharide family	Leptolyngbya boryana PCC 6306				3881494	3885310	+	2193	730	CDS
2509803997	LepboDRAFT_3339	capsular exopolysaccharide family	Leptolyngbya boryana PCC 6306				3416640	3418838	-	2199	732	CDS
2509803885	LepboDRAFT_3227	capsular exopolysaccharide family	Leptolyngbya boryana PCC 6306				3290023	3292242	+	2220	739	CDS
2509806250	LepboDRAFT_5593	capsular exopolysaccharide family	Leptolyngbya boryana PCC 6306				5769649	5771865	+	2217	738	CDS
2509804417	LepboDRAFT_3759	capsular exopolysaccharide family	Leptolyngbya boryana PCC 6306				3839101	3841377	+	2277	758	CDS
2509801296	LepboDRAFT_0638	Uncharacterized protein involved in exopolysaccharide biosynthesis	Leptolyngbya boryana PCC 6306				691893	693941	+	2049	682	CDS
2509801138	LepboDRAFT_0480	ATPases involved in chromosome partitioning	Leptolyngbya boryana PCC 6306				524422	525492	-	1071	356	CDS
2509805590	LepboDRAFT_4932	ATPases involved in chromosome partitioning	Leptolyngbya boryana PCC 6306				5061368	5063545	-	2178	725	CDS
2517694920	LEP6406DRAFT_4378	ATPases involved in chromosome partitioning	Leptolyngbya sp. PCC 6406				4754098	4755171	-	1074	357	CDS
2517693907	LEP6406DRAFT_3365	ATPases involved in chromosome partitioning	Leptolyngbya sp. PCC 6406				3712707	3714944	-	2238	745	CDS
2509842234	Lepto7375DRAFT_2251	capsular exopolysaccharide family	Leptolyngbya sp. PCC 7375				1274254	1276557	-	2304	767	CDS
2509846113	Lepto7375DRAFT_6130	capsular exopolysaccharide family	Leptolyngbya sp. PCC 7375				5663495	5665720	+	2226	741	CDS
2509846600	Lepto7375DRAFT_6617	Uncharacterized protein involved in exopolysaccharide biosynthesis	Leptolyngbya sp. PCC 7375				6183244	6185406	-	2163	720	CDS
2509847922	Lepto7375DRAFT_7939	Uncharacterized protein involved in exopolysaccharide biosynthesis	Leptolyngbya sp. PCC 7375				7556885	7558303	-	1419	472	CDS
2509847582	Lepto7375DRAFT_7599	Uncharacterized protein involved in exopolysaccharide biosynthesis	Leptolyngbya sp. PCC 7375				7174058	7176334	-	2277	758	CDS
2509845686	Lepto7375DRAFT_5703	ATPases involved in chromosome partitioning	Leptolyngbya sp. PCC 7375				5160867	5161934	-	1068	355	CDS
2509844778	Lepto7375DRAFT_4795	CobQ/CobB/MinD/ParA nucleotide binding domain.	Leptolyngbya sp. PCC 7375				4163008	4165221	-	2214	737	CDS
2503887239	Lepto7376_1629	lipopolysaccharide biosynthesis protein	Leptolyngbya sp. PCC 7376				1853560	1855989	+	2430	809	CDS
2503887475	Lepto7376_1861	ATPase-like, ParA/MinD	Leptolyngbya sp. PCC 7376				2118979	2120040	-	1062	353	CDS
2506479159	LYNGBM3L_28310	capsular exopolysaccharide family protein	Lyngbya majuscula 3L				48800	51061	-	2262	753	CDS
2506480412	LYNGBM3L_19610	capsular exopolysaccharide family protein	Lyngbya majuscula 3L				52214	54409	+	2196	731	CDS
2506477923	LYNGBM3L_10200	capsular exopolysaccharide family protein	Lyngbya majuscula 3L				342170	344485	-	2316	771	CDS
2506483552	LYNGBM3L_64290	capsular exopolysaccharide family protein	Lyngbya majuscula 3L				148702	150903	-	2202	733	CDS
2506482271	LYNGBM3L_49700	capsular exopolysaccharide family protein	Lyngbya majuscula 3L				12592	14733	-	2142	713	CDS
2506479760	LYNGBM3L_56010	capsular exopolysaccharide family protein	Lyngbya majuscula 3L				35206	37494	+	2289	762	CDS
2506481239	LYNGBM3L_38240	capsular exopolysaccharide family protein	Lyngbya majuscula 3L				36442	38637	-	2196	731	CDS
2506481927	LYNGBM3L_44990	uncharacterized protein involved in exopolysaccharide biosynthesis	Lyngbya majuscula 3L				106212	108458	-	2247	748	CDS
2506482932	LYNGBM3L_58950	uncharacterized protein involved in exopolysaccharide biosynthesis	Lyngbya majuscula 3L				57228	58394	-	1167	388	CDS
2506480821	LYNGBM3L_31350	uncharacterized protein involved in exopolysaccharide biosynthesis	Lyngbya majuscula 3L				125587	127614	+	2028	675	CDS
2506482930	LYNGBM3L_58930	hypothetical protein	Lyngbya majuscula 3L				56729	57073	-	345	114	CDS
2506480994	LYNGBM3L_32840	ATPase involved in chromosome partitioning	Lyngbya majuscula 3L				57001	58065	-	1065	354	CDS
2506480833	LYNGBM3L_31450	ATPase involved in chromosome partitioning	Lyngbya majuscula 3L				141438	143606	+	2169	722	CDS
2506482929	LYNGBM3L_58920	capsular exopolysaccharide family protein	Lyngbya majuscula 3L				55777	56457	-	681	226	CDS
2506483316	LYNGBM3L_63940	capsular exopolysaccharide family protein	Lyngbya majuscula 3L				76604	78895	+	2292	763	CDS
640017638	L8106_27951	hypothetical protein	Lyngbya sp. CCY 8106		ZP_01622251		21810	24035	+	2226	741	CDS
640014779	L8106_06284	hypothetical protein	Lyngbya sp. CCY 8106		ZP_01619418		6917	9151	-	2235	744	CDS
640018815	L8106_14065	hypothetical protein	Lyngbya sp. CCY 8106		ZP_01623417		14373	16649	+	2277	758	CDS
640019302	L8106_03117	hypothetical protein	Lyngbya sp. CCY 8106		ZP_01623903		40104	42365	+	2262	753	CDS
640017922	L8106_10512	hypothetical protein	Lyngbya sp. CCY 8106		ZP_01622530		49083	51347	+	2265	754	CDS
640014711	L8106_15385	hypothetical protein	Lyngbya sp. CCY 8106		ZP_01619350		205894	208149	-	2256	751	CDS
640015133	L8106_09871	hypothetical protein	Lyngbya sp. CCY 8106		ZP_01619768		145598	147808	+	2211	736	CDS
640015631	L8106_17697	hypothetical protein	Lyngbya sp. CCY 8106		ZP_01620261		141808	142878	+	1071	356	CDS
640015518	L8106_06195	Lipopolysaccharide biosynthesis protein	Lyngbya sp. CCY 8106		ZP_01620151		175106	177328	-	2223	740	CDS
2517239184	Mas10914DRAFT_0427	capsular exopolysaccharide family	Mastigocladopsis repens PCC 10914				467509	469824	-	2316	771	CDS
2517242598	Mas10914DRAFT_3841	capsular exopolysaccharide family	Mastigocladopsis repens PCC 10914				4248294	4250474	-	2181	726	CDS
2517243237	Mas10914DRAFT_4480	capsular exopolysaccharide family	Mastigocladopsis repens PCC 10914				4962308	4964578	-	2271	756	CDS
2517241827	Mas10914DRAFT_3070	capsular exopolysaccharide family	Mastigocladopsis repens PCC 10914				3365235	3367460	+	2226	741	CDS
2517239228	Mas10914DRAFT_0471	capsular exopolysaccharide family	Mastigocladopsis repens PCC 10914				520041	522242	-	2202	733	CDS
2517241466	Mas10914DRAFT_2709	capsular exopolysaccharide family	Mastigocladopsis repens PCC 10914				2970081	2972315	-	2235	744	CDS
2517242415	Mas10914DRAFT_3658	Uncharacterized protein involved in exopolysaccharide biosynthesis	Mastigocladopsis repens PCC 10914				4037728	4038045	-	318	105	CDS
2517240113	Mas10914DRAFT_1356	ATPases involved in chromosome partitioning	Mastigocladopsis repens PCC 10914				1464228	1465298	-	1071	356	CDS
2517243673	Mas10914DRAFT_4916	capsular exopolysaccharide family	Mastigocladopsis repens PCC 10914				5441956	5444121	+	2166	721	CDS
2509782674	Mic7126DRAFT_3425	capsular exopolysaccharide family	Microchaete sp. PCC 7126				3233083	3235248	+	2166	721	CDS
2509780096	Mic7126DRAFT_0847	capsular exopolysaccharide family	Microchaete sp. PCC 7126				379735	381966	-	2232	743	CDS
2509779661	Mic7126DRAFT_0411	capsular exopolysaccharide family	Microchaete sp. PCC 7126				434059	436287	+	2229	742	CDS
2509782388	Mic7126DRAFT_3139	capsular exopolysaccharide family	Microchaete sp. PCC 7126				2909138	2911345	+	2208	735	CDS
2509781889	Mic7126DRAFT_2640	capsular exopolysaccharide family	Microchaete sp. PCC 7126				2377778	2379973	+	2196	731	CDS
2509783408	Mic7126DRAFT_4160	capsular exopolysaccharide family	Microchaete sp. PCC 7126				4015145	4017325	+	2181	726	CDS
2509781657	Mic7126DRAFT_2408	Uncharacterized protein involved in exopolysaccharide biosynthesis	Microchaete sp. PCC 7126				2076324	2078531	-	2208	735	CDS
2509782632	Mic7126DRAFT_3383	ATPases involved in chromosome partitioning	Microchaete sp. PCC 7126				3183561	3184631	-	1071	356	CDS
2509781264	Mic7126DRAFT_2015	Uncharacterized protein involved in exopolysaccharide biosynthesis	Microchaete sp. PCC 7126				1630324	1632459	-	2136	711	CDS
647568459	MC7420_6195	capsular exopolysaccharide family protein	Microcoleus chthonoplastes PCC 7420		ZP_05027386		16301	18547	-	2247	748	CDS
647567980	MC7420_2223	capsular exopolysaccharide family protein	Microcoleus chthonoplastes PCC 7420		ZP_05026835		89739	92036	+	2298	765	CDS
647572642	MC7420_919	capsular exopolysaccharide family protein	Microcoleus chthonoplastes PCC 7420		ZP_05031365		5081	7363	+	2283	760	CDS
647567242	MC7420_5618	capsular exopolysaccharide family protein	Microcoleus chthonoplastes PCC 7420		ZP_05026004		298056	300410	+	2355	784	CDS
647571294	MC7420_5066	capsular exopolysaccharide family protein	Microcoleus chthonoplastes PCC 7420		ZP_05029984		76458	78812	+	2355	784	CDS
647565613	MC7420_2957	capsular exopolysaccharide family protein	Microcoleus chthonoplastes PCC 7420		ZP_05024221		338063	340288	+	2226	741	CDS
647567948	MC7420_2316	conserved domain protein	Microcoleus chthonoplastes PCC 7420		ZP_05026928		56529	57596	-	1068	355	CDS
2509431928	Mic7113_0093	capsular exopolysaccharide family	Microcoleus sp. PCC 7113				98960	101308	-	2349	782	CDS
2509433692	Mic7113_1857	capsular exopolysaccharide family	Microcoleus sp. PCC 7113				2163780	2165996	+	2217	738	CDS
2509437593	Mic7113_5758	capsular exopolysaccharide family	Microcoleus sp. PCC 7113				6737870	6740200	+	2331	776	CDS
2509438066	Mic7113_6231	capsular exopolysaccharide family	Microcoleus sp. PCC 7113				7283420	7285714	-	2295	764	CDS
2509436287	Mic7113_4452	capsular exopolysaccharide family	Microcoleus sp. PCC 7113				5217509	5219836	+	2328	775	CDS
2509432410	Mic7113_0575	Uncharacterized protein involved in exopolysaccharide biosynthesis	Microcoleus sp. PCC 7113				657658	659715	-	2058	685	CDS
2509438406	Mic7113_6573	Uncharacterized protein involved in exopolysaccharide biosynthesis	Microcoleus sp. PCC 7113				90656	93022	+	2367	788	CDS
2509431950	Mic7113_0115	ATPases involved in chromosome partitioning	Microcoleus sp. PCC 7113				127667	128734	+	1068	355	CDS
2506345448	MicvaDRAFT_4285	capsular exopolysaccharide family	Microcoleus vaginatus FGP-2				647858	650194	+	2337	778	CDS
2506346341	MicvaDRAFT_2066	lipopolysaccharide biosynthesis protein	Microcoleus vaginatus FGP-2				640479	642804	-	2325	774	CDS
2506345396	MicvaDRAFT_4233	ATPase-like, ParA/MinD	Microcoleus vaginatus FGP-2				594323	595393	-	1071	356	CDS
2506348042	MicvaDRAFT_3627	capsular exopolysaccharide family	Microcoleus vaginatus FGP-2				225171	227528	-	2358	785	CDS
2506346135	MicvaDRAFT_1862	lipopolysaccharide biosynthesis protein	Microcoleus vaginatus FGP-2				401401	403677	-	2277	758	CDS
641538163	MAE_41520	lipopolysaccharide biosynthesis protein	Microcystis aeruginosa NIES-843		YP_001659166		3817717	3819834	+	2118	705	CDS
641537293	MAE_32940	protein-tyrosine kinase	Microcystis aeruginosa NIES-843		YP_001658308		3003045	3005354	+	2310	769	CDS
641537721	MAE_37160	lipopolysaccharide biosynthesis	Microcystis aeruginosa NIES-843		YP_001658730		3354127	3356349	+	2223	740	CDS
641536407	MAE_24150	MRP protein homolog	Microcystis aeruginosa NIES-843		YP_001657429		2180890	2181951	-	1062	353	CDS
2509774530	Lepto7104DRAFT_1750	capsular exopolysaccharide family	Nodosilinea nodulosa PCC 7104				1112721	1114931	+	2211	736	CDS
2509777916	Lepto7104DRAFT_5137	capsular exopolysaccharide family	Nodosilinea nodulosa PCC 7104				4688837	4691140	+	2304	767	CDS
2509775597	Lepto7104DRAFT_2817	capsular exopolysaccharide family	Nodosilinea nodulosa PCC 7104				2214945	2217152	+	2208	735	CDS
2509773763	Lepto7104DRAFT_0983	Uncharacterized protein involved in exopolysaccharide biosynthesis	Nodosilinea nodulosa PCC 7104				232399	234699	+	2301	766	CDS
2509773567	Lepto7104DRAFT_0787	Uncharacterized protein involved in exopolysaccharide biosynthesis	Nodosilinea nodulosa PCC 7104				7762	9936	-	2175	724	CDS
2509778293	Lepto7104DRAFT_5514	ATPases involved in chromosome partitioning	Nodosilinea nodulosa PCC 7104				5103054	5104118	+	1065	354	CDS
2509773034	Lepto7104DRAFT_0253	ATPases involved in chromosome partitioning	Nodosilinea nodulosa PCC 7104				275815	277989	-	2175	724	CDS
640027761	N9414_00965	hypothetical protein	Nodularia spumigena CCY9414		ZP_01632288		11415	13658	+	2244	747	CDS
640027738	N9414_07903	hypothetical protein	Nodularia spumigena CCY9414		ZP_01632265		1	913	-	913	304	CDS
640028261	N9414_00005	hypothetical protein	Nodularia spumigena CCY9414		ZP_01632777		1	1793	+	1793	597	CDS
640028130	N9414_07219	hypothetical protein	Nodularia spumigena CCY9414		ZP_01632648		2391	4589	-	2199	732	CDS
640026730	N9414_07896	hypothetical protein	Nodularia spumigena CCY9414		ZP_01631261		32537	33230	-	694	230	CDS
640025278	N9414_22038	hypothetical protein	Nodularia spumigena CCY9414		ZP_01629826		35644	36714	-	1071	356	CDS
640027950	N9414_23213	Lipopolysaccharide biosynthesis protein	Nodularia spumigena CCY9414		ZP_01632476		4833	6974	+	2142	713	CDS
648050855	Aazo_3125	capsular exopolysaccharide family protein	Nostoc azollae 0708		YP_003721986		3217855	3220086	-	2232	743	CDS
648052066	Aazo_4925	capsular exopolysaccharide family protein	Nostoc azollae 0708		YP_003723183		5040709	5042928	+	2220	739	CDS
648051793	Aazo_4516	lipopolysaccharide biosynthesis protein	Nostoc azollae 0708		YP_003722913		4608891	4611113	-	2223	740	CDS
648050492	Aazo_2622	ATPase-like ParA/MinD	Nostoc azollae 0708		YP_003721631		2710680	2711750	+	1071	356	CDS
648049213	Aazo_0828	lipopolysaccharide biosynthesis protein	Nostoc azollae 0708		YP_003720374		875998	878178	+	2181	726	CDS
642604427	Npun_F5505	Fis family transcriptional regulator	Nostoc punctiforme PCC 73102		YP_001868754		6804967	6807213	+	2247	748	CDS
642600344	Npun_R1070	lipopolysaccharide biosynthesis protein	Nostoc punctiforme PCC 73102		YP_001864739		1279211	1281439	-	2229	742	CDS
642601572	Npun_F2453	lipopolysaccharide biosynthesis protein	Nostoc punctiforme PCC 73102		YP_001865957		3045197	3046600	+	1404	467	CDS
642603803	Npun_R4851	lipopolysaccharide biosynthesis protein	Nostoc punctiforme PCC 73102		YP_001868141		6008676	6010886	-	2211	736	CDS
642604187	Npun_R5250	lipopolysaccharide biosynthesis protein	Nostoc punctiforme PCC 73102		YP_001868519		6495406	6497622	-	2217	738	CDS
642600743	Npun_R1496	lipopolysaccharide biosynthesis protein	Nostoc punctiforme PCC 73102		YP_001865134		1836227	1838431	-	2205	734	CDS
642600641	Npun_F1381	lipopolysaccharide biosynthesis protein	Nostoc punctiforme PCC 73102		YP_001865032		1683881	1685983	+	2103	700	CDS
642604109	Npun_R5166	hypothetical protein	Nostoc punctiforme PCC 73102		YP_001868441		6397940	6399010	-	1071	356	CDS
642601513	Npun_R2390	hypothetical protein	Nostoc punctiforme PCC 73102		YP_001865898		2957019	2958089	-	1071	356	CDS
642599777	Npun_F0459	lipopolysaccharide biosynthesis protein	Nostoc punctiforme PCC 73102		YP_001864181		560745	562919	+	2175	724	CDS
2503738747	Nos7107_0132	capsular exopolysaccharide family	Nostoc sp. PCC 7107				160092	162266	-	2175	724	CDS
2503739922	Nos7107_1290	capsular exopolysaccharide family	Nostoc sp. PCC 7107				1488319	1490547	-	2229	742	CDS
2503739631	Nos7107_1000	capsular exopolysaccharide family	Nostoc sp. PCC 7107				1167066	1169285	+	2220	739	CDS
2503742029	Nos7107_3348	capsular exopolysaccharide family	Nostoc sp. PCC 7107				3866923	3869142	-	2220	739	CDS
2503739635	Nos7107_1004	lipopolysaccharide biosynthesis protein	Nostoc sp. PCC 7107				1172699	1174876	-	2178	725	CDS
2503741169	Nos7107_2522	ATPase-like, ParA/MinD	Nostoc sp. PCC 7107				2936012	2937085	+	1074	357	CDS
2503740929	Nos7107_2283	capsular exopolysaccharide family	Nostoc sp. PCC 7107				2674392	2676584	+	2193	730	CDS
637230414	all0059	hypothetical protein	Nostoc sp. PCC 7120		NP_484103		63555	65738	-	2184	727	CDS
637234831	all4432	hypothetical protein	Nostoc sp. PCC 7120		NP_488472		5311215	5313419	-	2205	734	CDS
637233445	alr3059	hypothetical protein	Nostoc sp. PCC 7120		NP_487099		3705960	3708143	+	2184	727	CDS
637233217	alr2833	hypothetical protein	Nostoc sp. PCC 7120		NP_486873		3449820	3452135	+	2316	771	CDS
637235631	all5222	hypothetical protein	Nostoc sp. PCC 7120		NP_489262		6233353	6235497	-	2145	714	CDS
637233240	alr2856	hypothetical protein	Nostoc sp. PCC 7120		NP_486896		3478542	3480752	+	2211	736	CDS
637230853	all0493	hypothetical protein	Nostoc sp. PCC 7120		NP_484537		588267	590450	-	2184	727	CDS
637231014	alr0652	hypothetical protein	Nostoc sp. PCC 7120		NP_484696		754691	755761	+	1071	356	CDS
2509807906	Nos7524_0337	capsular exopolysaccharide family	Nostoc sp. PCC 7524				391820	394069	-	2250	749	CDS
2509809495	Nos7524_1926	capsular exopolysaccharide family	Nostoc sp. PCC 7524				2353115	2355286	+	2172	723	CDS
2509811005	Nos7524_3436	capsular exopolysaccharide family	Nostoc sp. PCC 7524				4196784	4198967	+	2184	727	CDS
2509808002	Nos7524_0433	capsular exopolysaccharide family	Nostoc sp. PCC 7524				501550	503781	+	2232	743	CDS
2509812587	Nos7524_5019	Uncharacterized protein involved in exopolysaccharide biosynthesis	Nostoc sp. PCC 7524				5952259	5953413	+	1155	384	CDS
2509807758	Nos7524_0189	ATPases involved in chromosome partitioning	Nostoc sp. PCC 7524				216404	217474	+	1071	356	CDS
2509812367	Nos7524_4799	Uncharacterized protein involved in exopolysaccharide biosynthesis	Nostoc sp. PCC 7524				5737965	5740148	+	2184	727	CDS
2509420889	Oscil6304_1682	capsular exopolysaccharide family	Oscillatoria acuminata PCC 6304				2078315	2080642	-	2328	775	CDS
2509422734	Oscil6304_3527	capsular exopolysaccharide family	Oscillatoria acuminata PCC 6304				4428483	4430750	+	2268	755	CDS
2509421881	Oscil6304_2674	capsular exopolysaccharide family	Oscillatoria acuminata PCC 6304				3330426	3332597	+	2172	723	CDS
2509421114	Oscil6304_1907	ATPases involved in chromosome partitioning	Oscillatoria acuminata PCC 6304				2315269	2317455	-	2187	728	CDS
2509421845	Oscil6304_2638	ATPases involved in chromosome partitioning	Oscillatoria acuminata PCC 6304				3292342	3293412	+	1071	356	CDS
2508875344	Oscil6407DRAFT_00034650	capsular exopolysaccharide family	Oscillatoria formosa PCC 6407				1155695	1158019	-	2325	774	CDS
2508872900	Oscil6407DRAFT_00010170	capsular exopolysaccharide family	Oscillatoria formosa PCC 6407				800942	803263	+	2322	773	CDS
2508875395	Oscil6407DRAFT_00035160	ATPases involved in chromosome partitioning	Oscillatoria formosa PCC 6407				1237216	1238286	+	1071	356	CDS
2508875360	Oscil6407DRAFT_00034810	capsular exopolysaccharide family	Oscillatoria formosa PCC 6407				1199063	1201411	-	2349	782	CDS
2508873356	Oscil6407DRAFT_00014730	Uncharacterized protein involved in exopolysaccharide biosynthesis	Oscillatoria formosa PCC 6407				1301117	1303309	+	2193	730	CDS
2504091687	Osc7112_5131	capsular exopolysaccharide family	Oscillatoria nigro-viridis PCC 7112				6135613	6137844	-	2232	743	CDS
2504086624	Osc7112_0134	capsular exopolysaccharide family	Oscillatoria nigro-viridis PCC 7112				158009	160333	-	2325	774	CDS
2504087786	Osc7112_1259	capsular exopolysaccharide family	Oscillatoria nigro-viridis PCC 7112				1471227	1473440	+	2214	737	CDS
2504090796	Osc7112_4249	capsular exopolysaccharide family	Oscillatoria nigro-viridis PCC 7112				5042178	5044514	-	2337	778	CDS
2504087727	Osc7112_1201	capsular exopolysaccharide family	Oscillatoria nigro-viridis PCC 7112				1397528	1399885	+	2358	785	CDS
2504088700	Osc7112_2169	ATPase-like, ParA/MinD	Oscillatoria nigro-viridis PCC 7112				2528958	2530028	-	1071	356	CDS
2504092741	Osc7112_6177	lipopolysaccharide biosynthesis protein	Oscillatoria nigro-viridis PCC 7112				7381952	7384237	+	2286	761	CDS
2509512444	Osc10802DRAFT_6095	capsular exopolysaccharide family	Oscillatoria sp. PCC 10802				5770509	5772755	+	2247	748	CDS
2509506717	Osc10802DRAFT_0363	capsular exopolysaccharide family	Oscillatoria sp. PCC 10802				401136	403364	-	2229	742	CDS
2509510258	Osc10802DRAFT_3909	capsular exopolysaccharide family	Oscillatoria sp. PCC 10802				3183285	3185570	-	2286	761	CDS
2509507761	Osc10802DRAFT_1411	capsular exopolysaccharide family	Oscillatoria sp. PCC 10802				42427	44754	-	2328	775	CDS
2509512780	Osc10802DRAFT_6431	Uncharacterized protein involved in exopolysaccharide biosynthesis	Oscillatoria sp. PCC 10802				6160590	6162275	+	1686	561	CDS
2509507922	Osc10802DRAFT_1572	ATPases involved in chromosome partitioning	Oscillatoria sp. PCC 10802				234911	237148	-	2238	745	CDS
2509510245	Osc10802DRAFT_3896	ATPases involved in chromosome partitioning	Oscillatoria sp. PCC 10802				3164086	3165156	+	1071	356	CDS
648856194	OSCI_1040007	Capsular exopolysaccharide family protein	Oscillatoria sp. PCC 6506		ZP_07109574		12357	14681	-	2325	774	CDS
648857672	OSCI_2870002	conserved hypothetical protein	Oscillatoria sp. PCC 6506		ZP_07111029		372	1442	-	1071	356	CDS
648859640	OSCI_3640012	lipopolysaccharide biosynthesis	Oscillatoria sp. PCC 6506		ZP_07112956		9827	12019	+	2193	730	CDS
648859632	OSCI_3640004	protein-tyrosine kinase (fragment)	Oscillatoria sp. PCC 6506		ZP_07112950		2671	4206	+	1536	511	CDS
648856139	OSCI_1010012	putative Capsular exopolysaccharide family protein	Oscillatoria sp. PCC 6506		ZP_07109519		13649	15997	-	2349	782	CDS
2509706287	Pleur7313DRAFT_00275	ATPases involved in chromosome partitioning	Pleurocapsa sp. PCC 7319				185761	187932	+	2172	723	CDS
2509707887	Pleur7313DRAFT_01875	capsular exopolysaccharide family	Pleurocapsa sp. PCC 7319				1986722	1988893	+	2172	723	CDS
2509712141	Pleur7313DRAFT_06132	capsular exopolysaccharide family	Pleurocapsa sp. PCC 7319				134741	137011	+	2271	756	CDS
2509711143	Pleur7313DRAFT_05131	capsular exopolysaccharide family	Pleurocapsa sp. PCC 7319				5511628	5514000	+	2373	790	CDS
2509708827	Pleur7313DRAFT_02815	capsular exopolysaccharide family	Pleurocapsa sp. PCC 7319				2989303	2991528	-	2226	741	CDS
2509711085	Pleur7313DRAFT_05073	capsular exopolysaccharide family	Pleurocapsa sp. PCC 7319				5445196	5447475	-	2280	759	CDS
2509711668	Pleur7313DRAFT_05656	capsular exopolysaccharide family	Pleurocapsa sp. PCC 7319				6111124	6113310	+	2187	728	CDS
2509712372	Pleur7313DRAFT_06363	capsular exopolysaccharide family	Pleurocapsa sp. PCC 7319				410035	412221	-	2187	728	CDS
2509706990	Pleur7313DRAFT_00978	capsular exopolysaccharide family	Pleurocapsa sp. PCC 7319				950662	952854	-	2193	730	CDS
2509709361	Pleur7313DRAFT_03349	capsular exopolysaccharide family	Pleurocapsa sp. PCC 7319				3588633	3591233	-	2601	866	CDS
2509710958	Pleur7313DRAFT_04946	capsular exopolysaccharide family	Pleurocapsa sp. PCC 7319				5296313	5298706	-	2394	797	CDS
2509709465	Pleur7313DRAFT_03453	ATPases involved in chromosome partitioning	Pleurocapsa sp. PCC 7319				3688391	3689452	+	1062	353	CDS
2509574529	Ple7327_2646	capsular exopolysaccharide family	Pleurocapsa sp. PCC 7327				2855487	2858102	-	2616	871	CDS
2509575480	Ple7327_3597	capsular exopolysaccharide family	Pleurocapsa sp. PCC 7327				3834408	3837059	+	2652	883	CDS
2509573281	Ple7327_1398	capsular exopolysaccharide family	Pleurocapsa sp. PCC 7327				1486954	1489125	-	2172	723	CDS
2509573356	Ple7327_1473	capsular exopolysaccharide family	Pleurocapsa sp. PCC 7327				1565840	1568158	-	2319	772	CDS
2509572255	Ple7327_0372	ATPases involved in chromosome partitioning	Pleurocapsa sp. PCC 7327				411673	412734	+	1062	353	CDS
2509576278	Ple7327_4396	ATPases involved in chromosome partitioning	Pleurocapsa sp. PCC 7327				4701612	4703819	+	2208	735	CDS
640079122	A9601_14011	hypothetical protein	Prochlorococcus marinus AS9601	gumC	YP_001009792		1170788	1172512	+	1725	574	CDS
640079518	A9601_17881	Mrp	Prochlorococcus marinus AS9601	mrp	YP_001010178		1522494	1523564	-	1071	356	CDS
637441753	Pro1330	hypothetical protein	Prochlorococcus marinus marinus CCMP 1375	gumC	NP_875721		1231308	1233065	+	1758	585	CDS
637442169	Pro1736	ATPase	Prochlorococcus marinus marinus CCMP 1375	mrp	NP_876127		1589731	1590810	-	1080	359	CDS
641286083	P9211_17011	MRP-like protein	Prochlorococcus marinus MIT 9211	mrp	YP_001551586		1528185	1529258	-	1074	357	CDS
640944066	P9215_14561	Uncharacterized protein involved in exopolysaccharide biosynthesis	Prochlorococcus marinus MIT 9215	gumC	YP_001484655		1246557	1248101	+	1545	514	CDS
640944474	P9215_18531	MRP protein-like protein	Prochlorococcus marinus MIT 9215	mrp	YP_001485052		1593009	1594079	-	1071	356	CDS
640161373	P9301_17721	MRP protein-like protein	Prochlorococcus marinus MIT 9301	mrp	YP_001091996		1496149	1497222	-	1074	357	CDS
640087786	P9303_22681	MRP	Prochlorococcus marinus MIT 9303	mrp	YP_001018268		2002594	2003670	+	1077	358	CDS
637797888	PMT9312_1355	Uncharacterized protein involved in exopolysaccharide biosynthesis-like	Prochlorococcus marinus MIT 9312		YP_397851		1271749	1273425	+	1677	558	CDS
637798215	PMT9312_1673	MRP protein-like	Prochlorococcus marinus MIT 9312		YP_398170		1562795	1563865	-	1071	356	CDS
637448416	PMT1707	MRP protein homolog	Prochlorococcus marinus MIT 9313		NP_895534		1806307	1807383	+	1077	358	CDS
640081072	P9515_13861	hypothetical protein	Prochlorococcus marinus MIT 9515		YP_001011700		1222487	1224829	+	2343	780	CDS
640081464	P9515_17681	Mrp	Prochlorococcus marinus MIT 9515	mrp	YP_001012082		1555904	1556971	-	1068	355	CDS
647672433	P9202_965	Chain length determinant protein	Prochlorococcus marinus MIT9202		ZP_05138365		234841	236574	+	1734	577	CDS
647672827	P9202_63	Mrp	Prochlorococcus marinus MIT9202		ZP_05137467		580544	581614	-	1071	356	CDS
640084152	NATL1_08771	hypothetical protein	Prochlorococcus marinus NATL1A	gumC	YP_001014700		814881	816605	+	1725	574	CDS
640085320	NATL1_20271	Mrp	Prochlorococcus marinus NATL1A	mrp	YP_001015847		1672822	1673925	-	1104	367	CDS
637688026	PMN2A_1153	ATPase	Prochlorococcus marinus NATL2A		YP_292346		1091849	1092934	-	1086	361	CDS
637450246	PMM1225	hypothetical protein	Prochlorococcus marinus pastoris CCMP 1986		NP_893342		1175464	1177275	+	1812	603	CDS
637450610	PMM1581	MRP protein homolog	Prochlorococcus marinus pastoris CCMP 1986		NP_893698		1511636	1512703	-	1068	355	CDS
2509502225	Pro9006DRAFT_3724	capsular exopolysaccharide family	Prochlorothrix hollandica PCC 9006				270409	272940	-	2532	843	CDS
2509500847	Pro9006DRAFT_2342	capsular exopolysaccharide family	Prochlorothrix hollandica PCC 9006				118649	122665	-	4017	1338	CDS
2509502622	Pro9006DRAFT_4121	ATPases involved in chromosome partitioning	Prochlorothrix hollandica PCC 9006				739068	740135	+	1068	355	CDS
2509498590	Pro9006DRAFT_0077	Uncharacterized protein involved in exopolysaccharide biosynthesis	Prochlorothrix hollandica PCC 9006				95604	97832	+	2229	742	CDS
2507088905	Pse6802_3551	capsular exopolysaccharide family	Pseudanabaena sp. PCC 6802				3715944	3718283	+	2340	779	CDS
2507089189	Pse6802_3805	capsular exopolysaccharide family	Pseudanabaena sp. PCC 6802				4000760	4002940	+	2181	726	CDS
2507085801	Pse6802_0485	capsular exopolysaccharide family	Pseudanabaena sp. PCC 6802				517504	519648	-	2145	714	CDS
2507090493	Pse6802_5103	ATPase-like, ParA/MinD	Pseudanabaena sp. PCC 6802				603768	604874	+	1107	368	CDS
2504679565	Pse7367_1141	capsular exopolysaccharide family	Pseudanabaena sp. PCC 7367				1454210	1456426	+	2217	738	CDS
2504679882	Pse7367_1451	capsular exopolysaccharide family	Pseudanabaena sp. PCC 7367				1845017	1847275	-	2259	752	CDS
2504681848	Pse7367_3384	capsular exopolysaccharide family	Pseudanabaena sp. PCC 7367				4230447	4232654	+	2208	735	CDS
2504681110	Pse7367_2660	capsular exopolysaccharide family	Pseudanabaena sp. PCC 7367				3348083	3351349	-	3267	1088	CDS
2504678598	Pse7367_0185	ATPase-like, ParA/MinD	Pseudanabaena sp. PCC 7367				239658	240797	+	1140	379	CDS
2504582150	Pse7429DRAFT_3127	capsular exopolysaccharide family	Pseudanabaena sp. PCC 7429				1704	3977	-	2274	757	CDS
2504583836	Pse7429DRAFT_1713	capsular exopolysaccharide family	Pseudanabaena sp. PCC 7429				5294	7483	+	2190	729	CDS
2504584713	Pse7429DRAFT_0632	ATPase-like, ParA/MinD	Pseudanabaena sp. PCC 7429				11127	12206	-	1080	359	CDS
647110196	CRD_02439	hypothetical protein	Raphidiopsis brookii D9		ZP_06305871		34141	36327	+	2187	728	CDS
647109494	CRD_02102	Lipopolysaccharide biosynthesis	Raphidiopsis brookii D9		ZP_06305182		197140	199365	-	2226	741	CDS
647108284	CRD_00419	Lipopolysaccharide biosynthesis	Raphidiopsis brookii D9		ZP_06303997		58148	60358	-	2211	736	CDS
647110603	CRD_02817	Mrp-like protein	Raphidiopsis brookii D9		ZP_06306272		113436	114506	-	1071	356	CDS
2510091904	Riv7116_6758	ATPases involved in chromosome partitioning	Rivularia sp. PCC 7116				8514317	8516500	-	2184	727	CDS
2510090628	Riv7116_5482	capsular exopolysaccharide family	Rivularia sp. PCC 7116				6894937	6897171	+	2235	744	CDS
2510087323	Riv7116_2177	capsular exopolysaccharide family	Rivularia sp. PCC 7116				2685177	2687381	+	2205	734	CDS
2510087184	Riv7116_2038	capsular exopolysaccharide family	Rivularia sp. PCC 7116				2520468	2522714	+	2247	748	CDS
2510088989	Riv7116_3843	capsular exopolysaccharide family	Rivularia sp. PCC 7116				4783218	4785407	-	2190	729	CDS
2510087477	Riv7116_2331	capsular exopolysaccharide family	Rivularia sp. PCC 7116				2887911	2890082	-	2172	723	CDS
2510090822	Riv7116_5676	capsular exopolysaccharide family	Rivularia sp. PCC 7116				7142659	7144812	+	2154	717	CDS
2510085606	Riv7116_0460	capsular exopolysaccharide family	Rivularia sp. PCC 7116				590256	592457	-	2202	733	CDS
2510089385	Riv7116_4239	capsular exopolysaccharide family	Rivularia sp. PCC 7116				5313913	5316144	-	2232	743	CDS
2510085390	Riv7116_0244	capsular exopolysaccharide family	Rivularia sp. PCC 7116				302870	305056	-	2187	728	CDS
2510088639	Riv7116_3493	capsular exopolysaccharide family	Rivularia sp. PCC 7116				4337063	4339264	-	2202	733	CDS
2510089327	Riv7116_4181	capsular exopolysaccharide family	Rivularia sp. PCC 7116				5237331	5239658	-	2328	775	CDS
2510087202	Riv7116_2056	Uncharacterized protein involved in exopolysaccharide biosynthesis	Rivularia sp. PCC 7116				2542474	2544531	+	2058	685	CDS
2510085595	Riv7116_0449	Uncharacterized protein involved in exopolysaccharide biosynthesis	Rivularia sp. PCC 7116				575407	577665	-	2259	752	CDS
2510089901	Riv7116_4755	Uncharacterized protein involved in exopolysaccharide biosynthesis	Rivularia sp. PCC 7116				5962019	5964037	+	2019	672	CDS
2510087705	Riv7116_2559	ATPases involved in chromosome partitioning	Rivularia sp. PCC 7116				3168343	3169413	+	1071	356	CDS
2510085904	Riv7116_0758	Uncharacterized protein involved in exopolysaccharide biosynthesis	Rivularia sp. PCC 7116				965928	968099	-	2172	723	CDS
2507333046	Tol9009DRAFT_00030320	capsular exopolysaccharide family	Scytonema hofmanni UTEX 2349				2540036	2542183	-	2148	715	CDS
2507334440	Tol9009DRAFT_00044270	capsular exopolysaccharide family	Scytonema hofmanni UTEX 2349				4071598	4073778	-	2181	726	CDS
2507335438	Tol9009DRAFT_00054260	capsular exopolysaccharide family	Scytonema hofmanni UTEX 2349				5120963	5123272	-	2310	769	CDS
2507335141	Tol9009DRAFT_00051290	capsular exopolysaccharide family	Scytonema hofmanni UTEX 2349				4782185	4784416	-	2232	743	CDS
2507335607	Tol9009DRAFT_00055950	capsular exopolysaccharide family	Scytonema hofmanni UTEX 2349				5298735	5300930	+	2196	731	CDS
2507336787	Tol9009DRAFT_00067760	capsular exopolysaccharide family	Scytonema hofmanni UTEX 2349				1126501	1128675	-	2175	724	CDS
2507335136	Tol9009DRAFT_00051240	capsular exopolysaccharide family	Scytonema hofmanni UTEX 2349				4774126	4776327	+	2202	733	CDS
2507334816	Tol9009DRAFT_00048030	capsular exopolysaccharide family	Scytonema hofmanni UTEX 2349				4457117	4459327	-	2211	736	CDS
2507332201	Tol9009DRAFT_00021840	capsular exopolysaccharide family	Scytonema hofmanni UTEX 2349				1542955	1545186	+	2232	743	CDS
2507332342	Tol9009DRAFT_00023250	Uncharacterized protein involved in exopolysaccharide biosynthesis	Scytonema hofmanni UTEX 2349				1695269	1697299	+	2031	676	CDS
2507336275	Tol9009DRAFT_00062640	ATPases involved in chromosome partitioning	Scytonema hofmanni UTEX 2349				569919	570989	-	1071	356	CDS
2507337082	Tol9009DRAFT_00070720	Uncharacterized protein involved in exopolysaccharide biosynthesis	Scytonema hofmanni UTEX 2349				1437281	1439431	-	2151	716	CDS
2506608339	Spi6313_0712	capsular exopolysaccharide family	Spirulina major PCC 6313				839959	842550	-	2592	863	CDS
2506607995	Spi6313_0371	capsular exopolysaccharide family	Spirulina major PCC 6313				429305	431662	-	2358	785	CDS
2506609271	Spi6313_1630	capsular exopolysaccharide family	Spirulina major PCC 6313				1934141	1936408	-	2268	755	CDS
2506611984	Spi6313_4313	lipopolysaccharide biosynthesis protein	Spirulina major PCC 6313				4943957	4944847	-	891	296	CDS
2506608831	Spi6313_1194	ATPase-like, ParA/MinD	Spirulina major PCC 6313				1450069	1451136	-	1068	355	CDS
2506609325	Spi6313_1684	ATPases involved in chromosome partitioning	Spirulina major PCC 6313				1990090	1992285	-	2196	731	CDS
2506597130	Spi9445_0041	capsular exopolysaccharide family	Spirulina subsalsa PCC 9445				49154	51514	-	2361	786	CDS
2506601543	Spi9445_4406	capsular exopolysaccharide family	Spirulina subsalsa PCC 9445				4998988	5001264	+	2277	758	CDS
2506598056	Spi9445_0958	ATPase-like, ParA/MinD	Spirulina subsalsa PCC 9445				1021550	1022614	-	1065	354	CDS
2506598905	Spi9445_1800	chromosome partitioning ATPase	Spirulina subsalsa PCC 9445				1988523	1990727	-	2205	734	CDS
2503800689	Sta7437_2597	capsular exopolysaccharide family	Stanieria cyanosphaera PCC 7437				2919764	2922172	+	2409	802	CDS
2503798844	Sta7437_0777	capsular exopolysaccharide family	Stanieria cyanosphaera PCC 7437				868219	870453	+	2235	744	CDS
2503801641	Sta7437_3540	capsular exopolysaccharide family	Stanieria cyanosphaera PCC 7437				3994089	3996320	+	2232	743	CDS
2503801821	Sta7437_3719	capsular exopolysaccharide family	Stanieria cyanosphaera PCC 7437				4210514	4212745	-	2232	743	CDS
2503798162	Sta7437_0103	capsular exopolysaccharide family	Stanieria cyanosphaera PCC 7437				110512	112881	+	2370	789	CDS
2503799529	Sta7437_1457	capsular exopolysaccharide family	Stanieria cyanosphaera PCC 7437				1621005	1623224	+	2220	739	CDS
2503799932	Sta7437_1855	capsular exopolysaccharide family	Stanieria cyanosphaera PCC 7437				2082942	2085143	-	2202	733	CDS
2503802282	Sta7437_4176	capsular exopolysaccharide family	Stanieria cyanosphaera PCC 7437				4686789	4689383	+	2595	864	CDS
2503802472	Sta7437_4365	ATPase-like, ParA/MinD	Stanieria cyanosphaera PCC 7437				4899018	4900079	+	1062	353	CDS
2503801406	Sta7437_3306	chromosome partitioning ATPase	Stanieria cyanosphaera PCC 7437				3737873	3740050	-	2178	725	CDS
637616090	syc0444_d	ATP-binding protein involved in chromosome partitioning	Synechococcus elongatus PCC 6301	mrp	YP_171154		497269	498354	+	1086	361	CDS
637799531	Synpcc7942_1105	MRP protein-like	Synechococcus elongatus PCC 7942		YP_400122		1122449	1123534	-	1086	361	CDS
639886851	BL107_08786	MRP protein-like	Synechococcus sp. BL107		ZP_01469860		36815	37897	-	1083	360	CDS
650128418	SCB01_010100004274	chain length determinant protein family protein	Synechococcus sp. CB0101		ZP_07972851		17613	19853	+	2241	746	CDS
650130132	SCB01_010100012832	ATPase	Synechococcus sp. CB0101		ZP_07974548		71493	72602	-	1110	369	CDS
650131517	SCB02_010100004545	ATPase	Synechococcus sp. CB0205		ZP_07970178		8115	9215	+	1101	366	CDS
650132168	SCB02_010100007823	chain length determinant protein family protein	Synechococcus sp. CB0205		ZP_07970816		12435	14654	+	2220	739	CDS
638113739	sync_0150	Chain length determinant protein family protein	Synechococcus sp. CC9311		YP_729387		156164	158641	+	2478	825	CDS
638114055	sync_0466	MRP protein homolog	Synechococcus sp. CC9311	mpr	YP_729694		464178	465254	-	1077	358	CDS
637774991	Syncc9605_0402	MRP protein-like	Synechococcus sp. CC9605		YP_380733		404233	405309	-	1077	358	CDS
637772122	Syncc9902_1927	MRP protein-like	Synechococcus sp. CC9902		YP_377928		1840507	1841589	+	1083	360	CDS
637875173	CYB_0769	CobQ/CobB/MinD/ParA nucleotide binding domain protein	Synechococcus sp. JA-2-3B'a(2-13)		YP_477014		790196	791278	+	1083	360	CDS
637872139	CYA_0553	CobQ/CobB/MinD/ParA nucleotide binding domain protein	Synechococcus sp. JA-3-3Ab		YP_474031		565575	566657	+	1083	360	CDS
2509428796	Syn6312_0755	capsular exopolysaccharide family	Synechococcus sp. PCC 6312				757908	760187	-	2280	759	CDS
2509429853	Syn6312_1812	ATPases involved in chromosome partitioning	Synechococcus sp. PCC 6312				1799756	1800832	-	1077	358	CDS
641611510	SYNPCC7002_A1500	Uncharacterized protein involved in exopolysaccharide biosynthesis	Synechococcus sp. PCC 7002		YP_001734747		1582856	1585126	-	2271	756	CDS
641610924	SYNPCC7002_A0914	ATPases involved in chromosome partitioning	Synechococcus sp. PCC 7002		YP_001734174		946085	947146	-	1062	353	CDS
647579433	S7335_2031	capsular exopolysaccharide family protein	Synechococcus sp. PCC 7335		ZP_05035599		3463093	3465339	-	2247	748	CDS
647577962	S7335_3828	capsular exopolysaccharide family protein	Synechococcus sp. PCC 7335		ZP_05037390		1843051	1845255	-	2205	734	CDS
647578236	S7335_5395	Chain length determinant protein	Synechococcus sp. PCC 7335		ZP_05038950		2132452	2134704	+	2253	750	CDS
647577822	S7335_3227	conserved domain protein	Synechococcus sp. PCC 7335		ZP_05036791		1693005	1694075	-	1071	356	CDS
2506749054	Syn7336_3731	capsular exopolysaccharide family	Synechococcus sp. PCC 7336				3954055	3956337	-	2283	760	CDS
2506745596	Syn7336_0315	capsular exopolysaccharide family	Synechococcus sp. PCC 7336				231639	233855	+	2217	738	CDS
2506745681	Syn7336_0399	lipopolysaccharide biosynthesis protein	Synechococcus sp. PCC 7336				322488	324545	+	2058	685	CDS
2506746302	Syn7336_1015	ATPase-like, ParA/MinD	Synechococcus sp. PCC 7336				967435	968526	-	1092	363	CDS
2506747473	Syn7336_2171	ATPase-like, ParA/MinD	Synechococcus sp. PCC 7336				2241685	2242812	-	1128	375	CDS
2506748948	Syn7336_3628	capsular exopolysaccharide family	Synechococcus sp. PCC 7336				3821514	3823754	+	2241	746	CDS
2508689585	Syn7502_02785	capsular exopolysaccharide family	Synechococcus sp. PCC 7502				2751357	2753645	+	2289	762	CDS
2508687870	Syn7502_01070	capsular exopolysaccharide family	Synechococcus sp. PCC 7502				1082085	1084241	+	2157	718	CDS
2508688134	Syn7502_01334	ATPases involved in chromosome partitioning	Synechococcus sp. PCC 7502				1359637	1360713	+	1077	358	CDS
640545089	SynRCC307_0169	Uncharacterized protein involved in exopolysaccharide biosynthesis	Synechococcus sp. RCC 307		YP_001226425		167397	168170	-	774	257	CDS
640547039	SynRCC307_2084	ATPases involved in chromosome partitioning	Synechococcus sp. RCC 307	mrp	YP_001228340		1800138	1801208	+	1071	356	CDS
639888778	RS9916_38577	hypothetical protein	Synechococcus sp. RS9916		ZP_01471746		1437300	1439057	-	1758	585	CDS
639890103	RS9916_40056	MRP protein-like	Synechococcus sp. RS9916		ZP_01473054		251434	252528	-	1095	364	CDS
638961258	RS9917_04770	hypothetical protein	Synechococcus sp. RS9917		ZP_01078994		128855	130627	+	1773	590	CDS
638963744	RS9917_02426	hypothetical protein	Synechococcus sp. RS9917		ZP_01081437		140833	143310	+	2478	825	CDS
638963067	RS9917_02998	MRP protein-like	Synechococcus sp. RS9917		ZP_01080782		44739	45839	+	1101	366	CDS
640542802	SynWH7803_0460	ATPases involved in chromosome partitioning	Synechococcus sp. WH 7803	mrp	YP_001224183		474267	475343	-	1077	358	CDS
2507493170	Syn8016_1895	capsular exopolysaccharide family	Synechococcus sp. WH 8016				1631370	1633826	+	2457	818	CDS
2507492821	Syn8016_1546	ATPases involved in chromosome partitioning	Synechococcus sp. WH 8016				1310159	1311235	+	1077	358	CDS
2563723683	Syncc8109_0415	MRP protein-like protein	Synechococcus sp. WH 8109				372021	373106	-	1086	361	CDS
638960084	WH5701_13945	hypothetical protein	Synechococcus sp. WH5701		ZP_01085671		176407	177600	+	1194	397	CDS
638958165	WH5701_05810	MRP protein-like	Synechococcus sp. WH5701		ZP_01083782		376612	377718	-	1107	368	CDS
639020114	WH7805_06841	hypothetical protein	Synechococcus sp. WH7805		ZP_01123368		73325	74401	+	1077	358	CDS
637444523	SYNW0419	hypothetical protein	Synechococcus sp. WH8102		NP_896514		420702	422387	-	1686	561	CDS
637446174	SYNW2041	MRP protein homolog	Synechococcus sp. WH8102		NP_898132		1936284	1937360	+	1077	358	CDS
637009749	sll0923	exopolysaccharide export protein	Synechocystis sp. PCC 6803	epsB	NP_440213		345536	347806	-	2271	756	CDS
637011797	slr0067	put. ATPase	Synechocystis sp. PCC 6803		NP_442227		2596787	2597848	+	1062	353	CDS
2517695945	SYN7509DRAFT_0062	capsular exopolysaccharide family	Synechocystis sp. PCC 7509				61946	64165	-	2220	739	CDS
2517697153	SYN7509DRAFT_1270	capsular exopolysaccharide family	Synechocystis sp. PCC 7509				1253967	1256228	-	2262	753	CDS
2517697529	SYN7509DRAFT_1646	capsular exopolysaccharide family	Synechocystis sp. PCC 7509				1616890	1619058	-	2169	722	CDS
2517697859	SYN7509DRAFT_1976	ATPases involved in chromosome partitioning	Synechocystis sp. PCC 7509				1937395	1938465	-	1071	356	CDS
2517700475	SYN7509DRAFT_4594	ATPases involved in chromosome partitioning	Synechocystis sp. PCC 7509				49103	50173	+	1071	356	CDS
637313820	tll1199	hypothetical protein	Thermosynechococcus elongatus BP-1		NP_681989		1240551	1242911	-	2361	786	CDS
637315064	tlr2419	MRP protein homolog	Thermosynechococcus elongatus BP-1		NP_683209		2532717	2533811	+	1095	364	CDS
637314397	tll1767	succinoglycan transport protein exoP homolog	Thermosynechococcus elongatus BP-1		NP_682557		1849897	1852119	-	2223	740	CDS
638107751	Tery_2688	lipopolysaccharide biosynthesis	Trichodesmium erythraeum IMS101		YP_722350		4156349	4158544	-	2196	731	CDS
638106387	Tery_1165	protein of unknown function DUF59	Trichodesmium erythraeum IMS101		YP_720999		1824692	1825762	-	1071	356	CDS
638107046	Tery_1925	Protein-tyrosine kinase	Trichodesmium erythraeum IMS101		YP_721653		2981514	2983919	+	2406	801	CDS
2508648278	Xen7305DRAFT_00003760	capsular exopolysaccharide family	Xenococcus sp. PCC 7305				68129	70465	+	2337	778	CDS
2508650693	Xen7305DRAFT_00027920	capsular exopolysaccharide family	Xenococcus sp. PCC 7305				21948	24314	-	2367	788	CDS
2508651492	Xen7305DRAFT_00035910	capsular exopolysaccharide family	Xenococcus sp. PCC 7305				26103	28721	+	2619	872	CDS
2508653159	Xen7305DRAFT_00052600	capsular exopolysaccharide family	Xenococcus sp. PCC 7305				3754	6405	+	2652	883	CDS
2508650743	Xen7305DRAFT_00028420	capsular exopolysaccharide family	Xenococcus sp. PCC 7305				4175	6385	+	2211	736	CDS
2508650623	Xen7305DRAFT_00027220	capsular exopolysaccharide family	Xenococcus sp. PCC 7305				24265	26481	+	2217	738	CDS
2508652600	Xen7305DRAFT_00047000	capsular exopolysaccharide family	Xenococcus sp. PCC 7305				5303	7387	+	2085	694	CDS
2508652318	Xen7305DRAFT_00044180	ATPases involved in chromosome partitioning	Xenococcus sp. PCC 7305				9821	10882	-	1062	353	CDS

## Sheet: wzy_waaL
Gene ID	Locus Tag	Gene Product Name	Genome	Gene Symbol	GenBank Accession	Chromosome	Start Coord	End Coord	Strand	DNA Sequence Length (bp)	Amino Acid Sequence Length (aa)	Locus Type
641249759	AM1_0644	hypothetical protein	Acaryochloris marina MBIC11017		YP_001515007		630056	631414	-	1359	452	CDS
641251004	AM1_1904	hypothetical protein	Acaryochloris marina MBIC11017		YP_001516236		1899178	1900464	-	1287	428	CDS
641252620	AM1_3537	O-Antigen polymerase, putative	Acaryochloris marina MBIC11017	rfc	YP_001517843		3578837	3581443	+	2607	868	CDS
641251314	AM1_2216	O-antigen polymerase, putative	Acaryochloris marina MBIC11017	rfc	YP_001516543		2222348	2223736	-	1389	462	CDS
2514736237	ACCM5_010100011389	capsular polysaccharide biosynthesis protein-like protein	Acaryochloris sp CCMEE 5410				3601	4923	-	1323	440	CDS
2514737654	ACCM5_010100018491	Lipid A core - O-antigen ligase and related enzymes	Acaryochloris sp CCMEE 5410				74331	75695	+	1365	454	CDS
2514735945	ACCM5_010100009918	O-antigen ligase like membrane protein	Acaryochloris sp CCMEE 5410				1	1285	-	1285	428	CDS
2514735576	ACCM5_010100008067	O-antigen ligase like membrane protein	Acaryochloris sp CCMEE 5410				67703	69061	-	1359	452	CDS
2514739631	ACCM5_010100028403	O-antigen polymerase	Acaryochloris sp CCMEE 5410				17334	18584	-	1251	416	CDS
2514736868	ACCM5_010100014553	O-antigen polymerase	Acaryochloris sp CCMEE 5410				67364	69841	-	2478	825	CDS
2514735986	ACCM5_010100010123	O-antigen polymerase	Acaryochloris sp CCMEE 5410				18791	20179	+	1389	462	CDS
2504133184	Anacy_3516	inorganic carbon transporter	Anabaena cylindrica PCC 7122				3999052	4000458	-	1407	468	CDS
2504132890	Anacy_3224	O-antigen ligase like membrane protein	Anabaena cylindrica PCC 7122				3692847	3694172	-	1326	441	CDS
2504133521	Anacy_3846	O-antigen ligase like membrane protein	Anabaena cylindrica PCC 7122				4385987	4387660	+	1674	557	CDS
2504129896	Anacy_0276	O-antigen ligase like membrane protein	Anabaena cylindrica PCC 7122				330598	332031	-	1434	477	CDS
2504129253	Anacy_6024	O-antigen polymerase	Anabaena cylindrica PCC 7122				70676	71962	+	1287	428	CDS
2504134836	Anacy_5149	O-antigen polymerase	Anabaena cylindrica PCC 7122				5833458	5834801	-	1344	447	CDS
2506492751	Ana7108_2899	inorganic carbon transporter	Anabaena sp. PCC 7108				3299272	3300696	-	1425	474	CDS
2506494271	Ana7108_4408	O-antigen ligase like membrane protein	Anabaena sp. PCC 7108				4984454	4986076	-	1623	540	CDS
2506490022	Ana7108_0207	O-antigen ligase like membrane protein	Anabaena sp. PCC 7108				227607	229040	-	1434	477	CDS
2506493942	Ana7108_4083	O-antigen polymerase	Anabaena sp. PCC 7108				4632000	4633241	-	1242	413	CDS
2506493769	Ana7108_3910	O-antigen polymerase	Anabaena sp. PCC 7108				4430604	4431914	-	1311	436	CDS
646567823	Ava_2327	O-antigen polymerase	Anabaena variabilis ATCC 29413		YP_322840		2888265	2889692	-	1428	475	CDS
646566527	Ava_1040	hypothetical protein	Anabaena variabilis ATCC 29413		YP_321559		1264373	1265689	-	1317	438	CDS
646566611	Ava_1124	hypothetical protein	Anabaena variabilis ATCC 29413		YP_321643		1372313	1373740	+	1428	475	CDS
646566856	Ava_1367	hypothetical protein	Anabaena variabilis ATCC 29413		YP_321886		1683776	1685437	-	1662	553	CDS
646566336	Ava_0851	hypothetical protein	Anabaena variabilis ATCC 29413		YP_321370		1037717	1039126	-	1410	469	CDS
646569099	Ava_3597	O-antigen polymerase	Anabaena variabilis ATCC 29413		YP_324098		4487240	4488556	-	1317	438	CDS
646570351	Ava_4842	O-antigen polymerase	Anabaena variabilis ATCC 29413		YP_325334		6094586	6095887	+	1302	433	CDS
646566869	Ava_1380	O-antigen polymerase	Anabaena variabilis ATCC 29413		YP_321899		1701588	1702529	-	942	313	CDS
643169321	AmaxDRAFT_1692	conserved hypothetical protein	Arthrospira maxima CS-328		ZP_03272874		13009	14598	-	1590	529	CDS
643168760	AmaxDRAFT_1133	conserved hypothetical protein	Arthrospira maxima CS-328		ZP_03272315		84641	86269	-	1629	542	CDS
643170531	AmaxDRAFT_2894	O-antigen polymerase	Arthrospira maxima CS-328		ZP_03274070		44363	45637	-	1275	424	CDS
643168299	AmaxDRAFT_0674	O-antigen polymerase	Arthrospira maxima CS-328		ZP_03271856		206762	208198	-	1437	478	CDS
643171796	AmaxDRAFT_4153	O-antigen polymerase	Arthrospira maxima CS-328		ZP_03275328		33175	34473	+	1299	432	CDS
650387349	NIES39_K02110	hypothetical protein	Arthrospira platensis NIES-39		BAI91858		4074924	4076552	-	1629	542	CDS
650389551	NIES39_Q00380	hypothetical protein	Arthrospira platensis NIES-39		BAI94046		6315921	6317510	-	1590	529	CDS
650389169	NIES39_O04190	hypothetical protein	Arthrospira platensis NIES-39		BAI93666		5956015	5957418	-	1404	467	CDS
650384665	NIES39_C03330	hypothetical protein	Arthrospira platensis NIES-39		BAI89200		1356103	1357401	-	1299	432	CDS
650384827	NIES39_C04950	O-antigen polymerase	Arthrospira platensis NIES-39		BAI89361		1522505	1523806	+	1302	433	CDS
646129424	AplaP_010100008666	hypothetical protein	Arthrospira platensis Paraca		ZP_06381744		4412	6040	+	1629	542	CDS
646129321	AplaP_010100008157	hypothetical protein	Arthrospira platensis Paraca		ZP_06381643		1081	2676	-	1596	531	CDS
646128550	AplaP_010100004259	O-antigen polymerase	Arthrospira platensis Paraca		ZP_06380876		2921	4219	+	1299	432	CDS
646130748	AplaP_010100015383	O-antigen polymerase	Arthrospira platensis Paraca		ZP_06383062		4817	6220	+	1404	467	CDS
646129624	AplaP_010100009705	O-antigen polymerase	Arthrospira platensis Paraca		ZP_06381942		6804	8105	+	1302	433	CDS
648390279	APCC8_010100026138	hypothetical protein	Arthrospira sp. PCC 8005		ZP_07165871		13012	14640	-	1629	542	CDS
648389309	APCC8_010100021110	O-antigen polymerase	Arthrospira sp. PCC 8005		ZP_07159743		79885	81159	+	1275	424	CDS
648390822	APCC8_010100028972	O-antigen polymerase	Arthrospira sp. PCC 8005		ZP_07166411		62676	63950	-	1275	424	CDS
648386054	APCC8_010100004355	O-antigen polymerase	Arthrospira sp. PCC 8005		ZP_07156518		14088	15386	-	1299	432	CDS
648390691	APCC8_010100028268	hypothetical protein	Arthrospira sp. PCC 8005		ZP_07166283		24698	26287	+	1590	529	CDS
2504097843	Cal6303_4822	inorganic carbon transporter	Calothrix sp. PCC 6303				5810814	5812226	-	1413	470	CDS
2504094393	Cal6303_1408	Lipid A core - O-antigen ligase and related enzymes	Calothrix sp. PCC 6303				1657012	1658367	+	1356	451	CDS
2504094829	Cal6303_1834	O-antigen ligase like membrane protein	Calothrix sp. PCC 6303				2195615	2197048	+	1434	477	CDS
2504095844	Cal6303_2846	O-antigen ligase like membrane protein	Calothrix sp. PCC 6303				3360051	3361397	-	1347	448	CDS
2504093090	Cal6303_0112	O-antigen ligase like membrane protein	Calothrix sp. PCC 6303				131245	132924	-	1680	559	CDS
2504096405	Cal6303_3404	O-antigen polymerase	Calothrix sp. PCC 6303				4034193	4035437	+	1245	414	CDS
2504093578	Cal6303_0598	O-antigen polymerase	Calothrix sp. PCC 6303				702298	703677	-	1380	459	CDS
2504096479	Cal6303_3477	O-antigen polymerase	Calothrix sp. PCC 6303				4131421	4132752	-	1332	443	CDS
2504097562	Cal6303_4544	O-antigen polymerase	Calothrix sp. PCC 6303				5468445	5469767	-	1323	440	CDS
2507481459	Cal7103DRAFT_00083650	putative bicarbonate transporter, IctB family	Calothrix sp. PCC 7103				6870926	6872350	+	1425	474	CDS
2507482508	Cal7103DRAFT_00094150	hypothetical protein	Calothrix sp. PCC 7103				8053594	8055033	-	1440	479	CDS
2507482225	Cal7103DRAFT_00091320	hypothetical protein	Calothrix sp. PCC 7103				7734674	7735720	-	1047	348	CDS
2507473994	Cal7103DRAFT_00008930	hypothetical protein	Calothrix sp. PCC 7103				996202	997911	+	1710	569	CDS
2507475560	Cal7103DRAFT_00024590	hypothetical protein	Calothrix sp. PCC 7103				209056	210339	+	1284	427	CDS
2507478489	Cal7103DRAFT_00053910	hypothetical protein	Calothrix sp. PCC 7103				3590838	3592127	+	1290	429	CDS
2507482821	Cal7103DRAFT_00097280	Lipid A core - O-antigen ligase and related enzymes	Calothrix sp. PCC 7103				8382347	8383633	-	1287	428	CDS
2507478263	Cal7103DRAFT_00051650	Lipid A core - O-antigen ligase and related enzymes	Calothrix sp. PCC 7103				3345321	3346637	+	1317	438	CDS
2507480868	Cal7103DRAFT_00077740	Lipid A core - O-antigen ligase and related enzymes	Calothrix sp. PCC 7103				6201698	6203089	+	1392	463	CDS
2507478764	Cal7103DRAFT_00056670	Lipid A core - O-antigen ligase and related enzymes	Calothrix sp. PCC 7103				3912433	3913740	-	1308	435	CDS
2507476788	Cal7103DRAFT_00036890	Lipid A core - O-antigen ligase and related enzymes	Calothrix sp. PCC 7103				1669510	1670769	-	1260	419	CDS
2507476103	Cal7103DRAFT_00030030	Lipid A core - O-antigen ligase and related enzymes	Calothrix sp. PCC 7103				853890	855323	-	1434	477	CDS
2507481764	Cal7103DRAFT_00086700	Lipid A core - O-antigen ligase and related enzymes	Calothrix sp. PCC 7103				7201360	7202553	-	1194	397	CDS
2507478125	Cal7103DRAFT_00050270	Lipid A core - O-antigen ligase and related enzymes	Calothrix sp. PCC 7103				3180977	3182299	-	1323	440	CDS
2507482188	Cal7103DRAFT_00090950	O-Antigen ligase.	Calothrix sp. PCC 7103				7692828	7694126	+	1299	432	CDS
2507477191	Cal7103DRAFT_00040920	O-Antigen ligase.	Calothrix sp. PCC 7103				2142105	2143247	+	1143	380	CDS
2507476700	Cal7103DRAFT_00036010	Lipid A core - O-antigen ligase and related enzymes	Calothrix sp. PCC 7103				1577693	1578952	-	1260	419	CDS
2505798277	Cal7507_0028	inorganic carbon transporter	Calothrix sp. PCC 7507				36056	37480	+	1425	474	CDS
2505800645	Cal7507_2376	O-antigen ligase like membrane protein	Calothrix sp. PCC 7507				2642953	2644611	-	1659	552	CDS
2505799733	Cal7507_1473	O-antigen ligase like membrane protein	Calothrix sp. PCC 7507				1585819	1587255	-	1437	478	CDS
2505802695	Cal7507_4406	O-antigen ligase like membrane protein	Calothrix sp. PCC 7507				5011876	5013213	+	1338	445	CDS
2505800733	Cal7507_2464	O-antigen polymerase	Calothrix sp. PCC 7507				2749471	2750817	+	1347	448	CDS
2505800356	Cal7507_2088	O-antigen polymerase	Calothrix sp. PCC 7507				2293434	2294717	-	1284	427	CDS
2505800527	Cal7507_2258	O-antigen polymerase	Calothrix sp. PCC 7507				2500901	2502163	+	1263	420	CDS
2505800321	Cal7507_2053	O-antigen polymerase	Calothrix sp. PCC 7507				2251982	2253304	+	1323	440	CDS
2505803633	Cal7507_5314	O-antigen polymerase	Calothrix sp. PCC 7507				6039119	6040342	-	1224	407	CDS
2505802386	Cal7507_4102	O-antigen polymerase	Calothrix sp. PCC 7507				4646984	4648282	+	1299	432	CDS
2510437495	Cha6605_1496	Lipid A core - O-antigen ligase and related enzymes	Chamaesiphon minutus PCC 6605				1582082	1583545	+	1464	487	CDS
2510439239	Cha6605_3240	Lipid A core - O-antigen ligase and related enzymes	Chamaesiphon minutus PCC 6605				3401538	3402806	+	1269	422	CDS
2510436555	Cha6605_0556	Lipid A core - O-antigen ligase and related enzymes	Chamaesiphon minutus PCC 6605				605878	607203	+	1326	441	CDS
2510438830	Cha6605_2831	Lipid A core - O-antigen ligase and related enzymes	Chamaesiphon minutus PCC 6605				2959667	2960935	+	1269	422	CDS
2510440669	Cha6605_4670	O-Antigen ligase.	Chamaesiphon minutus PCC 6605				4949953	4951332	-	1380	459	CDS
2510437657	Cha6605_1658	putative bicarbonate transporter, IctB family	Chamaesiphon minutus PCC 6605				1730296	1731738	+	1443	480	CDS
2510436554	Cha6605_0555	putative bicarbonate transporter, IctB family	Chamaesiphon minutus PCC 6605				604359	605834	+	1476	491	CDS
2505788716	Chr6712_4927	inorganic carbon transporter	Chroococcidiopsis sp. PCC 6712				5429504	5430868	-	1365	454	CDS
2505788359	Chr6712_4573	O-antigen ligase like membrane protein	Chroococcidiopsis sp. PCC 6712				5002795	5004291	-	1497	498	CDS
2505787352	Chr6712_3575	O-antigen ligase like membrane protein	Chroococcidiopsis sp. PCC 6712				3870188	3871456	-	1269	422	CDS
2505787922	Chr6712_4143	O-antigen ligase like membrane protein	Chroococcidiopsis sp. PCC 6712				4509587	4511029	-	1443	480	CDS
2505788802	Chr6712_5013	O-antigen ligase like membrane protein	Chroococcidiopsis sp. PCC 6712				5528033	5529346	-	1314	437	CDS
2505785676	Chr6712_1919	O-antigen ligase like membrane protein	Chroococcidiopsis sp. PCC 6712				2083186	2084985	+	1800	599	CDS
2505786499	Chr6712_2738	O-antigen polymerase	Chroococcidiopsis sp. PCC 6712				3007823	3009103	-	1281	426	CDS
2505786139	Chr6712_2380	O-antigen polymerase	Chroococcidiopsis sp. PCC 6712				2602111	2603469	-	1359	452	CDS
2505785151	Chr6712_1399	O-antigen polymerase	Chroococcidiopsis sp. PCC 6712				1492925	1494091	-	1167	388	CDS
2505787982	Chr6712_4203	O-antigen polymerase	Chroococcidiopsis sp. PCC 6712				4583668	4584930	-	1263	420	CDS
2503615394	Chro_5105	inorganic carbon transporter	Chroococcidiopsis thermalis PCC 7203				5727044	5728477	-	1434	477	CDS
2503613056	Chro_2790	O-antigen ligase like membrane protein	Chroococcidiopsis thermalis PCC 7203				3106806	3108110	+	1305	434	CDS
2503610481	Chro_0237	O-antigen ligase like membrane protein	Chroococcidiopsis thermalis PCC 7203				274163	275599	+	1437	478	CDS
2503612746	Chro_2483	O-antigen ligase like membrane protein	Chroococcidiopsis thermalis PCC 7203				2773368	2774519	+	1152	383	CDS
2503610991	Chro_0740	O-antigen polymerase	Chroococcidiopsis thermalis PCC 7203				836228	837586	-	1359	452	CDS
2503612644	Chro_2382	O-antigen polymerase	Chroococcidiopsis thermalis PCC 7203				2663977	2665221	+	1245	414	CDS
2503613793	Chro_3524	O-antigen polymerase	Chroococcidiopsis thermalis PCC 7203				3940456	3941979	-	1524	507	CDS
2503612390	Chro_2129	O-antigen polymerase	Chroococcidiopsis thermalis PCC 7203				2382605	2383867	+	1263	420	CDS
2503612414	Chro_2153	O-antigen polymerase	Chroococcidiopsis thermalis PCC 7203				2410733	2412004	-	1272	423	CDS
2503614958	Chro_4678	O-antigen polymerase	Chroococcidiopsis thermalis PCC 7203				5259478	5260758	-	1281	426	CDS
2503613784	Chro_3515	O-antigen polymerase	Chroococcidiopsis thermalis PCC 7203				3928862	3930280	+	1419	472	CDS
2504685660	Cri9333_3209	inorganic carbon transporter	Crinalium epipsammum PCC 9333				3604363	3605760	+	1398	465	CDS
2504685214	Cri9333_2767	O-antigen ligase like membrane protein	Crinalium epipsammum PCC 9333				3092741	3094147	-	1407	468	CDS
2504683254	Cri9333_0833	O-antigen polymerase	Crinalium epipsammum PCC 9333				939257	940573	+	1317	438	CDS
2531848704	CWATWH0003_0889	putative bicarbonate transporter, IctB family	Crocosphaera watsonii WH 0003				3806	5176	+	1371	456	CDS
2531850985	CWATWH0003_5079	Lipid A core - O-antigen ligase and related enzymes	Crocosphaera watsonii WH 0003				12935	14290	-	1356	451	CDS
2531850023	CWATWH0003_3308	O-antigen ligase like membrane protein	Crocosphaera watsonii WH 0003				11598	12959	+	1362	453	CDS
2531846279	CWATWH0003_1907a1	O-antigen ligase like membrane protein	Crocosphaera watsonii WH 0003				1	1419	+	1419	472	CDS
2503331364	CWat_WH8501_draft2_00022650	probable bicarbonate transporter, IctB family	Crocosphaera watsonii WH 8501				211123	212493	-	1371	456	CDS
2503333642	CWat_WH8501_draft2_00045460	hypothetical protein	Crocosphaera watsonii WH 8501				35316	36593	+	1278	425	CDS
2503335169	CWat_WH8501_draft2_00060730	hypothetical protein	Crocosphaera watsonii WH 8501				30224	31726	-	1503	500	CDS
2503335376	CWat_WH8501_draft2_00062800	Lipid A core - O-antigen ligase and related enzymes	Crocosphaera watsonii WH 8501				5217	6572	-	1356	451	CDS
2503332439	CWat_WH8501_draft2_00033420	Cell cycle protein.	Crocosphaera watsonii WH 8501				2677	3393	-	717	238	CDS
2503745206	Cyan10605_0953	inorganic carbon transporter	Cyanobacterium aponinum PCC 10605				1156780	1158159	-	1380	459	CDS
2503744447	Cyan10605_0209	O-antigen polymerase	Cyanobacterium aponinum PCC 10605				262584	263873	+	1290	429	CDS
2512631150	Chl7702DRAFT_0024	putative bicarbonate transporter, IctB family	cyanobacterium PCC 7702				25634	27073	+	1440	479	CDS
2512633953	Chl7702DRAFT_2827	hypothetical protein	cyanobacterium PCC 7702				3180501	3182108	+	1608	535	CDS
2512634923	Chl7702DRAFT_3798	hypothetical protein	cyanobacterium PCC 7702				4259638	4261011	-	1374	457	CDS
2512634265	Chl7702DRAFT_3139	hypothetical protein	cyanobacterium PCC 7702				3529119	3530570	-	1452	483	CDS
2512632716	Chl7702DRAFT_1590	Lipid A core - O-antigen ligase and related enzymes	cyanobacterium PCC 7702				1754904	1756154	+	1251	416	CDS
2512634422	Chl7702DRAFT_3296	Lipid A core - O-antigen ligase and related enzymes	cyanobacterium PCC 7702				3712829	3714130	+	1302	433	CDS
2512634653	Chl7702DRAFT_3528	Lipid A core - O-antigen ligase and related enzymes	cyanobacterium PCC 7702				3975849	3977357	+	1509	502	CDS
2512632763	Chl7702DRAFT_1637	Lipid A core - O-antigen ligase and related enzymes	cyanobacterium PCC 7702				1803777	1805114	+	1338	445	CDS
2512633669	Chl7702DRAFT_2543	O-Antigen ligase.	cyanobacterium PCC 7702				2861862	2863151	-	1290	429	CDS
646529922	UCYN_01240	probable bicarbonate transporter, IctB family	Cyanobacterium sp. UCYN-A		YP_003421235		133120	134499	+	1380	459	CDS
646530323	UCYN_05370	lipid A core-O-antigen ligase-like enyme	Cyanobacterium sp. UCYN-A		YP_003421624		602495	603835	-	1341	446	CDS
2503366360	Cyast_0956	inorganic carbon transporter	Cyanobacterium stanieri PCC 7202				1066455	1067801	-	1347	448	CDS
2503368084	Cyast_2654	O-antigen ligase like membrane protein	Cyanobacterium stanieri PCC 7202				2916279	2917796	+	1518	505	CDS
2503366928	Cyast_1511	O-antigen ligase like membrane protein	Cyanobacterium stanieri PCC 7202				1677686	1679407	+	1722	573	CDS
2503367849	Cyast_2424	O-antigen polymerase	Cyanobacterium stanieri PCC 7202				2664026	2665387	-	1362	453	CDS
2508552346	Cyagr_1958	putative bicarbonate transporter, IctB family	Cyanobium gracile PCC 6307				1905449	1906768	+	1320	439	CDS
2508550757	Cyagr_0369	hypothetical protein	Cyanobium gracile PCC 6307				389896	391209	+	1314	437	CDS
2508552807	Cyagr_2419	Lipid A core - O-antigen ligase and related enzymes	Cyanobium gracile PCC 6307				2344707	2345987	+	1281	426	CDS
647589925	CPCC7001_1483	inorganic carbon transporter	Cyanobium sp. PCC 7001		ZP_05045295		1647591	1648928	+	1338	445	CDS
647589579	CPCC7001_2448	hypothetical protein	Cyanobium sp. PCC 7001		ZP_05046258		1337406	1338845	-	1440	479	CDS
2507501992	Cy51472_2852	putative bicarbonate transporter, IctB family	Cyanothece sp. BH63E, ATCC 51472				2984253	2985656	-	1404	467	CDS
2507500449	Cy51472_1308	hypothetical protein	Cyanothece sp. BH63E, ATCC 51472				1380435	1382180	+	1746	581	CDS
2507502260	Cy51472_3120	hypothetical protein	Cyanothece sp. BH63E, ATCC 51472				3281615	3283024	+	1410	469	CDS
2507499661	Cy51472_0520	hypothetical protein	Cyanothece sp. BH63E, ATCC 51472				545920	547449	+	1530	509	CDS
2507499748	Cy51472_0607	Lipid A core - O-antigen ligase and related enzymes	Cyanothece sp. BH63E, ATCC 51472				632947	634290	-	1344	447	CDS
641676310	cce_1827	hypothetical protein	Cyanothece sp. BH68, ATCC 51142		YP_001803243	chromosome circular	1848690	1850093	-	1404	467	CDS
641678810	cce_4302	hypothetical protein	Cyanothece sp. BH68, ATCC 51142		YP_001805716	chromosome circular	4429755	4431146	-	1392	463	CDS
641676591	cce_2102	hypothetical protein	Cyanothece sp. BH68, ATCC 51142		YP_001803518	chromosome circular	2146053	2147462	+	1410	469	CDS
641674715	cce_0252	hypothetical protein	Cyanothece sp. BH68, ATCC 51142		YP_001801669	chromosome circular	244375	246120	+	1746	581	CDS
641678717	cce_4209	hypothetical protein	Cyanothece sp. BH68, ATCC 51142		YP_001805623	chromosome circular	4342728	4344257	+	1530	509	CDS
640628358	CY0110_11127	hypothetical protein	Cyanothece sp. CCY 0110		ZP_01730895		7622	9037	+	1416	471	CDS
640628106	CY0110_07289	hypothetical protein	Cyanothece sp. CCY 0110		ZP_01730644		53017	54417	-	1401	466	CDS
640625048	CY0110_21632	hypothetical protein	Cyanothece sp. CCY 0110		ZP_01727609		1	1708	+	1708	568	CDS
640625712	CY0110_28364	hypothetical protein	Cyanothece sp. CCY 0110		ZP_01728268		89866	91389	+	1524	507	CDS
640626358	CY0110_26203	hypothetical protein	Cyanothece sp. CCY 0110		ZP_01728912		80674	82011	-	1338	445	CDS
643483169	PCC7424_4957	O-antigen polymerase	Cyanothece sp. PCC 7424		YP_002380179		5506265	5507677	-	1413	470	CDS
643482815	PCC7424_4598	hypothetical protein	Cyanothece sp. PCC 7424		YP_002379828		5091234	5092553	-	1320	439	CDS
643478513	PCC7424_0238	hypothetical protein	Cyanothece sp. PCC 7424		YP_002375574		262505	263905	+	1401	466	CDS
643479033	PCC7424_0765	O-antigen polymerase	Cyanothece sp. PCC 7424		YP_002376089		855820	857148	+	1329	442	CDS
643586960	Cyan7425_3989	O-antigen polymerase	Cyanothece sp. PCC 7425		YP_002484664		4020293	4022887	-	2595	864	CDS
643584101	Cyan7425_1090	hypothetical protein	Cyanothece sp. PCC 7425		YP_002481837		916466	917860	+	1395	464	CDS
643585667	Cyan7425_2676	hypothetical protein	Cyanothece sp. PCC 7425		YP_002483386		2626751	2628067	-	1317	438	CDS
643587918	Cyan7425_4957	hypothetical protein	Cyanothece sp. PCC 7425		YP_002485616		5040706	5042070	+	1365	454	CDS
643587830	Cyan7425_4864	inorganic carbon transporter	Cyanothece sp. PCC 7425		YP_002485528		4947633	4949036	+	1404	467	CDS
643587186	Cyan7425_4213	O-antigen polymerase	Cyanothece sp. PCC 7425		YP_002484887		4265829	4267121	-	1293	430	CDS
643588132	Cyan7425_5175	O-antigen polymerase	Cyanothece sp. PCC 7425		YP_002485829		5274536	5275891	+	1356	451	CDS
643584139	Cyan7425_1130	O-antigen polymerase	Cyanothece sp. PCC 7425		YP_002481875		961851	963167	+	1317	438	CDS
648189859	Cyan7822_4978	O-antigen polymerase	Cyanothece sp. PCC 7822		YP_003890143		5417356	5419911	-	2556	851	CDS
648189717	Cyan7822_4837	inorganic carbon transporter	Cyanothece sp. PCC 7822		YP_003890003		5258643	5260046	+	1404	467	CDS
648185866	Cyan7822_0907	hypothetical protein	Cyanothece sp. PCC 7822		YP_003886196		975831	977081	-	1251	416	CDS
648187992	Cyan7822_3063	hypothetical protein	Cyanothece sp. PCC 7822		YP_003888293		3403301	3405097	+	1797	598	CDS
648189431	Cyan7822_4534	hypothetical protein	Cyanothece sp. PCC 7822		YP_003889719		4971185	4972792	-	1608	535	CDS
648186849	Cyan7822_1901	hypothetical protein	Cyanothece sp. PCC 7822		YP_003887160		2092805	2094208	+	1404	467	CDS
648187858	Cyan7822_2928	O-antigen polymerase	Cyanothece sp. PCC 7822		YP_003888160		3255930	3258503	-	2574	857	CDS
648189772	Cyan7822_4891	O-antigen polymerase	Cyanothece sp. PCC 7822		YP_003890057		5312841	5314127	+	1287	428	CDS
643477209	PCC8801_4227	O-antigen polymerase	Cyanothece sp. PCC 8801		YP_002374308		4435581	4436954	-	1374	457	CDS
643476882	PCC8801_3878	hypothetical protein	Cyanothece sp. PCC 8801		YP_002373983		4061242	4062624	-	1383	460	CDS
643475244	PCC8801_2190	hypothetical protein	Cyanothece sp. PCC 8801		YP_002372374		2264540	2266282	+	1743	580	CDS
643477204	PCC8801_4220	hypothetical protein	Cyanothece sp. PCC 8801		YP_002374303		4429676	4431172	-	1497	498	CDS
643474369	PCC8801_1285	O-antigen polymerase	Cyanothece sp. PCC 8801		YP_002371506		1334305	1335561	+	1257	418	CDS
643474436	PCC8801_1355	O-antigen polymerase	Cyanothece sp. PCC 8801		YP_002371573		1415991	1418522	+	2532	843	CDS
644982196	Cyan8802_4286	inorganic carbon transporter	Cyanothece sp. PCC 8802		YP_003139907		4420381	4421754	-	1374	457	CDS
644981850	Cyan8802_3925	hypothetical protein	Cyanothece sp. PCC 8802		YP_003139564		4039101	4040486	-	1386	461	CDS
644982169	Cyan8802_4259	hypothetical protein	Cyanothece sp. PCC 8802		YP_003139880		4401429	4402925	-	1497	498	CDS
644980223	Cyan8802_2252	hypothetical protein	Cyanothece sp. PCC 8802		YP_003137966		2268401	2270143	+	1743	580	CDS
644979322	Cyan8802_1314	O-antigen polymerase	Cyanothece sp. PCC 8802		YP_003137072		1333624	1334880	+	1257	418	CDS
644979388	Cyan8802_1385	O-antigen polymerase	Cyanothece sp. PCC 8802		YP_003137138		1414393	1416924	+	2532	843	CDS
647106415	CRC_02023	O-antigen polymerase	Cylindrospermopsis raciborskii CS-505		ZP_06308603		95274	96665	+	1392	463	CDS
647105938	CRC_01565	conserved hypothetical protein	Cylindrospermopsis raciborskii CS-505		ZP_06308128		17757	19181	-	1425	474	CDS
647105386	CRC_01071	O-antigen polymerase	Cylindrospermopsis raciborskii CS-505		ZP_06307587		126349	127665	-	1317	438	CDS
2509772024	CylstDRAFT_5984	putative bicarbonate transporter, IctB family	Cylindrospermum stagnale PCC 7417				6698381	6699808	-	1428	475	CDS
2509770746	CylstDRAFT_4706	hypothetical protein	Cylindrospermum stagnale PCC 7417				5345150	5346583	+	1434	477	CDS
2509769189	CylstDRAFT_3149	hypothetical protein	Cylindrospermum stagnale PCC 7417				3617845	3619491	-	1647	548	CDS
2509766471	CylstDRAFT_0430	Lipid A core - O-antigen ligase and related enzymes	Cylindrospermum stagnale PCC 7417				450939	452333	+	1395	464	CDS
2509767142	CylstDRAFT_1102	Lipid A core - O-antigen ligase and related enzymes	Cylindrospermum stagnale PCC 7417				1268781	1270121	-	1341	446	CDS
2509770370	CylstDRAFT_4330	Lipid A core - O-antigen ligase and related enzymes	Cylindrospermum stagnale PCC 7417				4898086	4899393	+	1308	435	CDS
2509770233	CylstDRAFT_4193	Lipid A core - O-antigen ligase and related enzymes	Cylindrospermum stagnale PCC 7417				4747491	4748732	-	1242	413	CDS
2509766384	CylstDRAFT_0343	O-Antigen ligase.	Cylindrospermum stagnale PCC 7417				360327	361592	-	1266	421	CDS
2509554787	Dacsa_2401	Lipid A core - O-antigen ligase and related enzymes	Dactylococcopsis salina PCC 8305				2438110	2440686	-	2577	858	CDS
2509555320	Dacsa_2934	putative bicarbonate transporter, IctB family	Dactylococcopsis salina PCC 8305				3012216	3013631	-	1416	471	CDS
2509552657	Dacsa_0271	hypothetical protein	Dactylococcopsis salina PCC 8305				275054	276337	+	1284	427	CDS
2509552698	Dacsa_0312	Lipid A core - O-antigen ligase and related enzymes	Dactylococcopsis salina PCC 8305				310157	311464	+	1308	435	CDS
2505770206	FJSC11DRAFT_0577	inorganic carbon transporter	Fischerella sp. JSC-11				89405	90934	-	1530	509	CDS
2505767191	FJSC11DRAFT_4198	O-antigen ligase like membrane protein	Fischerella sp. JSC-11				122457	123887	+	1431	476	CDS
2505768223	FJSC11DRAFT_2974	O-antigen ligase like membrane protein	Fischerella sp. JSC-11				13036	14709	+	1674	557	CDS
2505768582	FJSC11DRAFT_2829	O-antigen polymerase	Fischerella sp. JSC-11				157585	158964	+	1380	459	CDS
2505770926	FJSC11DRAFT_1290	O-antigen polymerase	Fischerella sp. JSC-11				430247	431500	-	1254	417	CDS
2505770296	FJSC11DRAFT_0667	O-antigen polymerase	Fischerella sp. JSC-11				200370	201665	-	1296	431	CDS
2505768803	FJSC11DRAFT_1781	O-antigen polymerase	Fischerella sp. JSC-11				113656	115077	+	1422	473	CDS
2517062205	PCC9339DRAFT_03062	Lipid A core - O-antigen ligase and related enzymes	Fischerella sp. PCC 9339				3508670	3509941	+	1272	423	CDS
2517060922	PCC9339DRAFT_01777	putative bicarbonate transporter, IctB family	Fischerella sp. PCC 9339				2027120	2028541	-	1422	473	CDS
2517063995	PCC9339DRAFT_04855	hypothetical protein	Fischerella sp. PCC 9339				5677238	5678950	+	1713	570	CDS
2517064432	PCC9339DRAFT_05292	hypothetical protein	Fischerella sp. PCC 9339				125191	126471	+	1281	426	CDS
2517062629	PCC9339DRAFT_03487	hypothetical protein	Fischerella sp. PCC 9339				4013165	4014595	-	1431	476	CDS
2517061740	PCC9339DRAFT_02596	Lipid A core - O-antigen ligase and related enzymes	Fischerella sp. PCC 9339				2964921	2966174	-	1254	417	CDS
2517061061	PCC9339DRAFT_01916	Lipid A core - O-antigen ligase and related enzymes	Fischerella sp. PCC 9339				2195135	2196526	-	1392	463	CDS
2517059905	PCC9339DRAFT_00758	Lipid A core - O-antigen ligase and related enzymes	Fischerella sp. PCC 9339				871954	873330	+	1377	458	CDS
2512976304	Fis9431DRAFT_0632	putative bicarbonate transporter, IctB family	Fischerella sp. PCC 9431				729738	731261	+	1524	507	CDS
2512976768	Fis9431DRAFT_1096	hypothetical protein	Fischerella sp. PCC 9431				1251073	1252725	+	1653	550	CDS
2512975961	Fis9431DRAFT_0289	hypothetical protein	Fischerella sp. PCC 9431				297395	298825	+	1431	476	CDS
2512979773	Fis9431DRAFT_4102	Lipid A core - O-antigen ligase and related enzymes	Fischerella sp. PCC 9431				4744653	4745924	-	1272	423	CDS
2512980082	Fis9431DRAFT_4411	Lipid A core - O-antigen ligase and related enzymes	Fischerella sp. PCC 9431				5095381	5096634	+	1254	417	CDS
2512980281	Fis9431DRAFT_4610	Lipid A core - O-antigen ligase and related enzymes	Fischerella sp. PCC 9431				5303500	5304876	+	1377	458	CDS
2512978630	Fis9431DRAFT_2959	Lipid A core - O-antigen ligase and related enzymes	Fischerella sp. PCC 9431				3415498	3416895	-	1398	465	CDS
2516144878	FIS9605DRAFT_01881	putative bicarbonate transporter, IctB family	Fischerella sp. PCC 9605				2164040	2165473	+	1434	477	CDS
2516146234	FIS9605DRAFT_03239	hypothetical protein	Fischerella sp. PCC 9605				869659	871017	+	1359	452	CDS
2516146714	FIS9605DRAFT_03720	hypothetical protein	Fischerella sp. PCC 9605				1407641	1409062	+	1422	473	CDS
2516147849	FIS9605DRAFT_04855	hypothetical protein	Fischerella sp. PCC 9605				406936	408633	+	1698	565	CDS
2516146850	FIS9605DRAFT_03856	hypothetical protein	Fischerella sp. PCC 9605				1567024	1568457	+	1434	477	CDS
2516143697	FIS9605DRAFT_00699	Lipid A core - O-antigen ligase and related enzymes	Fischerella sp. PCC 9605				804259	805497	+	1239	412	CDS
2516146482	FIS9605DRAFT_03487	Lipid A core - O-antigen ligase and related enzymes	Fischerella sp. PCC 9605				1163424	1164764	-	1341	446	CDS
2516148161	FIS9605DRAFT_05168	Lipid A core - O-antigen ligase and related enzymes	Fischerella sp. PCC 9605				763464	764750	-	1287	428	CDS
2516148003	FIS9605DRAFT_05009	Lipid A core - O-antigen ligase and related enzymes	Fischerella sp. PCC 9605				584589	585824	-	1236	411	CDS
2510099834	Gei7105DRAFT_1087	hypothetical protein	Geitlerinema sp. PCC 7105				219421	221091	+	1671	556	CDS
2510099789	Gei7105DRAFT_1042	Lipid A core - O-antigen ligase and related enzymes	Geitlerinema sp. PCC 7105				163416	164681	+	1266	421	CDS
2510099445	Gei7105DRAFT_0697	putative bicarbonate transporter, IctB family	Geitlerinema sp. PCC 7105				14434	15822	-	1389	462	CDS
2503607209	GEI7407_1215	inorganic carbon transporter	Geitlerinema sp. PCC 7407				1457336	1458733	+	1398	465	CDS
2503609753	GEI7407_3734	Lipid A core - O-antigen ligase and related enzymes	Geitlerinema sp. PCC 7407				4553224	4554939	-	1716	571	CDS
2503608194	GEI7407_2192	O-antigen ligase like membrane protein	Geitlerinema sp. PCC 7407				2691871	2693325	+	1455	484	CDS
2503608039	GEI7407_2039	O-antigen polymerase	Geitlerinema sp. PCC 7407				2501617	2502921	+	1305	434	CDS
2503606494	GEI7407_0511	O-antigen polymerase	Geitlerinema sp. PCC 7407				627772	629109	-	1338	445	CDS
2503608321	GEI7407_2319	O-antigen polymerase	Geitlerinema sp. PCC 7407				2850971	2853025	+	2055	684	CDS
2503609293	GEI7407_3279	O-antigen polymerase	Geitlerinema sp. PCC 7407				4022418	4025114	-	2697	898	CDS
2509873778	Syn6308DRAFT_0485	hypothetical protein	Geminocystis herdmanii PCC 6308				472359	473684	+	1326	441	CDS
2509873386	Syn6308DRAFT_0093	Lipid A core - O-antigen ligase and related enzymes	Geminocystis herdmanii PCC 6308				81519	82790	-	1272	423	CDS
2509875798	Syn6308DRAFT_2505	putative bicarbonate transporter, IctB family	Geminocystis herdmanii PCC 6308				2541908	2543269	+	1362	453	CDS
637459973	glr2573	hypothetical protein	Gloeobacter violaceus PCC 7421		NP_925519		2724854	2727199	+	2346	781	CDS
637459187	gll1795	hypothetical protein	Gloeobacter violaceus PCC 7421		NP_924741		1912497	1913837	-	1341	446	CDS
637459594	gll2199	hypothetical protein	Gloeobacter violaceus PCC 7421		NP_925145		2350875	2352317	-	1443	480	CDS
637461129	gll3715	hypothetical protein	Gloeobacter violaceus PCC 7421		NP_926661		3925556	3926917	-	1362	453	CDS
637457827	glr0455	hypothetical protein	Gloeobacter violaceus PCC 7421		NP_923401		483925	485304	+	1380	459	CDS
637461158	gvip507	hypothetical protein	Gloeobacter violaceus PCC 7421	ictB	NP_926690		3954749	3956152	-	1404	467	CDS
637458196	glr0819	hypothetical protein	Gloeobacter violaceus PCC 7421		NP_923765		875468	876871	+	1404	467	CDS
637461654	glr4237	hypothetical protein	Gloeobacter violaceus PCC 7421		NP_927183		4454515	4455852	+	1338	445	CDS
2508646550	GLO73106DRAFT_00028040	putative bicarbonate transporter, IctB family	Gloeocapsa sp. PCC 73106				2303	3643	-	1341	446	CDS
2508645045	GLO73106DRAFT_00012980	hypothetical protein	Gloeocapsa sp. PCC 73106				22815	24227	+	1413	470	CDS
2508647076	GLO73106DRAFT_00033310	Lipid A core - O-antigen ligase and related enzymes	Gloeocapsa sp. PCC 73106				3284	4504	-	1221	406	CDS
2503796167	Glo7428_3586	inorganic carbon transporter	Gloeocapsa sp. PCC 7428				3974609	3976021	+	1413	470	CDS
2503797403	Glo7428_4808	O-antigen ligase like membrane protein	Gloeocapsa sp. PCC 7428				5362879	5364123	-	1245	414	CDS
2503796277	Glo7428_3696	O-antigen ligase like membrane protein	Gloeocapsa sp. PCC 7428				4107926	4109242	-	1317	438	CDS
2503795457	Glo7428_2884	O-antigen ligase like membrane protein	Gloeocapsa sp. PCC 7428				3225884	3227182	+	1299	432	CDS
2503793987	Glo7428_1432	O-antigen polymerase	Gloeocapsa sp. PCC 7428				1579846	1581114	+	1269	422	CDS
2503793843	Glo7428_1288	O-antigen polymerase	Gloeocapsa sp. PCC 7428				1415000	1416361	+	1362	453	CDS
2503795061	Glo7428_2491	O-antigen polymerase	Gloeocapsa sp. PCC 7428				2800860	2802146	+	1287	428	CDS
2503795285	Glo7428_2712	O-antigen polymerase	Gloeocapsa sp. PCC 7428				3030860	3032182	-	1323	440	CDS
2503637101	PCC7418_2370	inorganic carbon transporter	Halothece sp. PCC 7418				2583109	2584476	-	1368	455	CDS
2503636020	PCC7418_1300	O-antigen polymerase	Halothece sp. PCC 7418				1418860	1421415	-	2556	851	CDS
2503636074	PCC7418_1354	O-antigen polymerase	Halothece sp. PCC 7418				1482321	1483625	+	1305	434	CDS
2503636039	PCC7418_1319	O-antigen polymerase	Halothece sp. PCC 7418				1430393	1432900	-	2508	835	CDS
2509806186	LepboDRAFT_5529	hypothetical protein	Leptolyngbya boryana PCC 6306				5703917	5705536	+	1620	539	CDS
2509804418	LepboDRAFT_3760	hypothetical protein	Leptolyngbya boryana PCC 6306				3841497	3842879	+	1383	460	CDS
2509806255	LepboDRAFT_5598	hypothetical protein	Leptolyngbya boryana PCC 6306				5777642	5779063	+	1422	473	CDS
2509802408	LepboDRAFT_1750	Lipid A core - O-antigen ligase and related enzymes	Leptolyngbya boryana PCC 6306				1820727	1822001	-	1275	424	CDS
2509803993	LepboDRAFT_3335	Lipid A core - O-antigen ligase and related enzymes	Leptolyngbya boryana PCC 6306				3412020	3413312	+	1293	430	CDS
2509803880	LepboDRAFT_3222	Lipid A core - O-antigen ligase and related enzymes	Leptolyngbya boryana PCC 6306				3282500	3283789	+	1290	429	CDS
2509800807	LepboDRAFT_0149	O-Antigen ligase.	Leptolyngbya boryana PCC 6306				164157	165491	-	1335	444	CDS
2509801295	LepboDRAFT_0637	O-Antigen ligase.	Leptolyngbya boryana PCC 6306				690389	691699	-	1311	436	CDS
2509801698	LepboDRAFT_1040	putative bicarbonate transporter, IctB family	Leptolyngbya boryana PCC 6306				1145391	1146800	+	1410	469	CDS
2517695378	LEP6406DRAFT_4836	Lipid A core - O-antigen ligase and related enzymes	Leptolyngbya sp. PCC 6406				5244624	5247368	+	2745	914	CDS
2517695377	LEP6406DRAFT_4835	Lipid A core - O-antigen ligase and related enzymes	Leptolyngbya sp. PCC 6406				5241963	5244503	+	2541	846	CDS
2517694277	LEP6406DRAFT_3735	Lipid A core - O-antigen ligase and related enzymes	Leptolyngbya sp. PCC 6406				4098036	4099328	-	1293	430	CDS
2517694278	LEP6406DRAFT_3736	Lipid A core - O-antigen ligase and related enzymes	Leptolyngbya sp. PCC 6406				4099654	4100976	-	1323	440	CDS
2517692891	LEP6406DRAFT_2349	O-antigen ligase like membrane protein.	Leptolyngbya sp. PCC 6406				2609385	2611040	-	1656	551	CDS
2517694365	LEP6406DRAFT_3823	putative bicarbonate transporter, IctB family	Leptolyngbya sp. PCC 6406				4197449	4198831	+	1383	460	CDS
2509848185	Lepto7375DRAFT_8202	putative bicarbonate transporter, IctB family	Leptolyngbya sp. PCC 7375				7876557	7877936	-	1380	459	CDS
2509845721	Lepto7375DRAFT_5738	Lipid A core - O-antigen ligase and related enzymes	Leptolyngbya sp. PCC 7375				5200054	5202573	+	2520	839	CDS
2509846117	Lepto7375DRAFT_6134	Lipid A core - O-antigen ligase and related enzymes	Leptolyngbya sp. PCC 7375				5669386	5670747	+	1362	453	CDS
2509847573	Lepto7375DRAFT_7590	hypothetical protein	Leptolyngbya sp. PCC 7375				7162859	7164292	-	1434	477	CDS
2509841370	Lepto7375DRAFT_1387	hypothetical protein	Leptolyngbya sp. PCC 7375				318020	319702	+	1683	560	CDS
2509847921	Lepto7375DRAFT_7938	Lipid A core - O-antigen ligase and related enzymes	Leptolyngbya sp. PCC 7375				7555359	7556792	-	1434	477	CDS
2509843960	Lepto7375DRAFT_3977	Lipid A core - O-antigen ligase and related enzymes	Leptolyngbya sp. PCC 7375				3291938	3293221	+	1284	427	CDS
2509845722	Lepto7375DRAFT_5739	Lipid A core - O-antigen ligase and related enzymes	Leptolyngbya sp. PCC 7375				5202585	5205161	+	2577	858	CDS
2503888624	Lepto7376_3003	inorganic carbon transporter	Leptolyngbya sp. PCC 7376				3312651	3314027	-	1377	458	CDS
2503885718	Lepto7376_0124	Lipid A core - O-antigen ligase and related enzymes	Leptolyngbya sp. PCC 7376				137589	140093	-	2505	834	CDS
2503889815	Lepto7376_4181	O-antigen polymerase	Leptolyngbya sp. PCC 7376				4649820	4651121	-	1302	433	CDS
2503888150	Lepto7376_2534	O-antigen polymerase	Leptolyngbya sp. PCC 7376				2836744	2839266	-	2523	840	CDS
2503886531	Lepto7376_0930	O-antigen polymerase	Leptolyngbya sp. PCC 7376				1044588	1047191	+	2604	867	CDS
2503886112	Lepto7376_0517	O-antigen polymerase	Leptolyngbya sp. PCC 7376				578892	581423	+	2532	843	CDS
2506480820	LYNGBM3L_31340	hypothetical protein	Lyngbya majuscula 3L				124107	125432	+	1326	441	CDS
2506480595	LYNGBM3L_27320	hypothetical protein	Lyngbya majuscula 3L				115696	117447	+	1752	583	CDS
2506479143	LYNGBM3L_28160	hypothetical protein	Lyngbya majuscula 3L				32341	33810	-	1470	489	CDS
2506477698	LYNGBM3L_10390	hypothetical protein	Lyngbya majuscula 3L				79689	80927	-	1239	412	CDS
2506481921	LYNGBM3L_45810	hypothetical protein	Lyngbya majuscula 3L				99053	100444	-	1392	463	CDS
2506478156	LYNGBM3L_14110	lipid A core, O-antigen ligase family enzyme	Lyngbya majuscula 3L				61657	62967	-	1311	436	CDS
2506481238	LYNGBM3L_38230	lipid A core, O-antigen ligase family enzyme	Lyngbya majuscula 3L				34989	36455	-	1467	488	CDS
2506477798	LYNGBM3L_09280	lipid A core, O-antigen ligase family enzyme	Lyngbya majuscula 3L				197453	198688	-	1236	411	CDS
2506477921	LYNGBM3L_10180	lipid A core, O-antigen ligase family enzyme	Lyngbya majuscula 3L				338330	339577	-	1248	415	CDS
2506480416	LYNGBM3L_19660	O-antigen Polymerase	Lyngbya majuscula 3L				58966	60156	+	1191	396	CDS
2506479517	LYNGBM3L_38010	putative bicarbonate transporter, IctB family	Lyngbya majuscula 3L				63536	64918	+	1383	460	CDS
640018010	L8106_30415	O-antigen polymerase	Lyngbya sp. CCY 8106		ZP_01622618		75435	76835	-	1401	466	CDS
640016340	L8106_19286	hypothetical protein	Lyngbya sp. CCY 8106		ZP_01620964		147581	148990	+	1410	469	CDS
640016983	L8106_23650	hypothetical protein	Lyngbya sp. CCY 8106		ZP_01621599		36871	38484	-	1614	537	CDS
640014781	L8106_06294	hypothetical protein	Lyngbya sp. CCY 8106		ZP_01619420		10948	12330	+	1383	460	CDS
640019329	L8106_25735	hypothetical protein	Lyngbya sp. CCY 8106		ZP_01623929		20325	22040	-	1716	571	CDS
640014800	L8106_06389	O-antigen polymerase	Lyngbya sp. CCY 8106		ZP_01619439		30834	32168	-	1335	444	CDS
640015137	L8106_09891	O-antigen polymerase	Lyngbya sp. CCY 8106		ZP_01619772		151160	152455	+	1296	431	CDS
2517243665	Mas10914DRAFT_4908	putative bicarbonate transporter, IctB family	Mastigocladopsis repens PCC 10914				5433132	5434556	-	1425	474	CDS
2517239164	Mas10914DRAFT_0407	hypothetical protein	Mastigocladopsis repens PCC 10914				450904	452568	-	1665	554	CDS
2517241454	Mas10914DRAFT_2697	hypothetical protein	Mastigocladopsis repens PCC 10914				2955620	2957083	-	1464	487	CDS
2517242597	Mas10914DRAFT_3840	Lipid A core - O-antigen ligase and related enzymes	Mastigocladopsis repens PCC 10914				4246816	4248285	-	1470	489	CDS
2517239185	Mas10914DRAFT_0428	Lipid A core - O-antigen ligase and related enzymes	Mastigocladopsis repens PCC 10914				470370	471695	+	1326	441	CDS
2517242412	Mas10914DRAFT_3655	Lipid A core - O-antigen ligase and related enzymes	Mastigocladopsis repens PCC 10914				4033860	4035098	-	1239	412	CDS
2517242059	Mas10914DRAFT_3302	Lipid A core - O-antigen ligase and related enzymes	Mastigocladopsis repens PCC 10914				3610380	3611798	+	1419	472	CDS
2509781270	Mic7126DRAFT_2021	putative bicarbonate transporter, IctB family	Microchaete sp. PCC 7126				1639620	1641053	+	1434	477	CDS
2509783873	Mic7126DRAFT_4625	hypothetical protein	Microchaete sp. PCC 7126				4531189	4532802	-	1614	537	CDS
2509779671	Mic7126DRAFT_0421	hypothetical protein	Microchaete sp. PCC 7126				446956	448425	+	1470	489	CDS
2509782394	Mic7126DRAFT_3145	Lipid A core - O-antigen ligase and related enzymes	Microchaete sp. PCC 7126				2916380	2917606	+	1227	408	CDS
2509780102	Mic7126DRAFT_0853	Lipid A core - O-antigen ligase and related enzymes	Microchaete sp. PCC 7126				390327	391670	-	1344	447	CDS
2509780025	Mic7126DRAFT_0776	Lipid A core - O-antigen ligase and related enzymes	Microchaete sp. PCC 7126				295963	297183	+	1221	406	CDS
2509780092	Mic7126DRAFT_0843	Lipid A core - O-antigen ligase and related enzymes	Microchaete sp. PCC 7126				374849	376093	-	1245	414	CDS
647568920	MC7420_3861	hypothetical protein	Microcoleus chthonoplastes PCC 7420		ZP_05027514		228521	230059	-	1539	512	CDS
647571303	MC7420_5038	hypothetical protein	Microcoleus chthonoplastes PCC 7420		ZP_05029956		87894	89291	+	1398	465	CDS
647565176	MC7420_7720	O-Antigen Polymerase family	Microcoleus chthonoplastes PCC 7420		ZP_05023742		379486	380871	-	1386	461	CDS
647572640	MC7420_924	O-Antigen Polymerase family	Microcoleus chthonoplastes PCC 7420		ZP_05031370		1752	3140	-	1389	462	CDS
647570740	MC7420_3593	O-Antigen Polymerase family	Microcoleus chthonoplastes PCC 7420		ZP_05029567		36306	37640	+	1335	444	CDS
647568462	MC7420_6228	O-Antigen Polymerase family	Microcoleus chthonoplastes PCC 7420		ZP_05027419		20764	21717	+	954	317	CDS
647572198	MC7420_6656	O-Antigen Polymerase family	Microcoleus chthonoplastes PCC 7420		ZP_05030976		21136	22593	-	1458	485	CDS
2509437102	Mic7113_5267	Lipid A core - O-antigen ligase and related enzymes	Microcoleus sp. PCC 7113				6172606	6173919	+	1314	437	CDS
2509431937	Mic7113_0102	hypothetical protein	Microcoleus sp. PCC 7113				111564	113018	+	1455	484	CDS
2509438399	Mic7113_6566	hypothetical protein	Microcoleus sp. PCC 7113				82257	83645	-	1389	462	CDS
2509437598	Mic7113_5763	hypothetical protein	Microcoleus sp. PCC 7113				6745019	6746431	-	1413	470	CDS
2509435961	Mic7113_4126	hypothetical protein	Microcoleus sp. PCC 7113				4815780	4817165	-	1386	461	CDS
2509435447	Mic7113_3612	Lipid A core - O-antigen ligase and related enzymes	Microcoleus sp. PCC 7113				4184539	4185936	-	1398	465	CDS
2509437689	Mic7113_5854	Lipid A core - O-antigen ligase and related enzymes	Microcoleus sp. PCC 7113				6840745	6842145	-	1401	466	CDS
2509433694	Mic7113_1859	Lipid A core - O-antigen ligase and related enzymes	Microcoleus sp. PCC 7113				2166320	2167642	+	1323	440	CDS
2509432411	Mic7113_0576	O-Antigen ligase.	Microcoleus sp. PCC 7113				659779	661167	-	1389	462	CDS
2509436710	Mic7113_4875	putative bicarbonate transporter, IctB family	Microcoleus sp. PCC 7113				5703843	5705270	+	1428	475	CDS
2506345387	MicvaDRAFT_4224	inorganic carbon transporter	Microcoleus vaginatus FGP-2				583924	585387	+	1464	487	CDS
2506347841	MicvaDRAFT_2929	hypothetical protein	Microcoleus vaginatus FGP-2				336853	338223	+	1371	456	CDS
2506349008	MicvaDRAFT_4645	hypothetical protein	Microcoleus vaginatus FGP-2				6014	7675	-	1662	553	CDS
2506345446	MicvaDRAFT_4283	O-antigen polymerase	Microcoleus vaginatus FGP-2				644623	646044	-	1422	473	CDS
2506347905	MicvaDRAFT_3492	O-antigen polymerase	Microcoleus vaginatus FGP-2				56251	57729	+	1479	492	CDS
641537679	MAE_36740	integral membrane protein	Microcystis aeruginosa NIES-843	ictB	YP_001658688		3317169	3318560	-	1392	463	CDS
641537755	MAE_37500	hypothetical protein	Microcystis aeruginosa NIES-843		YP_001658764		3392423	3394000	-	1578	525	CDS
641538934	MAE_49190	hypothetical protein	Microcystis aeruginosa NIES-843		YP_001659933		4506057	4507784	+	1728	575	CDS
641538167	MAE_41560	O-antigen polymerase	Microcystis aeruginosa NIES-843		YP_001659170		3823214	3824500	+	1287	428	CDS
641536395	MAE_24030	putative O-antigen polymerase	Microcystis aeruginosa NIES-843		YP_001657417		2169558	2170832	-	1275	424	CDS
2509775647	Lepto7104DRAFT_2867	Lipid A core - O-antigen ligase and related enzymes	Nodosilinea nodulosa PCC 7104				2275378	2277990	-	2613	870	CDS
2509775554	Lepto7104DRAFT_2774	putative bicarbonate transporter, IctB family	Nodosilinea nodulosa PCC 7104				2179578	2180969	+	1392	463	CDS
2509777417	Lepto7104DRAFT_4638	hypothetical protein	Nodosilinea nodulosa PCC 7104				4167224	4168909	+	1686	561	CDS
2509775648	Lepto7104DRAFT_2868	Lipid A core - O-antigen ligase and related enzymes	Nodosilinea nodulosa PCC 7104				2278000	2280573	-	2574	857	CDS
2509774470	Lepto7104DRAFT_1690	Lipid A core - O-antigen ligase and related enzymes	Nodosilinea nodulosa PCC 7104				1037014	1039557	+	2544	847	CDS
2509775601	Lepto7104DRAFT_2821	Lipid A core - O-antigen ligase and related enzymes	Nodosilinea nodulosa PCC 7104				2219806	2221086	-	1281	426	CDS
2509774982	Lepto7104DRAFT_2202	Lipid A core - O-antigen ligase and related enzymes	Nodosilinea nodulosa PCC 7104				1584043	1585311	+	1269	422	CDS
2509773565	Lepto7104DRAFT_0785	O-Antigen ligase.	Nodosilinea nodulosa PCC 7104				5096	6451	-	1356	451	CDS
640026181	N9414_23188	O-antigen polymerase	Nodularia spumigena CCY9414		ZP_01630719		37949	39376	-	1428	475	CDS
640028108	N9414_01005	hypothetical protein	Nodularia spumigena CCY9414		ZP_01632627		158	1600	+	1443	480	CDS
640027726	N9414_00035	hypothetical protein	Nodularia spumigena CCY9414		ZP_01632253		6501	7025	+	525	174	CDS
640024120	N9414_17643	hypothetical protein	Nodularia spumigena CCY9414		ZP_01628677		98638	100287	-	1650	549	CDS
640027009	N9414_11129	O-antigen polymerase	Nodularia spumigena CCY9414		ZP_01631538		1	1332	+	1332	443	CDS
648049207	Aazo_0822	inorganic carbon transporter	Nostoc azollae 0708		YP_003720368		867658	869073	-	1416	471	CDS
648050847	Aazo_3117	hypothetical protein	Nostoc azollae 0708		YP_003721978		3206936	3208369	-	1434	477	CDS
648050681	Aazo_2854	hypothetical protein	Nostoc azollae 0708		YP_003721818		2936643	2938268	+	1626	541	CDS
648051006	Aazo_3351	O-antigen polymerase	Nostoc azollae 0708		YP_003722136		3420617	3421951	+	1335	444	CDS
642601562	Npun_F2443	hypothetical protein	Nostoc punctiforme PCC 73102		YP_001865947		3033259	3034458	+	1200	399	CDS
642600336	Npun_R1062	hypothetical protein	Nostoc punctiforme PCC 73102		YP_001864731		1268639	1270069	-	1431	476	CDS
642599934	Npun_R0640	hypothetical protein	Nostoc punctiforme PCC 73102		YP_001864337		759155	760834	-	1680	559	CDS
642599771	Npun_R0453	O-antigen polymerase	Nostoc punctiforme PCC 73102		YP_001864175		551966	553393	-	1428	475	CDS
642600631	Npun_F1371	O-antigen polymerase	Nostoc punctiforme PCC 73102		YP_001865022		1670486	1671724	+	1239	412	CDS
642604042	Npun_R5097	O-antigen polymerase	Nostoc punctiforme PCC 73102		YP_001868374		6309045	6310373	-	1329	442	CDS
642604423	Npun_F5501	O-antigen polymerase	Nostoc punctiforme PCC 73102		YP_001868750		6798542	6799762	+	1221	406	CDS
642600739	Npun_R1492	O-antigen polymerase	Nostoc punctiforme PCC 73102		YP_001865130		1831487	1832761	-	1275	424	CDS
2503740922	Nos7107_2276	inorganic carbon transporter	Nostoc sp. PCC 7107				2665589	2667016	-	1428	475	CDS
2503742033	Nos7107_3352	Lipid A core - O-antigen ligase and related enzymes	Nostoc sp. PCC 7107				3872600	3873910	+	1311	436	CDS
2503741959	Nos7107_3278	O-antigen ligase like membrane protein	Nostoc sp. PCC 7107				3793440	3795101	+	1662	553	CDS
2503739914	Nos7107_1282	O-antigen ligase like membrane protein	Nostoc sp. PCC 7107				1477730	1479172	-	1443	480	CDS
2503739612	Nos7107_0982	O-antigen polymerase	Nostoc sp. PCC 7107				1146325	1147458	+	1134	377	CDS
2503742468	Nos7107_3785	O-antigen polymerase	Nostoc sp. PCC 7107				4409248	4410561	-	1314	437	CDS
2503742090	Nos7107_3409	O-antigen polymerase	Nostoc sp. PCC 7107				3928092	3929405	+	1314	437	CDS
637233245	alr2861	hypothetical protein	Nostoc sp. PCC 7120		NP_486901		3485859	3487265	+	1407	468	CDS
637235481	all5073	hypothetical protein	Nostoc sp. PCC 7120		NP_489113		6043031	6044458	-	1428	475	CDS
637233446	alr3060	hypothetical protein	Nostoc sp. PCC 7120		NP_487100		3708146	3709555	+	1410	469	CDS
637233225	alr2841	hypothetical protein	Nostoc sp. PCC 7120		NP_486881		3461549	3462973	+	1425	474	CDS
637234082	alr3690	hypothetical protein	Nostoc sp. PCC 7120		NP_487730		4450405	4451625	+	1221	406	CDS
637234841	all4442	hypothetical protein	Nostoc sp. PCC 7120		NP_488482		5324832	5326490	-	1659	552	CDS
637234827	all4428	hypothetical protein	Nostoc sp. PCC 7120		NP_488468		5306428	5307663	-	1236	411	CDS
637232676	alr2296	hypothetical protein	Nostoc sp. PCC 7120		NP_486336		2766360	2767640	+	1281	426	CDS
2509812361	Nos7524_4793	putative bicarbonate transporter, IctB family	Nostoc sp. PCC 7524				5729272	5730699	-	1428	475	CDS
2509808012	Nos7524_0443	hypothetical protein	Nostoc sp. PCC 7524				516034	517467	+	1434	477	CDS
2509807585	Nos7524_0016	hypothetical protein	Nostoc sp. PCC 7524				18724	20388	+	1665	554	CDS
2509807913	Nos7524_0344	Lipid A core - O-antigen ligase and related enzymes	Nostoc sp. PCC 7524				401613	402917	-	1305	434	CDS
2509813236	Nos7524_5669	Lipid A core - O-antigen ligase and related enzymes	Nostoc sp. PCC 7524				65612	66862	+	1251	416	CDS
2509809193	Nos7524_1624	Lipid A core - O-antigen ligase and related enzymes	Nostoc sp. PCC 7524				1975089	1976411	-	1323	440	CDS
2509420499	Oscil6304_1292	putative bicarbonate transporter, IctB family	Oscillatoria acuminata PCC 6304				1583688	1585085	+	1398	465	CDS
2509421480	Oscil6304_2273	hypothetical protein	Oscillatoria acuminata PCC 6304				2753847	2755127	-	1281	426	CDS
2509419718	Oscil6304_0511	hypothetical protein	Oscillatoria acuminata PCC 6304				607652	609304	-	1653	550	CDS
2509421473	Oscil6304_2266	hypothetical protein	Oscillatoria acuminata PCC 6304				2745544	2746842	+	1299	432	CDS
2509420909	Oscil6304_1702	Lipid A core - O-antigen ligase and related enzymes	Oscillatoria acuminata PCC 6304				2099794	2101125	-	1332	443	CDS
2509421792	Oscil6304_2585	Lipid A core - O-antigen ligase and related enzymes	Oscillatoria acuminata PCC 6304				3218701	3220137	+	1437	478	CDS
2509421866	Oscil6304_2659	Lipid A core - O-antigen ligase and related enzymes	Oscillatoria acuminata PCC 6304				3316416	3317714	-	1299	432	CDS
2508873088	Oscil6407DRAFT_00012050	putative bicarbonate transporter, IctB family	Oscillatoria formosa PCC 6407				1029137	1030594	-	1458	485	CDS
2508873007	Oscil6407DRAFT_00011240	hypothetical protein	Oscillatoria formosa PCC 6407				932359	933738	-	1380	459	CDS
2508875106	Oscil6407DRAFT_00032250	hypothetical protein	Oscillatoria formosa PCC 6407				845617	847281	-	1665	554	CDS
2508875362	Oscil6407DRAFT_00034830	Lipid A core - O-antigen ligase and related enzymes	Oscillatoria formosa PCC 6407				1203182	1204525	+	1344	447	CDS
2508872600	Oscil6407DRAFT_00007170	Lipid A core - O-antigen ligase and related enzymes	Oscillatoria formosa PCC 6407				444551	446104	+	1554	517	CDS
2508872529	Oscil6407DRAFT_00006460	Lipid A core - O-antigen ligase and related enzymes	Oscillatoria formosa PCC 6407				368412	369728	+	1317	438	CDS
2504088683	Osc7112_2152	inorganic carbon transporter	Oscillatoria nigro-viridis PCC 7112				2515046	2516506	+	1461	486	CDS
2504090225	Osc7112_3682	O-antigen ligase like membrane protein	Oscillatoria nigro-viridis PCC 7112				4349158	4350822	+	1665	554	CDS
2504090246	Osc7112_3703	O-antigen ligase like membrane protein	Oscillatoria nigro-viridis PCC 7112				4370152	4371522	-	1371	456	CDS
2504088760	Osc7112_2229	O-antigen polymerase	Oscillatoria nigro-viridis PCC 7112				2592365	2593864	-	1500	499	CDS
2504091689	Osc7112_5133	O-antigen polymerase	Oscillatoria nigro-viridis PCC 7112				6139330	6140685	+	1356	451	CDS
2504088429	Osc7112_1899	O-antigen polymerase	Oscillatoria nigro-viridis PCC 7112				2190744	2192120	+	1377	458	CDS
2504090798	Osc7112_4251	O-antigen polymerase	Oscillatoria nigro-viridis PCC 7112				5046343	5047764	+	1422	473	CDS
2504087311	Osc7112_0788	O-antigen polymerase	Oscillatoria nigro-viridis PCC 7112				908575	909903	+	1329	442	CDS
2509510215	Osc10802DRAFT_3866	Lipid A core - O-antigen ligase and related enzymes	Oscillatoria sp. PCC 10802				3126799	3128214	+	1416	471	CDS
2509507167	Osc10802DRAFT_0816	hypothetical protein	Oscillatoria sp. PCC 10802				45426	46709	-	1284	427	CDS
2509511939	Osc10802DRAFT_5590	hypothetical protein	Oscillatoria sp. PCC 10802				5189040	5190431	+	1392	463	CDS
2509508456	Osc10802DRAFT_2106	hypothetical protein	Oscillatoria sp. PCC 10802				915627	917309	+	1683	560	CDS
2509512784	Osc10802DRAFT_6435	Lipid A core - O-antigen ligase and related enzymes	Oscillatoria sp. PCC 10802				6165343	6166611	-	1269	422	CDS
2509506714	Osc10802DRAFT_0360	Lipid A core - O-antigen ligase and related enzymes	Oscillatoria sp. PCC 10802				397119	398414	-	1296	431	CDS
2509512785	Osc10802DRAFT_6436	Lipid A core - O-antigen ligase and related enzymes	Oscillatoria sp. PCC 10802				6166613	6167896	-	1284	427	CDS
2509510261	Osc10802DRAFT_3912	Lipid A core - O-antigen ligase and related enzymes	Oscillatoria sp. PCC 10802				3187532	3188875	+	1344	447	CDS
2509510860	Osc10802DRAFT_4511	putative bicarbonate transporter, IctB family	Oscillatoria sp. PCC 10802				3916645	3918051	+	1407	468	CDS
648860923	OSCI_4130040	O-antigen polymerase	Oscillatoria sp. PCC 6506		ZP_07114210		33176	34633	+	1458	485	CDS
648858135	OSCI_3110005	O-Antigen Polymerase family (fragment)	Oscillatoria sp. PCC 6506		ZP_07111489		6243	6731	+	489	162	CDS
648859114	OSCI_3480025	conserved membrane hypothetical protein	Oscillatoria sp. PCC 6506		ZP_07112446		38150	39529	+	1380	459	CDS
648855841	OSCI_860009	conserved membrane hypothetical protein	Oscillatoria sp. PCC 6506		ZP_07109250		9438	11102	+	1665	554	CDS
648856984	OSCI_2040002	membrane hypothetical protein	Oscillatoria sp. PCC 6506		ZP_07110358		771	2087	-	1317	438	CDS
648856141	OSCI_1010014	putative O-Antigen Polymerase family	Oscillatoria sp. PCC 6506		ZP_07109521		17768	19111	+	1344	447	CDS
2509712178	Pleur7313DRAFT_06169	hypothetical protein	Pleurocapsa sp. PCC 7319				175837	177237	-	1401	466	CDS
2509707882	Pleur7313DRAFT_01870	hypothetical protein	Pleurocapsa sp. PCC 7319				1979797	1981212	-	1416	471	CDS
2509711009	Pleur7313DRAFT_04997	Lipid A core - O-antigen ligase and related enzymes	Pleurocapsa sp. PCC 7319				5359392	5360627	+	1236	411	CDS
2509711669	Pleur7313DRAFT_05657	Lipid A core - O-antigen ligase and related enzymes	Pleurocapsa sp. PCC 7319				6113695	6114957	+	1263	420	CDS
2509712387	Pleur7313DRAFT_06378	Lipid A core - O-antigen ligase and related enzymes	Pleurocapsa sp. PCC 7319				428508	429830	+	1323	440	CDS
2509706141	Pleur7313DRAFT_00129	Lipid A core - O-antigen ligase and related enzymes	Pleurocapsa sp. PCC 7319				21590	22765	+	1176	391	CDS
2509712142	Pleur7313DRAFT_06133	Lipid A core - O-antigen ligase and related enzymes	Pleurocapsa sp. PCC 7319				137053	138312	+	1260	419	CDS
2509706987	Pleur7313DRAFT_00975	Lipid A core - O-antigen ligase and related enzymes	Pleurocapsa sp. PCC 7319				946348	947619	-	1272	423	CDS
2509708819	Pleur7313DRAFT_02807	O-Antigen ligase.	Pleurocapsa sp. PCC 7319				2979809	2981278	-	1470	489	CDS
2509710163	Pleur7313DRAFT_04151	putative bicarbonate transporter, IctB family	Pleurocapsa sp. PCC 7319				4431219	4432607	-	1389	462	CDS
2509572498	Ple7327_0615	Lipid A core - O-antigen ligase and related enzymes	Pleurocapsa sp. PCC 7327				657353	659911	-	2559	852	CDS
2509574384	Ple7327_2501	O-Antigen ligase.	Pleurocapsa sp. PCC 7327				2699352	2701874	+	2523	840	CDS
2509574956	Ple7327_3073	putative bicarbonate transporter, IctB family	Pleurocapsa sp. PCC 7327				3287844	3289262	-	1419	472	CDS
2509574443	Ple7327_2560	hypothetical protein	Pleurocapsa sp. PCC 7327				2772253	2773668	-	1416	471	CDS
2509571912	Ple7327_0029	hypothetical protein	Pleurocapsa sp. PCC 7327				29436	31217	-	1782	593	CDS
2509572563	Ple7327_0680	hypothetical protein	Pleurocapsa sp. PCC 7327				724086	725594	+	1509	502	CDS
2509573230	Ple7327_1347	hypothetical protein	Pleurocapsa sp. PCC 7327				1424360	1425637	-	1278	425	CDS
2509572487	Ple7327_0604	Lipid A core - O-antigen ligase and related enzymes	Pleurocapsa sp. PCC 7327				647745	649010	-	1266	421	CDS
2509572154	Ple7327_0271	Lipid A core - O-antigen ligase and related enzymes	Pleurocapsa sp. PCC 7327				307760	309115	+	1356	451	CDS
640079110	A9601_13891	hypothetical protein	Prochlorococcus marinus AS9601		YP_001009780		1156152	1157402	+	1251	416	CDS
637442306	Pro1869	Lipid A core O-antigen ligase related enzyme	Prochlorococcus marinus marinus CCMP 1375	rfaL	NP_876260		1731226	1732521	-	1296	431	CDS
641286224	P9211_18371	hypothetical protein	Prochlorococcus marinus MIT 9211		YP_001551722		1668402	1669733	-	1332	443	CDS
640944022	P9215_14101	hypothetical protein	Prochlorococcus marinus MIT 9215		YP_001484611		1199387	1200742	+	1356	451	CDS
640160988	P9301_13971	hypothetical protein	Prochlorococcus marinus MIT 9301		YP_001091621		1164332	1165600	+	1269	422	CDS
640087960	P9303_24401	possible bicarbonate transporter, ICT family protein	Prochlorococcus marinus MIT 9303		YP_001018436		2145924	2147234	+	1311	436	CDS
640088083	P9303_25621	hypothetical protein	Prochlorococcus marinus MIT 9303		YP_001018558		2255588	2256892	+	1305	434	CDS
640088525	P9303_30011	hypothetical protein	Prochlorococcus marinus MIT 9303		YP_001018996		2655126	2656439	-	1314	437	CDS
637797827	PMT9312_1297	hypothetical protein	Prochlorococcus marinus MIT 9312		YP_397792		1203744	1205078	+	1335	444	CDS
637448536	PMT1821	possible bicarbonate transporter, ICT family	Prochlorococcus marinus MIT 9313		NP_895648		1928931	1930250	+	1320	439	CDS
637448969	PMT2252	hypothetical protein	Prochlorococcus marinus MIT 9313		NP_896076		2383289	2384602	-	1314	437	CDS
647672413	P9202_1147	O-Antigen Polymerase family protein	Prochlorococcus marinus MIT9202		ZP_05138547		211560	212657	+	1098	365	CDS
640085481	NATL1_21831	hypothetical protein	Prochlorococcus marinus NATL1A		YP_001016003		1843102	1844421	-	1320	439	CDS
637688186	PMN2A_1310	hypothetical protein	Prochlorococcus marinus NATL2A		YP_292502		1270843	1272162	-	1320	439	CDS
637450218	PMM1197	hypothetical protein	Prochlorococcus marinus pastoris CCMP 1986		NP_893314		1143639	1145000	+	1362	453	CDS
2509498549	Pro9006DRAFT_0036	putative bicarbonate transporter, IctB family	Prochlorothrix hollandica PCC 9006				46338	47750	+	1413	470	CDS
2509502522	Pro9006DRAFT_4021	hypothetical protein	Prochlorothrix hollandica PCC 9006				610906	612069	-	1164	387	CDS
2509502014	Pro9006DRAFT_3513	hypothetical protein	Prochlorothrix hollandica PCC 9006				3763	5517	-	1755	584	CDS
2509498563	Pro9006DRAFT_0050	Lipid A core - O-antigen ligase and related enzymes	Prochlorothrix hollandica PCC 9006				66113	67855	+	1743	580	CDS
2509499729	Pro9006DRAFT_1220	Lipid A core - O-antigen ligase and related enzymes	Prochlorothrix hollandica PCC 9006				903614	905035	+	1422	473	CDS
2507087121	Pse6802_1795	O-antigen polymerase	Pseudanabaena sp. PCC 6802				1963232	1964596	-	1365	454	CDS
2507085522	Pse6802_0206	O-antigen polymerase	Pseudanabaena sp. PCC 6802				220508	223111	-	2604	867	CDS
2507090511	Pse6802_5121	inorganic carbon transporter	Pseudanabaena sp. PCC 6802				617151	618569	-	1419	472	CDS
2507089446	Pse6802_4061	hypothetical protein	Pseudanabaena sp. PCC 6802				4270278	4271600	-	1323	440	CDS
2504679750	Pse7367_1325	O-antigen polymerase	Pseudanabaena sp. PCC 7367				1690623	1693502	-	2880	959	CDS
2504679663	Pse7367_1239	inorganic carbon transporter	Pseudanabaena sp. PCC 7367				1572587	1574140	-	1554	517	CDS
2504678530	Pse7367_0117	O-antigen polymerase	Pseudanabaena sp. PCC 7367				142024	143496	-	1473	490	CDS
2504581799	Pse7429DRAFT_3588	inorganic carbon transporter	Pseudanabaena sp. PCC 7429				2923	4341	+	1419	472	CDS
2504582880	Pse7429DRAFT_2479	O-antigen ligase like membrane protein	Pseudanabaena sp. PCC 7429				3288	4631	+	1344	447	CDS
2504585303	Pse7429DRAFT_0357	O-antigen ligase like membrane protein	Pseudanabaena sp. PCC 7429				18679	20001	+	1323	440	CDS
2504581175	Pse7429DRAFT_4251	O-antigen ligase like membrane protein	Pseudanabaena sp. PCC 7429				1191	2639	-	1449	482	CDS
2504583206	Pse7429DRAFT_2133	O-antigen polymerase	Pseudanabaena sp. PCC 7429				13865	16513	+	2649	882	CDS
2504580926	Pse7429DRAFT_4472	O-antigen polymerase	Pseudanabaena sp. PCC 7429				109	1464	-	1356	451	CDS
647110310	CRD_02553	O-antigen polymerase	Raphidiopsis brookii D9		ZP_06305982		145362	146783	+	1422	473	CDS
647109485	CRD_02093	conserved hypothetical protein	Raphidiopsis brookii D9		ZP_06305173		187585	188817	-	1233	410	CDS
647110383	CRD_02626	O-antigen polymerase	Raphidiopsis brookii D9		ZP_06306054		208753	209853	+	1101	366	CDS
2510085910	Riv7116_0764	putative bicarbonate transporter, IctB family	Rivularia sp. PCC 7116				975692	977119	+	1428	475	CDS
2510089425	Riv7116_4279	hypothetical protein	Rivularia sp. PCC 7116				5363105	5364829	+	1725	574	CDS
2510089377	Riv7116_4231	hypothetical protein	Rivularia sp. PCC 7116				5302303	5303721	-	1419	472	CDS
2510091900	Riv7116_6754	Lipid A core - O-antigen ligase and related enzymes	Rivularia sp. PCC 7116				8509367	8510650	-	1284	427	CDS
2510089328	Riv7116_4182	Lipid A core - O-antigen ligase and related enzymes	Rivularia sp. PCC 7116				5240369	5241685	+	1317	438	CDS
2510088636	Riv7116_3490	Lipid A core - O-antigen ligase and related enzymes	Rivularia sp. PCC 7116				4333737	4335029	-	1293	430	CDS
2510088985	Riv7116_3839	Lipid A core - O-antigen ligase and related enzymes	Rivularia sp. PCC 7116				4777822	4779129	-	1308	435	CDS
2510090632	Riv7116_5486	Lipid A core - O-antigen ligase and related enzymes	Rivularia sp. PCC 7116				6900685	6901926	+	1242	413	CDS
2510091986	Riv7116_6840	Lipid A core - O-antigen ligase and related enzymes	Rivularia sp. PCC 7116				8606998	8608317	-	1320	439	CDS
2510090823	Riv7116_5677	Lipid A core - O-antigen ligase and related enzymes	Rivularia sp. PCC 7116				7144992	7146386	+	1395	464	CDS
2510086007	Riv7116_0861	Lipid A core - O-antigen ligase and related enzymes	Rivularia sp. PCC 7116				1094498	1095790	+	1293	430	CDS
2510087185	Riv7116_2039	Lipid A core - O-antigen ligase and related enzymes	Rivularia sp. PCC 7116				2522720	2524018	+	1299	432	CDS
2510085625	Riv7116_0479	Lipid A core - O-antigen ligase and related enzymes	Rivularia sp. PCC 7116				615574	616827	-	1254	417	CDS
2510089902	Riv7116_4756	O-Antigen ligase.	Rivularia sp. PCC 7116				5964214	5965581	+	1368	455	CDS
2510087197	Riv7116_2051	O-Antigen ligase.	Rivularia sp. PCC 7116				2536606	2537946	+	1341	446	CDS
2510090918	Riv7116_5772	O-Antigen ligase.	Rivularia sp. PCC 7116				7278184	7279449	+	1266	421	CDS
2510085401	Riv7116_0255	O-Antigen ligase.	Rivularia sp. PCC 7116				317398	318612	-	1215	404	CDS
2507337090	Tol9009DRAFT_00070800	putative bicarbonate transporter, IctB family	Scytonema hofmanni UTEX 2349				1451224	1452639	+	1416	471	CDS
2507336198	Tol9009DRAFT_00061870	hypothetical protein	Scytonema hofmanni UTEX 2349				498209	499903	+	1695	564	CDS
2507332203	Tol9009DRAFT_00021860	hypothetical protein	Scytonema hofmanni UTEX 2349				1546497	1547975	-	1479	492	CDS
2507335611	Tol9009DRAFT_00055990	Lipid A core - O-antigen ligase and related enzymes	Scytonema hofmanni UTEX 2349				5304069	5305292	+	1224	407	CDS
2507336786	Tol9009DRAFT_00067750	Lipid A core - O-antigen ligase and related enzymes	Scytonema hofmanni UTEX 2349				1125063	1126511	-	1449	482	CDS
2507334409	Tol9009DRAFT_00043960	Lipid A core - O-antigen ligase and related enzymes	Scytonema hofmanni UTEX 2349				4031580	4032971	+	1392	463	CDS
2507335439	Tol9009DRAFT_00054270	Lipid A core - O-antigen ligase and related enzymes	Scytonema hofmanni UTEX 2349				5124072	5125370	+	1299	432	CDS
2507334812	Tol9009DRAFT_00047990	Lipid A core - O-antigen ligase and related enzymes	Scytonema hofmanni UTEX 2349				4452298	4453590	-	1293	430	CDS
2507334436	Tol9009DRAFT_00044230	Lipid A core - O-antigen ligase and related enzymes	Scytonema hofmanni UTEX 2349				4067305	4068507	-	1203	400	CDS
2507332341	Tol9009DRAFT_00023240	O-Antigen ligase.	Scytonema hofmanni UTEX 2349				1693861	1695180	+	1320	439	CDS
2506607931	Spi6313_0308	hypothetical protein	Spirulina major PCC 6313				351105	352802	-	1698	565	CDS
2506610871	Spi6313_3213	inorganic carbon transporter	Spirulina major PCC 6313				3691968	3693362	+	1395	464	CDS
2506609439	Spi6313_1793	O-antigen polymerase	Spirulina major PCC 6313				2114320	2116698	+	2379	792	CDS
2506608678	Spi6313_1042	O-antigen polymerase	Spirulina major PCC 6313				1272061	1273473	-	1413	470	CDS
2506608174	Spi6313_0550	O-antigen polymerase	Spirulina major PCC 6313				654779	656104	-	1326	441	CDS
2506597110	Spi9445_0021	O-antigen polymerase	Spirulina subsalsa PCC 9445				24596	26908	-	2313	770	CDS
2506599498	Spi9445_2380	hypothetical protein	Spirulina subsalsa PCC 9445				2680082	2681641	+	1560	519	CDS
2506599361	Spi9445_2246	hypothetical protein	Spirulina subsalsa PCC 9445				2501745	2503466	-	1722	573	CDS
2506598121	Spi9445_1023	inorganic carbon transporter	Spirulina subsalsa PCC 9445				1088922	1090313	-	1392	463	CDS
2506597727	Spi9445_0634	O-antigen polymerase	Spirulina subsalsa PCC 9445				626089	627426	+	1338	445	CDS
2503801830	Sta7437_3728	inorganic carbon transporter	Stanieria cyanosphaera PCC 7437				4222051	4223466	+	1416	471	CDS
2503800911	Sta7437_2817	O-antigen polymerase	Stanieria cyanosphaera PCC 7437				3209819	3212353	+	2535	844	CDS
2503798849	Sta7437_0782	O-antigen ligase like membrane protein	Stanieria cyanosphaera PCC 7437				875276	876688	+	1413	470	CDS
2503801650	Sta7437_3549	O-antigen ligase like membrane protein	Stanieria cyanosphaera PCC 7437				4003010	4004500	-	1491	496	CDS
2503801755	Sta7437_3653	O-antigen ligase like membrane protein	Stanieria cyanosphaera PCC 7437				4120757	4122520	-	1764	587	CDS
2503799928	Sta7437_1851	O-antigen polymerase	Stanieria cyanosphaera PCC 7437				2078188	2079420	-	1233	410	CDS
2503802269	Sta7437_4163	O-antigen polymerase	Stanieria cyanosphaera PCC 7437				4672088	4673398	+	1311	436	CDS
2503801416	Sta7437_3316	O-antigen polymerase	Stanieria cyanosphaera PCC 7437				3750366	3751601	-	1236	411	CDS
2503799532	Sta7437_1460	O-antigen polymerase	Stanieria cyanosphaera PCC 7437				1625909	1627213	+	1305	434	CDS
2503801818	Sta7437_3716	O-antigen polymerase	Stanieria cyanosphaera PCC 7437				4206311	4207579	-	1269	422	CDS
637617037	syc1371_c	hypothetical protein	Synechococcus elongatus PCC 6301		YP_172081		1484830	1486023	-	1194	397	CDS
637616819	syc1156_d	hypothetical protein	Synechococcus elongatus PCC 6301		YP_171866		1269604	1271007	+	1404	467	CDS
637617492	syc1808_c	hypothetical protein	Synechococcus elongatus PCC 6301		YP_172518		1953363	1955627	-	2265	754	CDS
637798540	Synpcc7942_0134	hypothetical protein	Synechococcus elongatus PCC 7942		YP_399153		134745	136052	+	1308	435	CDS
637800740	Synpcc7942_2292	hypothetical protein	Synechococcus elongatus PCC 7942		YP_401309		2361401	2363665	+	2265	754	CDS
637798763	Synpcc7942_0357	Inorganic carbon transporter	Synechococcus elongatus PCC 7942		YP_399376		349875	351278	-	1404	467	CDS
639886328	BL107_08019	possible bicarbonate transporter, ICT family protein	Synechococcus sp. BL107		ZP_01469350		628741	629967	-	1227	408	CDS
639886075	BL107_06764	hypothetical protein	Synechococcus sp. BL107		ZP_01469099		390276	391496	+	1221	406	CDS
650130258	SCB01_010100013449	putative inorganic carbon transporter/0-antigen polymerase (ICT/OAP) family protein	Synechococcus sp. CB0101		ZP_07974669		35042	36364	+	1323	440	CDS
650128386	SCB01_010100004112	hypothetical protein	Synechococcus sp. CB0101		ZP_07972819		74272	75603	-	1332	443	CDS
650130350	SCB01_010100013905	hypothetical protein	Synechococcus sp. CB0101		ZP_07974759		39995	41203	+	1209	402	CDS
650131289	SCB02_010100003418	hypothetical protein	Synechococcus sp. CB0205		ZP_07969957		67160	68338	+	1179	392	CDS
650131045	SCB02_010100002207	O-antigen polymerase family protein	Synechococcus sp. CB0205		ZP_07969716		55020	56312	-	1293	430	CDS
650131375	SCB02_010100003848	putative inorganic carbon transporter/0-antigen polymerase (ICT/OAP) family protein	Synechococcus sp. CB0205		ZP_07970041		143574	144881	-	1308	435	CDS
638113916	sync_0327	putative inorganic carbon transporter/0-antigen polymerase (ICT/OAP) family protein	Synechococcus sp. CC9311		YP_729561		334583	335926	-	1344	447	CDS
638113818	sync_0229	hypothetical protein	Synechococcus sp. CC9311		YP_729465		239623	240918	-	1296	431	CDS
638116503	sync_2916	O-Antigen Polymerase family protein	Synechococcus sp. CC9311		YP_732103		2574624	2575928	-	1305	434	CDS
637774861	Syncc9605_0279	possible bicarbonate transporter, ICT family	Synechococcus sp. CC9605		YP_380610		284881	286197	-	1317	438	CDS
637777254	Syncc9605_2670	hypothetical protein	Synechococcus sp. CC9605		YP_382950		2483401	2484678	-	1278	425	CDS
637772262	Syncc9902_2065	possible bicarbonate transporter, ICT family	Synechococcus sp. CC9902		YP_378066		1972287	1973603	+	1317	438	CDS
637772501	Syncc9902_2299	hypothetical protein	Synechococcus sp. CC9902		YP_378300		2209734	2211008	-	1275	424	CDS
637876677	CYB_2281	O-antigen polymerase family protein	Synechococcus sp. JA-2-3B'a(2-13)		YP_478485		2387498	2388799	-	1302	433	CDS
637877093	CYB_2703	putative inorganic carbon transporter/0-antigen polymerase (ICT/OAP) family protein	Synechococcus sp. JA-2-3B'a(2-13)		YP_478891		2791954	2793369	+	1416	471	CDS
637871630	CYA_0026	O-antigen polymerase family protein	Synechococcus sp. JA-3-3Ab		YP_473522		24911	26074	-	1164	387	CDS
637873061	CYA_1509	putative inorganic carbon transporter/0-antigen polymerase (ICT/OAP) family protein	Synechococcus sp. JA-3-3Ab		YP_474938		1517279	1518694	-	1416	471	CDS
2509430368	Syn6312_2327	putative bicarbonate transporter, IctB family	Synechococcus sp. PCC 6312				2279214	2280605	-	1392	463	CDS
2509428749	Syn6312_0708	hypothetical protein	Synechococcus sp. PCC 6312				710808	712097	-	1290	429	CDS
2509431404	Syn6312_3363	Lipid A core - O-antigen ligase and related enzymes	Synechococcus sp. PCC 6312				3288606	3289835	-	1230	409	CDS
2509428476	Syn6312_0435	O-Antigen ligase.	Synechococcus sp. PCC 6312				436420	438969	-	2550	849	CDS
641610700	SYNPCC7002_A0690	probable bicarbonate transporter, ICT family protein	Synechococcus sp. PCC 7002		YP_001733951		718941	720329	-	1389	462	CDS
641610548	SYNPCC7002_A0538	conserved hypothetical membrane protein; putative O-antigen ligase	Synechococcus sp. PCC 7002		YP_001733801		568393	569742	-	1350	449	CDS
641611548	SYNPCC7002_A1538	O-antigen polymerase domain protein	Synechococcus sp. PCC 7002		YP_001734785		1622752	1625319	-	2568	855	CDS
641610886	SYNPCC7002_A0876	O-Antigen Polymerase family protein	Synechococcus sp. PCC 7002		YP_001734136		906118	907353	+	1236	411	CDS
647579449	S7335_1675	O-Antigen Polymerase family	Synechococcus sp. PCC 7335		ZP_05035243		3487018	3488460	-	1443	480	CDS
647578247	S7335_3900	hypothetical protein	Synechococcus sp. PCC 7335		ZP_05037462		2150560	2151981	+	1422	473	CDS
647579287	S7335_1903	O-Antigen Polymerase family	Synechococcus sp. PCC 7335		ZP_05035471		3272738	3274027	+	1290	429	CDS
647579428	S7335_3883	O-Antigen Polymerase family	Synechococcus sp. PCC 7335		ZP_05037445		3456720	3457949	-	1230	409	CDS
647577678	S7335_3534	O-Antigen Polymerase family	Synechococcus sp. PCC 7335		ZP_05037096		1549249	1551786	+	2538	845	CDS
2506747337	Syn7336_2035	inorganic carbon transporter	Synechococcus sp. PCC 7336				2096213	2097610	-	1398	465	CDS
2506745492	Syn7336_0212	O-antigen polymerase	Synechococcus sp. PCC 7336				127360	128691	+	1332	443	CDS
2506745682	Syn7336_0400	O-antigen polymerase	Synechococcus sp. PCC 7336				324542	326032	+	1491	496	CDS
2506749047	Syn7336_3724	O-antigen polymerase	Synechococcus sp. PCC 7336				3945130	3946449	-	1320	439	CDS
2506745594	Syn7336_0313	O-antigen polymerase	Synechococcus sp. PCC 7336				229289	230656	+	1368	455	CDS
2506747513	Syn7336_2211	O-antigen polymerase	Synechococcus sp. PCC 7336				2289637	2292132	-	2496	831	CDS
2508689861	Syn7502_03061	Lipid A core - O-antigen ligase and related enzymes	Synechococcus sp. PCC 7502				3003247	3005700	+	2454	817	CDS
2508690036	Syn7502_03236	putative bicarbonate transporter, IctB family	Synechococcus sp. PCC 7502				3167957	3169405	+	1449	482	CDS
2508690213	Syn7502_03413	Lipid A core - O-antigen ligase and related enzymes	Synechococcus sp. PCC 7502				3344922	3346271	-	1350	449	CDS
640547178	SynRCC307_2217	Possible bicarbonate transporter	Synechococcus sp. RCC 307	ictB	YP_001228473		1923609	1924916	+	1308	435	CDS
640547475	SynRCC307_2511	hypothetical protein	Synechococcus sp. RCC 307		YP_001228767		2198125	2199417	-	1293	430	CDS
640545091	SynRCC307_0171	hypothetical protein	Synechococcus sp. RCC 307		YP_001226427		169358	170551	+	1194	397	CDS
639889941	RS9916_39276	possible bicarbonate transporter, ICT family protein	Synechococcus sp. RS9916		ZP_01472898		108353	109669	-	1317	438	CDS
639888542	RS9916_37412	hypothetical protein	Synechococcus sp. RS9916		ZP_01471513		1193738	1195018	-	1281	426	CDS
638963213	RS9917_03698	possible bicarbonate transporter, ICT family protein	Synechococcus sp. RS9917		ZP_01080922		174583	175911	+	1329	442	CDS
638961493	RS9917_05930	hypothetical protein	Synechococcus sp. RS9917		ZP_01079226		366081	367319	+	1239	412	CDS
640542666	SynWH7803_0330	Possible bicarbonate transporter	Synechococcus sp. WH 7803	ictB	YP_001224053		353283	354581	-	1299	432	CDS
640544891	SynWH7803_2508	hypothetical protein	Synechococcus sp. WH 7803		YP_001226231		2339016	2340320	-	1305	434	CDS
640542573	SynWH7803_0239	Uncharacterized membrane protein	Synechococcus sp. WH 7803		YP_001223962		262742	263947	+	1206	401	CDS
2507492977	Syn8016_1702	putative bicarbonate transporter, IctB family	Synechococcus sp. WH 8016				1456214	1457533	+	1320	439	CDS
2507493072	Syn8016_1797	hypothetical protein	Synechococcus sp. WH 8016				1547631	1548860	-	1230	409	CDS
2507493402	Syn8016_2127	Lipid A core - O-antigen ligase and related enzymes	Synechococcus sp. WH 8016				1889060	1890355	+	1296	431	CDS
2563723448	Syncc8109_0176	O-Antigen ligase	Synechococcus sp. WH 8109				165767	167011	+	1245	414	CDS
2563723547	Syncc8109_0278	putative bicarbonate transporter, ICT family	Synechococcus sp. WH 8109				257455	258771	-	1317	438	CDS
2563725965	Syncc8109_2740	O-antigen ligase like membrane protein	Synechococcus sp. WH 8109				2085592	2086767	-	1176	391	CDS
638959164	WH5701_01335	possible bicarbonate transporter, ICT family protein	Synechococcus sp. WH5701		ZP_01084760		159454	160797	+	1344	447	CDS
638960543	WH5701_12733	hypothetical protein	Synechococcus sp. WH5701		ZP_01086116		106118	107473	-	1356	451	CDS
638958762	WH5701_02594	hypothetical protein	Synechococcus sp. WH5701		ZP_01084367		84176	85456	-	1281	426	CDS
639020256	WH7805_07521	possible bicarbonate transporter, ICT family protein	Synechococcus sp. WH7805		ZP_01123504		200843	202141	+	1299	432	CDS
639021670	WH7805_09559	hypothetical protein	Synechococcus sp. WH7805		ZP_01124896		89292	90572	+	1281	426	CDS
639020364	WH7805_08046	hypothetical protein	Synechococcus sp. WH7805		ZP_01123609		305426	306640	-	1215	404	CDS
637444385	SYNW0284	possible bicarbonate transporter, ICT family	Synechococcus sp. WH8102		NP_896379		283439	284734	-	1296	431	CDS
637446647	SYNW2503	hypothetical protein	Synechococcus sp. WH8102		NP_898592		2408308	2409582	-	1275	424	CDS
637012282	sll0737	hypothetical protein	Synechocystis sp. PCC 6803		NP_442707		3136019	3138604	-	2586	861	CDS
637009524	slr0728	hypothetical protein	Synechocystis sp. PCC 6803		NP_439994		113025	114188	+	1164	387	CDS
637010893	slr1515	hypothetical protein	Synechocystis sp. PCC 6803		NP_441345		1604863	1606287	+	1425	474	CDS
637009782	slr1074	hypothetical protein	Synechocystis sp. PCC 6803		NP_440246		377620	378951	+	1332	443	CDS
637471849	sll5047	hypothetical protein	Synechocystis sp. PCC 6803		NP_942203	plasmid pSYSM	44338	45855	-	1518	505	CDS
2517697598	SYN7509DRAFT_1715	putative bicarbonate transporter, IctB family	Synechocystis sp. PCC 7509				1680143	1681549	-	1407	468	CDS
2517697547	SYN7509DRAFT_1664	Lipid A core - O-antigen ligase and related enzymes	Synechocystis sp. PCC 7509				1634257	1635591	-	1335	444	CDS
2517698672	SYN7509DRAFT_2789	Lipid A core - O-antigen ligase and related enzymes	Synechocystis sp. PCC 7509				2813188	2815734	+	2547	848	CDS
2517698200	SYN7509DRAFT_2317	O-antigen ligase like membrane protein.	Synechocystis sp. PCC 7509				2307583	2309007	-	1425	474	CDS
637314737	tll2101	hypothetical protein	Thermosynechococcus elongatus BP-1		NP_682891		2183917	2186460	-	2544	847	CDS
637314890	tlr2249	hypothetical protein	Thermosynechococcus elongatus BP-1		NP_683039		2337356	2338747	+	1392	463	CDS
638108642	Tery_3696	O-antigen polymerase	Trichodesmium erythraeum IMS101		YP_723229		5676807	5678192	-	1386	461	CDS
638106322	Tery_1096	hypothetical protein	Trichodesmium erythraeum IMS101		YP_720934		1723362	1724966	+	1605	534	CDS
638109450	Tery_4577	O-antigen polymerase	Trichodesmium erythraeum IMS101		YP_724026		7042100	7043542	+	1443	480	CDS
2508651218	Xen7305DRAFT_00033170	putative bicarbonate transporter, IctB family	Xenococcus sp. PCC 7305				21424	22794	-	1371	456	CDS
2508650731	Xen7305DRAFT_00028300	hypothetical protein	Xenococcus sp. PCC 7305				31854	33353	-	1500	499	CDS
2508652816	Xen7305DRAFT_00049170	Lipid A core - O-antigen ligase and related enzymes	Xenococcus sp. PCC 7305				4771	6060	+	1290	429	CDS
2508650141	Xen7305DRAFT_00022390	Lipid A core - O-antigen ligase and related enzymes	Xenococcus sp. PCC 7305				41093	42391	-	1299	432	CDS

## Sheet: wzx
Gene ID	Locus Tag	Gene Product Name	Genome	Gene Symbol	GenBank Accession	Chromosome	Start Coord	End Coord	Strand	DNA Sequence Length (bp)	Amino Acid Sequence Length (aa)	Locus Type
641254835	AM1_5770	polysaccharide biosynthesis protein, putative	Acaryochloris marina MBIC11017		YP_001520034		5851005	5852438	+	1434	477	CDS
641251801	AM1_2711	Polysaccharide biosynthesis protein, putative	Acaryochloris marina MBIC11017		YP_001517027		2742703	2744199	+	1497	498	CDS
641251807	AM1_2717	polysaccharide biosynthesis protein, putative	Acaryochloris marina MBIC11017		YP_001517033		2749868	2751286	+	1419	472	CDS
641252705	AM1_3621	O-antigen translocase, putative	Acaryochloris marina MBIC11017		YP_001517927		3677365	3678657	-	1293	430	CDS
641252259	AM1_3170	polysaccharide biosynthesis protein, putative	Acaryochloris marina MBIC11017		YP_001517482		3199573	3200976	-	1404	467	CDS
641251009	AM1_1909	polysaccharide export transporter, putative	Acaryochloris marina MBIC11017		YP_001516241		1903707	1905215	-	1509	502	CDS
641249484	AM1_0362	DNA-damage-inducible protein, putative	Acaryochloris marina MBIC11017	dinF	YP_001514735		330470	331819	-	1350	449	CDS
641255187	AM1_6133	MatE efflux family protein	Acaryochloris marina MBIC11017		YP_001520384		6212289	6213656	+	1368	455	CDS
641253521	AM1_4442	MatE efflux family protein	Acaryochloris marina MBIC11017		YP_001518736		4469490	4470848	+	1359	452	CDS
641252679	AM1_3596	MATE efflux family protein	Acaryochloris marina MBIC11017		YP_001517902		3651489	3652871	-	1383	460	CDS
2514737618	ACCM5_010100018311	O-antigen flippase	Acaryochloris sp CCMEE 5410				31993	33432	+	1440	479	CDS
2514736652	ACCM5_010100013472	polysaccharide biosynthesis protein	Acaryochloris sp CCMEE 5410				47195	48613	-	1419	472	CDS
2514739633	ACCM5_010100028413	polysaccharide biosynthesis protein	Acaryochloris sp CCMEE 5410				19849	21279	-	1431	476	CDS
2514734608	ACCM5_010100003213	polysaccharide biosynthesis protein	Acaryochloris sp CCMEE 5410				14055	15407	+	1353	450	CDS
2514736238	ACCM5_010100011394	polysaccharide export transporter	Acaryochloris sp CCMEE 5410				5065	6561	-	1497	498	CDS
2514735760	ACCM5_010100008984	polysaccharide export transporter	Acaryochloris sp CCMEE 5410				26968	28422	+	1455	484	CDS
2514740817	ACCM5_010100034356	DNA-damage-inducible protein	Acaryochloris sp CCMEE 5410				10034	11383	-	1350	449	CDS
2514737904	ACCM5_010100019770	MatE efflux family protein	Acaryochloris sp CCMEE 5410				55547	56905	-	1359	452	CDS
2514734989	ACCM5_010100005136	MATE efflux family protein	Acaryochloris sp CCMEE 5410				600	1982	-	1383	460	CDS
2514738693	ACCM5_010100023727	Membrane protein involved in the export of O-antigen and teichoic acid	Acaryochloris sp CCMEE 5410				2775	4067	-	1293	430	CDS
2504132896	Anacy_3230	polysaccharide biosynthesis protein	Anabaena cylindrica PCC 7122				3701602	3702879	+	1278	425	CDS
2504133390	Anacy_3716	MATE efflux family protein	Anabaena cylindrica PCC 7122				4247205	4248656	+	1452	483	CDS
2504134910	Anacy_5222	MATE efflux family protein	Anabaena cylindrica PCC 7122				5919621	5921078	+	1458	485	CDS
2504133869	Anacy_4192	MATE efflux family protein	Anabaena cylindrica PCC 7122				4725005	4726363	-	1359	452	CDS
2506493945	Ana7108_4086	polysaccharide biosynthesis protein	Anabaena sp. PCC 7108				4635588	4636928	-	1341	446	CDS
2506492670	Ana7108_2818	MATE efflux family protein	Anabaena sp. PCC 7108				3227839	3229215	+	1377	458	CDS
646566873	Ava_1384	polysaccharide biosynthesis protein	Anabaena variabilis ATCC 29413		YP_321903		1705420	1706742	-	1323	440	CDS
646566531	Ava_1044	polysaccharide biosynthesis protein	Anabaena variabilis ATCC 29413		YP_321563		1269431	1270753	-	1323	440	CDS
646570348	Ava_4839	hypothetical protein	Anabaena variabilis ATCC 29413		YP_325331		6090874	6092271	+	1398	465	CDS
646566324	Ava_0839	polysaccharide biosynthesis protein	Anabaena variabilis ATCC 29413		YP_321358		1023857	1025128	-	1272	423	CDS
646566331	Ava_0846	polysaccharide biosynthesis protein	Anabaena variabilis ATCC 29413		YP_321365		1031702	1032967	-	1266	421	CDS
643170526	AmaxDRAFT_2889	polysaccharide biosynthesis protein	Arthrospira maxima CS-328		ZP_03274065		39902	41026	-	1125	374	CDS
643172282	AmaxDRAFT_4638	MATE efflux family protein	Arthrospira maxima CS-328		ZP_03275812		35387	36760	-	1374	457	CDS
650384831	NIES39_C04990	polysaccharide biosynthesis family protein	Arthrospira platensis NIES-39		BAI89365		1526904	1528190	+	1287	428	CDS
650386908	NIES39_J03740	MATE efflux family protein	Arthrospira platensis NIES-39		BAI91421		3644231	3645604	+	1374	457	CDS
646131678	AplaP_010100020157	polysaccharide biosynthesis protein	Arthrospira platensis Paraca		ZP_06383985		1	985	+	985	327	CDS
646131939	AplaP_010100021526	polysaccharide biosynthesis protein	Arthrospira platensis Paraca		ZP_06384244		1	321	-	321	107	CDS
646130111	AplaP_010100012171	MATE efflux family protein	Arthrospira platensis Paraca		ZP_06382426		34	1407	-	1374	457	CDS
648389313	APCC8_010100021130	polysaccharide biosynthesis protein	Arthrospira sp. PCC 8005		ZP_07159747		84333	85619	+	1287	428	CDS
648386702	APCC8_010100007756	MATE efflux family protein	Arthrospira sp. PCC 8005		ZP_07157162		112179	113552	-	1374	457	CDS
2504097564	Cal6303_4546	polysaccharide biosynthesis protein	Calothrix sp. PCC 6303				5473456	5474772	+	1317	438	CDS
2504095848	Cal6303_2850	polysaccharide biosynthesis protein	Calothrix sp. PCC 6303				3365642	3366919	+	1278	425	CDS
2504096409	Cal6303_3408	polysaccharide biosynthesis protein	Calothrix sp. PCC 6303				4039521	4040867	+	1347	448	CDS
2504093575	Cal6303_0595	polysaccharide biosynthesis protein	Calothrix sp. PCC 6303				699227	700480	-	1254	417	CDS
2507478688	Cal7103DRAFT_00055910	Membrane protein involved in the export of O-antigen and teichoic acid	Calothrix sp. PCC 7103				3817933	3819255	-	1323	440	CDS
2507478369	Cal7103DRAFT_00052710	Membrane protein involved in the export of O-antigen and teichoic acid	Calothrix sp. PCC 7103				3453405	3454757	+	1353	450	CDS
2507481296	Cal7103DRAFT_00082020	Membrane protein involved in the export of O-antigen and teichoic acid	Calothrix sp. PCC 7103				6692713	6693999	-	1287	428	CDS
2507476795	Cal7103DRAFT_00036960	Membrane protein involved in the export of O-antigen and teichoic acid	Calothrix sp. PCC 7103				1678337	1679836	-	1500	499	CDS
2507476702	Cal7103DRAFT_00036030	Membrane protein involved in the export of O-antigen and teichoic acid	Calothrix sp. PCC 7103				1580021	1581331	-	1311	436	CDS
2507478490	Cal7103DRAFT_00053920	Membrane protein involved in the export of O-antigen and teichoic acid	Calothrix sp. PCC 7103				3592143	3593414	+	1272	423	CDS
2507482186	Cal7103DRAFT_00090930	Membrane protein involved in the export of O-antigen and teichoic acid	Calothrix sp. PCC 7103				7690993	7692414	+	1422	473	CDS
2507480870	Cal7103DRAFT_00077760	Membrane protein involved in the export of O-antigen and teichoic acid	Calothrix sp. PCC 7103				6203803	6205077	+	1275	424	CDS
2507482820	Cal7103DRAFT_00097270	Membrane protein involved in the export of O-antigen and teichoic acid	Calothrix sp. PCC 7103				8381054	8382310	-	1257	418	CDS
2507480336	Cal7103DRAFT_00072400	Membrane protein involved in the export of O-antigen and teichoic acid	Calothrix sp. PCC 7103				5606726	5608246	-	1521	506	CDS
2507475561	Cal7103DRAFT_00024600	Membrane protein involved in the export of O-antigen and teichoic acid	Calothrix sp. PCC 7103				210448	211716	+	1269	422	CDS
2507479305	Cal7103DRAFT_00062080	Membrane protein involved in the export of O-antigen and teichoic acid	Calothrix sp. PCC 7103				4498852	4500123	+	1272	423	CDS
2507478128	Cal7103DRAFT_00050300	Membrane protein involved in the export of O-antigen and teichoic acid	Calothrix sp. PCC 7103				3185229	3186497	+	1269	422	CDS
2507481759	Cal7103DRAFT_00086650	Membrane protein involved in the export of O-antigen and teichoic acid	Calothrix sp. PCC 7103				7194799	7196154	-	1356	451	CDS
2507475912	Cal7103DRAFT_00028120	putative efflux protein, MATE family	Calothrix sp. PCC 7103				612689	614065	-	1377	458	CDS
2507480154	Cal7103DRAFT_00070580	putative efflux protein, MATE family	Calothrix sp. PCC 7103				5420688	5422046	+	1359	452	CDS
2507476853	Cal7103DRAFT_00037540	putative efflux protein, MATE family	Calothrix sp. PCC 7103				1735612	1736988	+	1377	458	CDS
2505800359	Cal7507_2091	polysaccharide biosynthesis protein	Calothrix sp. PCC 7507				2296957	2298321	-	1365	454	CDS
2505800343	Cal7507_2075	multi antimicrobial extrusion protein MatE	Calothrix sp. PCC 7507				2277431	2278813	-	1383	460	CDS
2505800525	Cal7507_2256	polysaccharide biosynthesis protein	Calothrix sp. PCC 7507				2498618	2499991	+	1374	457	CDS
2505803722	Cal7507_5402	polysaccharide biosynthesis protein	Calothrix sp. PCC 7507				6136655	6137998	-	1344	447	CDS
2505798530	Cal7507_0281	polysaccharide biosynthesis protein	Calothrix sp. PCC 7507				283437	284693	-	1257	418	CDS
2505800326	Cal7507_2058	polysaccharide biosynthesis protein	Calothrix sp. PCC 7507				2257738	2259174	+	1437	478	CDS
2505802691	Cal7507_4402	polysaccharide biosynthesis protein	Calothrix sp. PCC 7507				5006770	5008209	+	1440	479	CDS
2505802382	Cal7507_4098	polysaccharide biosynthesis protein	Calothrix sp. PCC 7507				4641544	4643043	+	1500	499	CDS
2510438831	Cha6605_2832	Membrane protein involved in the export of O-antigen and teichoic acid	Chamaesiphon minutus PCC 6605				2960935	2962242	+	1308	435	CDS
2510441721	Cha6605_5722	Membrane protein involved in the export of O-antigen and teichoic acid	Chamaesiphon minutus PCC 6605				6038804	6039913	-	1110	369	CDS
2510440436	Cha6605_4437	Membrane protein involved in the export of O-antigen and teichoic acid	Chamaesiphon minutus PCC 6605				4703195	4704532	-	1338	445	CDS
2510437501	Cha6605_1502	Membrane protein involved in the export of O-antigen and teichoic acid	Chamaesiphon minutus PCC 6605				1589754	1591043	+	1290	429	CDS
2510439730	Cha6605_3731	putative efflux protein, MATE family	Chamaesiphon minutus PCC 6605				3924268	3925644	-	1377	458	CDS
2510442155	Cha6605_6157	putative efflux protein, MATE family	Chamaesiphon minutus PCC 6605				189578	190951	+	1374	457	CDS
2510439237	Cha6605_3238	Membrane protein involved in the export of O-antigen and teichoic acid	Chamaesiphon minutus PCC 6605				3398842	3400380	+	1539	512	CDS
2505785155	Chr6712_1403	multi antimicrobial extrusion protein MatE	Chroococcidiopsis sp. PCC 6712				1497441	1498673	-	1233	410	CDS
2505788305	Chr6712_4520	polysaccharide biosynthesis protein	Chroococcidiopsis sp. PCC 6712				4952622	4954166	-	1545	514	CDS
2505786144	Chr6712_2385	polysaccharide biosynthesis protein	Chroococcidiopsis sp. PCC 6712				2607400	2608776	-	1377	458	CDS
2505787523	Chr6712_3746	polysaccharide biosynthesis protein	Chroococcidiopsis sp. PCC 6712				4042116	4043435	+	1320	439	CDS
2505788801	Chr6712_5012	polysaccharide biosynthesis protein	Chroococcidiopsis sp. PCC 6712				5526753	5528024	+	1272	423	CDS
2505788808	Chr6712_5019	polysaccharide biosynthesis protein	Chroococcidiopsis sp. PCC 6712				5537997	5539256	+	1260	419	CDS
2505787360	Chr6712_3583	polysaccharide biosynthesis protein	Chroococcidiopsis sp. PCC 6712				3880707	3881993	-	1287	428	CDS
2505788488	Chr6712_4702	polysaccharide biosynthesis protein	Chroococcidiopsis sp. PCC 6712				5163499	5164995	+	1497	498	CDS
2505787746	Chr6712_3968	polysaccharide biosynthesis protein	Chroococcidiopsis sp. PCC 6712				4302202	4303704	+	1503	500	CDS
2505785105	Chr6712_1354	MATE efflux family protein	Chroococcidiopsis sp. PCC 6712				1445186	1446526	-	1341	446	CDS
2503610392	Chro_0149	polysaccharide biosynthesis protein	Chroococcidiopsis thermalis PCC 7203				184468	185997	+	1530	509	CDS
2503615368	Chro_5079	polysaccharide biosynthesis protein	Chroococcidiopsis thermalis PCC 7203				5702921	5704255	+	1335	444	CDS
2503614964	Chro_4684	polysaccharide biosynthesis protein	Chroococcidiopsis thermalis PCC 7203				5265565	5266881	-	1317	438	CDS
2503612416	Chro_2155	polysaccharide biosynthesis protein	Chroococcidiopsis thermalis PCC 7203				2413250	2414683	-	1434	477	CDS
2503611462	Chro_1207	polysaccharide biosynthesis protein	Chroococcidiopsis thermalis PCC 7203				1344324	1345634	-	1311	436	CDS
2503612642	Chro_2380	polysaccharide biosynthesis protein	Chroococcidiopsis thermalis PCC 7203				2661455	2662846	+	1392	463	CDS
2503613058	Chro_2792	polysaccharide biosynthesis protein	Chroococcidiopsis thermalis PCC 7203				3109383	3110660	+	1278	425	CDS
2503610477	Chro_0233	polysaccharide biosynthesis protein	Chroococcidiopsis thermalis PCC 7203				269537	270862	+	1326	441	CDS
2503611598	Chro_1342	MATE efflux family protein	Chroococcidiopsis thermalis PCC 7203				1493634	1495034	-	1401	466	CDS
2503615026	Chro_4746	MATE efflux family protein	Chroococcidiopsis thermalis PCC 7203				5330318	5331613	-	1296	431	CDS
2503611247	Chro_0993	polysaccharide biosynthesis protein	Chroococcidiopsis thermalis PCC 7203				1112345	1113673	-	1329	442	CDS
2503612388	Chro_2127	polysaccharide biosynthesis protein	Chroococcidiopsis thermalis PCC 7203				2380039	2381481	+	1443	480	CDS
2503613790	Chro_3521	polysaccharide biosynthesis protein	Chroococcidiopsis thermalis PCC 7203				3936409	3937836	-	1428	475	CDS
2531845380	CWATWH0003_0153	DNA-damage-inducible protein	Crocosphaera watsonii WH 0003				11927	13279	+	1353	450	CDS
2531845581	CWATWH0003_0596	DNA-damage-inducible protein	Crocosphaera watsonii WH 0003				2324	3688	-	1365	454	CDS
2531850134	CWATWH0003_3507	O-antigen translocase	Crocosphaera watsonii WH 0003				2633	3946	-	1314	437	CDS
2503333633	CWat_WH8501_draft2_00045370	Membrane protein involved in the export of O-antigen and teichoic acid	Crocosphaera watsonii WH 8501				27307	28620	+	1314	437	CDS
2503329657	CWat_WH8501_draft2_00005560	putative efflux protein, MATE family	Crocosphaera watsonii WH 8501				43488	44852	-	1365	454	CDS
2503335198	CWat_WH8501_draft2_00061020	putative efflux protein, MATE family	Crocosphaera watsonii WH 8501				53167	54519	+	1353	450	CDS
2503747613	Cyan10605_3333	MATE efflux family protein	Cyanobacterium aponinum PCC 10605				3954154	3955542	+	1389	462	CDS
2512634925	Chl7702DRAFT_3800	Membrane protein involved in the export of O-antigen and teichoic acid	cyanobacterium PCC 7702				4261869	4263218	-	1350	449	CDS
2512633668	Chl7702DRAFT_2542	Membrane protein involved in the export of O-antigen and teichoic acid	cyanobacterium PCC 7702				2860486	2861757	-	1272	423	CDS
2512632762	Chl7702DRAFT_1636	hypothetical protein	cyanobacterium PCC 7702				1803417	1803749	+	333	110	CDS
2512631765	Chl7702DRAFT_0639	hypothetical protein	cyanobacterium PCC 7702				686960	688504	-	1545	514	CDS
2512632714	Chl7702DRAFT_1588	Membrane protein involved in the export of O-antigen and teichoic acid	cyanobacterium PCC 7702				1752202	1753653	+	1452	483	CDS
2503366011	Cyast_0614	MATE efflux family protein	Cyanobacterium stanieri PCC 7202				697417	698736	-	1320	439	CDS
2503367738	Cyast_2314	MATE efflux family protein	Cyanobacterium stanieri PCC 7202				2553352	2554734	-	1383	460	CDS
2508550753	Cyagr_0365	Membrane protein involved in the export of O-antigen and teichoic acid	Cyanobium gracile PCC 6307				384750	386021	-	1272	423	CDS
2507502829	Cy51472_3689	putative efflux protein, MATE family	Cyanothece sp. BH63E, ATCC 51472				3894157	3895509	+	1353	450	CDS
2507500571	Cy51472_1430	putative efflux protein, MATE family	Cyanothece sp. BH63E, ATCC 51472				1507705	1509072	+	1368	455	CDS
641674836	cce_0371	DNA-damage-inducible/multi antimicrobial extrusion protein	Cyanothece sp. BH68, ATCC 51142	matE2	YP_001801788	chromosome circular	371645	373012	+	1368	455	CDS
641677176	cce_2687	DNA-damage-inducible/multi antimicrobial extrusion protein	Cyanothece sp. BH68, ATCC 51142	matE1	YP_001804101	chromosome circular	2758594	2759946	+	1353	450	CDS
640630158	CY0110_07304	hypothetical protein	Cyanothece sp. CCY 0110		ZP_01732683		251	1167	-	917	304	CDS
640625344	CY0110_23666	DNA-damage-inducible protein	Cyanothece sp. CCY 0110		ZP_01727904		66851	68218	+	1368	455	CDS
640626763	CY0110_11527	DNA-damage-inducible protein	Cyanothece sp. CCY 0110		ZP_01729313		45210	46553	-	1344	447	CDS
643482425	PCC7424_4201	polysaccharide biosynthesis protein	Cyanothece sp. PCC 7424		YP_002379439		4654238	4655701	+	1464	487	CDS
643480905	PCC7424_2653	polysaccharide biosynthesis protein	Cyanothece sp. PCC 7424		YP_002377934		2936975	2938321	+	1347	448	CDS
643584137	Cyan7425_1128	polysaccharide biosynthesis protein	Cyanothece sp. PCC 7425		YP_002481873		958997	960523	+	1527	508	CDS
643586771	Cyan7425_3797	polysaccharide biosynthesis protein	Cyanothece sp. PCC 7425		YP_002484477		3812228	3813613	+	1386	461	CDS
643586848	Cyan7425_3876	polysaccharide biosynthesis protein	Cyanothece sp. PCC 7425		YP_002484554		3892898	3894181	+	1284	427	CDS
643585675	Cyan7425_2685	polysaccharide biosynthesis protein	Cyanothece sp. PCC 7425		YP_002483394		2635299	2636573	+	1275	424	CDS
643588137	Cyan7425_5180	polysaccharide biosynthesis protein	Cyanothece sp. PCC 7425		YP_002485834		5280248	5281651	+	1404	467	CDS
648187717	Cyan7822_2783	polysaccharide biosynthesis protein	Cyanothece sp. PCC 7822		YP_003888020		3096745	3098094	+	1350	449	CDS
648185869	Cyan7822_0910	polysaccharide biosynthesis protein	Cyanothece sp. PCC 7822		YP_003886199		979568	980842	-	1275	424	CDS
643475536	PCC8801_2494	MATE efflux family protein	Cyanothece sp. PCC 8801		YP_002372659		2581516	2582949	-	1434	477	CDS
643473979	PCC8801_0886	MATE efflux family protein	Cyanothece sp. PCC 8801		YP_002371120		931603	932970	+	1368	455	CDS
644978928	Cyan8802_0912	MATE efflux family protein	Cyanothece sp. PCC 8802		YP_003136682		929534	930901	+	1368	455	CDS
644981543	Cyan8802_3613	MATE efflux family protein	Cyanothece sp. PCC 8802		YP_003139265		3683904	3685337	+	1434	477	CDS
647107628	CRC_03341	Polysaccharide biosynthesis protein	Cylindrospermopsis raciborskii CS-505		ZP_06309802		2189	3649	+	1461	486	CDS
647105212	CRC_00897	DNA-damage-inducible protein	Cylindrospermopsis raciborskii CS-505		ZP_06307416		73280	74548	+	1269	422	CDS
647105616	CRC_01716	Multidrug exporter MatE (CyrK)	Cylindrospermopsis raciborskii CS-505		ZP_06307811		98447	99733	+	1287	428	CDS
2509770361	CylstDRAFT_4321	Membrane protein involved in the export of O-antigen and teichoic acid	Cylindrospermum stagnale PCC 7417				4888050	4889519	+	1470	489	CDS
2509766479	CylstDRAFT_0438	Membrane protein involved in the export of O-antigen and teichoic acid	Cylindrospermum stagnale PCC 7417				459178	460743	+	1566	521	CDS
2509770698	CylstDRAFT_4658	Membrane protein involved in the export of O-antigen and teichoic acid	Cylindrospermum stagnale PCC 7417				5283607	5285085	-	1479	492	CDS
2509766383	CylstDRAFT_0342	Membrane protein involved in the export of O-antigen and teichoic acid	Cylindrospermum stagnale PCC 7417				358995	360245	-	1251	416	CDS
2509772195	CylstDRAFT_6155	putative efflux protein, MATE family	Cylindrospermum stagnale PCC 7417				6887686	6889119	+	1434	477	CDS
2509772519	CylstDRAFT_6482	putative efflux protein, MATE family	Cylindrospermum stagnale PCC 7417				111637	112974	-	1338	445	CDS
2509772257	CylstDRAFT_6217	putative efflux protein, MATE family	Cylindrospermum stagnale PCC 7417				6967041	6968438	-	1398	465	CDS
2505770928	FJSC11DRAFT_1292	polysaccharide biosynthesis protein	Fischerella sp. JSC-11				432711	434072	-	1362	453	CDS
2505770291	FJSC11DRAFT_0662	polysaccharide biosynthesis protein	Fischerella sp. JSC-11				193931	195271	-	1341	446	CDS
2505771427	FJSC11DRAFT_0488	multi antimicrobial extrusion protein MatE	Fischerella sp. JSC-11				591638	593014	-	1377	458	CDS
2517061742	PCC9339DRAFT_02598	Membrane protein involved in the export of O-antigen and teichoic acid	Fischerella sp. PCC 9339				2967364	2968716	-	1353	450	CDS
2517065184	PCC9339DRAFT_06044	Membrane protein involved in the export of O-antigen and teichoic acid	Fischerella sp. PCC 9339				12031	13389	+	1359	452	CDS
2517062210	PCC9339DRAFT_03067	Membrane protein involved in the export of O-antigen and teichoic acid	Fischerella sp. PCC 9339				3515245	3516585	+	1341	446	CDS
2517064426	PCC9339DRAFT_05286	Membrane protein involved in the export of O-antigen and teichoic acid	Fischerella sp. PCC 9339				118765	120039	-	1275	424	CDS
2517064731	PCC9339DRAFT_05591	Na+-driven multidrug efflux pump	Fischerella sp. PCC 9339				627728	629101	+	1374	457	CDS
2517065494	PCC9339DRAFT_06354	Na+-driven multidrug efflux pump	Fischerella sp. PCC 9339				195740	197104	+	1365	454	CDS
2517065893	PCC9339DRAFT_06753	putative efflux protein, MATE family	Fischerella sp. PCC 9339				40549	41937	-	1389	462	CDS
2512980080	Fis9431DRAFT_4409	Membrane protein involved in the export of O-antigen and teichoic acid	Fischerella sp. PCC 9431				5092808	5094148	+	1341	446	CDS
2512979767	Fis9431DRAFT_4096	Membrane protein involved in the export of O-antigen and teichoic acid	Fischerella sp. PCC 9431				4737248	4738588	-	1341	446	CDS
2512978861	Fis9431DRAFT_3190	Membrane protein involved in the export of O-antigen and teichoic acid	Fischerella sp. PCC 9431				3713440	3714708	-	1269	422	CDS
2516148163	FIS9605DRAFT_05170	Membrane protein involved in the export of O-antigen and teichoic acid	Fischerella sp. PCC 9605				766301	767620	-	1320	439	CDS
2516149587	FIS9605DRAFT_06595	Membrane protein involved in the export of O-antigen and teichoic acid	Fischerella sp. PCC 9605				322600	324132	-	1533	510	CDS
2516146232	FIS9605DRAFT_03237	Membrane protein involved in the export of O-antigen and teichoic acid	Fischerella sp. PCC 9605				867117	868463	+	1347	448	CDS
2516143696	FIS9605DRAFT_00698	Membrane protein involved in the export of O-antigen and teichoic acid	Fischerella sp. PCC 9605				802955	804262	+	1308	435	CDS
2516145420	FIS9605DRAFT_02423	Membrane protein involved in the export of O-antigen and teichoic acid	Fischerella sp. PCC 9605				2796495	2797808	-	1314	437	CDS
2516146189	FIS9605DRAFT_03194	Membrane protein involved in the export of O-antigen and teichoic acid	Fischerella sp. PCC 9605				812180	813631	+	1452	483	CDS
2516149203	FIS9605DRAFT_06210	putative efflux protein, MATE family	Fischerella sp. PCC 9605				256509	257879	-	1371	456	CDS
2510099139	Gei7105DRAFT_0389	putative efflux protein, MATE family	Geitlerinema sp. PCC 7105				434449	435855	-	1407	468	CDS
2503608188	GEI7407_2186	polysaccharide biosynthesis protein	Geitlerinema sp. PCC 7407				2684870	2686333	+	1464	487	CDS
2503608313	GEI7407_2311	polysaccharide biosynthesis protein	Geitlerinema sp. PCC 7407				2840978	2842261	-	1284	427	CDS
2503608037	GEI7407_2037	polysaccharide biosynthesis protein	Geitlerinema sp. PCC 7407				2499324	2500709	+	1386	461	CDS
2503606951	GEI7407_0963	polysaccharide biosynthesis protein	Geitlerinema sp. PCC 7407				1146616	1147896	-	1281	426	CDS
2509877390	Syn6308DRAFT_4097	Membrane protein involved in the export of O-antigen and teichoic acid	Geminocystis herdmanii PCC 6308				4170557	4171993	+	1437	478	CDS
2509876978	Syn6308DRAFT_3685	Membrane protein involved in the export of O-antigen and teichoic acid	Geminocystis herdmanii PCC 6308				3732824	3734134	+	1311	436	CDS
2509873748	Syn6308DRAFT_0455	Membrane protein involved in the export of O-antigen and teichoic acid	Geminocystis herdmanii PCC 6308				439134	440621	-	1488	495	CDS
637461123	gll3709	hypothetical protein	Gloeobacter violaceus PCC 7421		NP_926655		3919631	3921100	-	1470	489	CDS
637461269	gll3854	hypothetical protein	Gloeobacter violaceus PCC 7421		NP_926800		4062025	4063593	-	1569	522	CDS
637459173	gll1781	probable polysaccharide transport protein	Gloeobacter violaceus PCC 7421		NP_924727		1895051	1896517	-	1467	488	CDS
637461270	glr3855	hypothetical protein	Gloeobacter violaceus PCC 7421		NP_926801		4063644	4065134	+	1491	496	CDS
637457829	glr0457	hypothetical protein	Gloeobacter violaceus PCC 7421		NP_923403		486426	487910	+	1485	494	CDS
637457870	glr0498	DNA-damage-inducible protein	Gloeobacter violaceus PCC 7421		NP_923444		535558	536880	+	1323	440	CDS
637459185	gll1793	probable polysaccharide transport protein	Gloeobacter violaceus PCC 7421		NP_924739		1909887	1911386	-	1500	499	CDS
2508644937	GLO73106DRAFT_00011900	Membrane protein involved in the export of O-antigen and teichoic acid	Gloeocapsa sp. PCC 73106				26081	27532	-	1452	483	CDS
2508643845	GLO73106DRAFT_00000950	Membrane protein involved in the export of O-antigen and teichoic acid	Gloeocapsa sp. PCC 73106				107646	109163	-	1518	505	CDS
2508647788	GLO73106DRAFT_00040440	putative efflux protein, MATE family	Gloeocapsa sp. PCC 73106				1492	2820	-	1329	442	CDS
2503796306	Glo7428_3725	polysaccharide biosynthesis protein	Gloeocapsa sp. PCC 7428				4144161	4145489	+	1329	442	CDS
2503795459	Glo7428_2886	polysaccharide biosynthesis protein	Gloeocapsa sp. PCC 7428				3228581	3229873	+	1293	430	CDS
2503797398	Glo7428_4803	polysaccharide biosynthesis protein	Gloeocapsa sp. PCC 7428				5356942	5358210	-	1269	422	CDS
2503795647	Glo7428_3073	MATE efflux family protein	Gloeocapsa sp. PCC 7428				3429910	3431274	-	1365	454	CDS
2503794041	Glo7428_1486	MATE efflux family protein	Gloeocapsa sp. PCC 7428				1649132	1650409	+	1278	425	CDS
2503796424	Glo7428_3842	MATE efflux family protein	Gloeocapsa sp. PCC 7428				4270702	4272090	-	1389	462	CDS
2503796692	Glo7428_4109	MATE efflux family protein	Gloeocapsa sp. PCC 7428				4576592	4577962	+	1371	456	CDS
2509803991	LepboDRAFT_3333	Membrane protein involved in the export of O-antigen and teichoic acid	Leptolyngbya boryana PCC 6306				3409733	3411118	+	1386	461	CDS
2509801289	LepboDRAFT_0631	Membrane protein involved in the export of O-antigen and teichoic acid	Leptolyngbya boryana PCC 6306				683528	684946	+	1419	472	CDS
2509801167	LepboDRAFT_0509	Membrane protein involved in the export of O-antigen and teichoic acid	Leptolyngbya boryana PCC 6306				553507	554889	-	1383	460	CDS
2509802875	LepboDRAFT_2217	putative efflux protein, MATE family	Leptolyngbya boryana PCC 6306				2262935	2264245	+	1311	436	CDS
2509803082	LepboDRAFT_2424	Membrane protein involved in the export of O-antigen and teichoic acid	Leptolyngbya boryana PCC 6306				2475654	2477000	+	1347	448	CDS
2517690981	LEP6406DRAFT_0439	putative efflux protein, MATE family	Leptolyngbya sp. PCC 6406				469172	470551	+	1380	459	CDS
2517691968	LEP6406DRAFT_1426	putative efflux protein, MATE family	Leptolyngbya sp. PCC 6406				1523713	1525104	-	1392	463	CDS
2509842238	Lepto7375DRAFT_2255	Membrane protein involved in the export of O-antigen and teichoic acid	Leptolyngbya sp. PCC 7375				1283637	1284998	+	1362	453	CDS
2509845714	Lepto7375DRAFT_5731	Membrane protein involved in the export of O-antigen and teichoic acid	Leptolyngbya sp. PCC 7375				5192484	5193758	+	1275	424	CDS
2509847920	Lepto7375DRAFT_7937	Membrane protein involved in the export of O-antigen and teichoic acid	Leptolyngbya sp. PCC 7375				7554005	7555315	-	1311	436	CDS
2509846666	Lepto7375DRAFT_6683	Membrane protein involved in the export of O-antigen and teichoic acid	Leptolyngbya sp. PCC 7375				6255411	6256742	-	1332	443	CDS
2509847580	Lepto7375DRAFT_7597	Membrane protein involved in the export of O-antigen and teichoic acid	Leptolyngbya sp. PCC 7375				7171458	7172921	-	1464	487	CDS
2509845473	Lepto7375DRAFT_5490	Membrane protein involved in the export of O-antigen and teichoic acid	Leptolyngbya sp. PCC 7375				4940715	4942115	-	1401	466	CDS
2509846115	Lepto7375DRAFT_6132	Membrane protein involved in the export of O-antigen and teichoic acid	Leptolyngbya sp. PCC 7375				5667052	5668317	+	1266	421	CDS
2509847992	Lepto7375DRAFT_8009	putative efflux protein, MATE family	Leptolyngbya sp. PCC 7375				7637487	7638872	+	1386	461	CDS
2509843369	Lepto7375DRAFT_3386	putative efflux protein, MATE family	Leptolyngbya sp. PCC 7375				2645037	2646404	+	1368	455	CDS
2509840194	Lepto7375DRAFT_0207	putative efflux protein, MATE family	Leptolyngbya sp. PCC 7375				243999	245378	+	1380	459	CDS
2509843077	Lepto7375DRAFT_3094	putative efflux protein, MATE family	Leptolyngbya sp. PCC 7375				2321926	2323272	+	1347	448	CDS
2509842155	Lepto7375DRAFT_2172	putative efflux protein, MATE family	Leptolyngbya sp. PCC 7375				1178764	1180143	+	1380	459	CDS
2509845089	Lepto7375DRAFT_5106	putative efflux protein, MATE family	Leptolyngbya sp. PCC 7375				4512403	4513773	+	1371	456	CDS
2509845310	Lepto7375DRAFT_5327	putative efflux protein, MATE family	Leptolyngbya sp. PCC 7375				4759634	4761031	+	1398	465	CDS
2503889194	Lepto7376_3564	polysaccharide biosynthesis protein	Leptolyngbya sp. PCC 7376				3941630	3942997	+	1368	455	CDS
2503889468	Lepto7376_3838	MATE efflux family protein	Leptolyngbya sp. PCC 7376				4269577	4270944	+	1368	455	CDS
2503886743	Lepto7376_1141	MATE efflux family protein	Leptolyngbya sp. PCC 7376				1259992	1261377	-	1386	461	CDS
2503886865	Lepto7376_1262	putative efflux protein, MATE family	Leptolyngbya sp. PCC 7376				1414669	1415721	-	1053	350	CDS
2506477917	LYNGBM3L_10140	membrane protein involved in the export of O-antigen and teichoic acid	Lyngbya majuscula 3L				334176	335480	-	1305	434	CDS
2506483922	LYNGBM3L_68100	membrane protein involved in the export of O-antigen and teichoic acid	Lyngbya majuscula 3L				112517	113878	-	1362	453	CDS
2506478651	LYNGBM3L_22550	membrane protein involved in the export of O-antigen and teichoic acid	Lyngbya majuscula 3L				206720	208234	+	1515	504	CDS
2506481233	LYNGBM3L_38170	membrane protein involved in the export of O-antigen and teichoic acid	Lyngbya majuscula 3L				29833	31074	-	1242	413	CDS
2506477696	LYNGBM3L_10370	membrane protein involved in the export of O-antigen and teichoic acid	Lyngbya majuscula 3L				76211	78550	-	2340	779	CDS
2506481924	LYNGBM3L_44960	membrane protein involved in the export of O-antigen and teichoic acid	Lyngbya majuscula 3L				101750	103108	-	1359	452	CDS
2506480819	LYNGBM3L_31330	membrane protein involved in the export of O-antigen and teichoic acid	Lyngbya majuscula 3L				122364	123704	+	1341	446	CDS
2506477412	LYNGBM3L_08460	Na+-driven multidrug efflux pump	Lyngbya majuscula 3L				48614	49255	+	642	213	CDS
2506483385	LYNGBM3L_63360	putative efflux protein, MATE family	Lyngbya majuscula 3L				153774	155159	+	1386	461	CDS
2506482157	LYNGBM3L_47420	putative efflux protein, MATE family	Lyngbya majuscula 3L				127735	129054	-	1320	439	CDS
2506483599	LYNGBM3L_66800	putative efflux protein, MATE family	Lyngbya majuscula 3L				202046	203371	+	1326	441	CDS
640015134	L8106_09876	hypothetical protein	Lyngbya sp. CCY 8106		ZP_01619769		147911	149257	+	1347	448	CDS
640019525	L8106_08566	lipopolysaccharide O-side chain biosynthesis protein (O-antigen transpoter)	Lyngbya sp. CCY 8106		ZP_01624125		10658	12061	+	1404	467	CDS
640015239	L8106_24490	Polysaccharide biosynthesis protein	Lyngbya sp. CCY 8106		ZP_01619874		48308	49663	+	1356	451	CDS
640016864	L8106_11602	probable polysaccharide transport protein	Lyngbya sp. CCY 8106		ZP_01621484		26842	28308	-	1467	488	CDS
640014784	L8106_06309	probable succinoglycan transport protein	Lyngbya sp. CCY 8106		ZP_01619423		13363	14901	+	1539	512	CDS
640016339	L8106_19281	hypothetical protein	Lyngbya sp. CCY 8106		ZP_01620963		146048	147397	+	1350	449	CDS
640014431	L8106_02012	DNA-damage-inducible protein	Lyngbya sp. CCY 8106		ZP_01619071		215454	216803	+	1350	449	CDS
640018353	L8106_07796	MATE efflux family protein	Lyngbya sp. CCY 8106		ZP_01622959		8045	9481	+	1437	478	CDS
2517239183	Mas10914DRAFT_0426	Membrane protein involved in the export of O-antigen and teichoic acid	Mastigocladopsis repens PCC 10914				466175	467455	-	1281	426	CDS
2517242406	Mas10914DRAFT_3649	Membrane protein involved in the export of O-antigen and teichoic acid	Mastigocladopsis repens PCC 10914				4025473	4027988	-	1341	446	CDS
2509780095	Mic7126DRAFT_0846	Membrane protein involved in the export of O-antigen and teichoic acid	Microchaete sp. PCC 7126				378380	379699	-	1320	439	CDS
2509781890	Mic7126DRAFT_2641	Membrane protein involved in the export of O-antigen and teichoic acid	Microchaete sp. PCC 7126				2380158	2381630	+	1473	490	CDS
2509782402	Mic7126DRAFT_3153	Membrane protein involved in the export of O-antigen and teichoic acid	Microchaete sp. PCC 7126				2928174	2929517	+	1344	447	CDS
647570739	MC7420_3545	MatE family	Microcoleus chthonoplastes PCC 7420		ZP_05029519		34990	36252	+	1263	420	CDS
2509432414	Mic7113_0579	Membrane protein involved in the export of O-antigen and teichoic acid	Microcoleus sp. PCC 7113				663259	664554	-	1296	431	CDS
2509435446	Mic7113_3611	Membrane protein involved in the export of O-antigen and teichoic acid	Microcoleus sp. PCC 7113				4183105	4184436	-	1332	443	CDS
2509433698	Mic7113_1863	Membrane protein involved in the export of O-antigen and teichoic acid	Microcoleus sp. PCC 7113				2171110	2172444	+	1335	444	CDS
2509438403	Mic7113_6570	Membrane protein involved in the export of O-antigen and teichoic acid	Microcoleus sp. PCC 7113				86313	87656	-	1344	447	CDS
2509435963	Mic7113_4128	Membrane protein involved in the export of O-antigen and teichoic acid	Microcoleus sp. PCC 7113				4820274	4821557	+	1284	427	CDS
2509437570	Mic7113_5735	Membrane protein involved in the export of O-antigen and teichoic acid	Microcoleus sp. PCC 7113				6715147	6716616	-	1470	489	CDS
2509433576	Mic7113_1741	Na+-driven multidrug efflux pump	Microcoleus sp. PCC 7113				1999830	2001194	-	1365	454	CDS
2509437514	Mic7113_5679	putative efflux protein, MATE family	Microcoleus sp. PCC 7113				6652251	6653678	+	1428	475	CDS
2509435413	Mic7113_3578	putative efflux protein, MATE family	Microcoleus sp. PCC 7113				4133235	4134557	-	1323	440	CDS
2509434365	Mic7113_2530	putative efflux protein, MATE family	Microcoleus sp. PCC 7113				2903195	2904556	-	1362	453	CDS
2506345445	MicvaDRAFT_4282	polysaccharide biosynthesis protein	Microcoleus vaginatus FGP-2				643154	644491	-	1338	445	CDS
2506346227	MicvaDRAFT_1953	polysaccharide biosynthesis protein	Microcoleus vaginatus FGP-2				508449	509825	+	1377	458	CDS
641537291	MAE_32920	polysaccharide biosynthesis protein	Microcystis aeruginosa NIES-843		YP_001658306		2999882	3001183	-	1302	433	CDS
641538165	MAE_41540	hypothetical protein	Microcystis aeruginosa NIES-843		YP_001659168		3820873	3822255	+	1383	460	CDS
2509774927	Lepto7104DRAFT_2147	putative efflux protein, MATE family	Nodosilinea nodulosa PCC 7104				1524315	1525691	-	1377	458	CDS
2509773989	Lepto7104DRAFT_1209	putative efflux protein, MATE family	Nodosilinea nodulosa PCC 7104				501439	502779	-	1341	446	CDS
2509773562	Lepto7104DRAFT_0782	Membrane protein involved in the export of O-antigen and teichoic acid	Nodosilinea nodulosa PCC 7104				798	2213	-	1416	471	CDS
640027721	N9414_00010	Polysaccharide biosynthesis protein	Nodularia spumigena CCY9414		ZP_01632248		45	662	+	618	205	CDS
648048801	Aazo_0233	MATE efflux family protein	Nostoc azollae 0708		YP_003719970		234247	235605	+	1359	452	CDS
648941682	Aazo_0790		Nostoc azollae 0708				839970	840713	+	744	246	CDS
642600741	Npun_R1494	polysaccharide biosynthesis protein	Nostoc punctiforme PCC 73102		YP_001865132		1833776	1835098	-	1323	440	CDS
642603802	Npun_R4850	polysaccharide biosynthesis protein	Nostoc punctiforme PCC 73102		YP_001868140		6007117	6008601	-	1485	494	CDS
642604421	Npun_F5499	polysaccharide biosynthesis protein	Nostoc punctiforme PCC 73102		YP_001868748		6795780	6797207	+	1428	475	CDS
642601561	Npun_F2442	polysaccharide biosynthesis protein	Nostoc punctiforme PCC 73102		YP_001865946		3031704	3032942	+	1239	412	CDS
642605632	Npun_AF009	MATE efflux family protein	Nostoc punctiforme PCC 73102		YP_001869940	plasmid pNPUN01	6639	8024	+	1386	461	CDS
2503742080	Nos7107_3399	polysaccharide biosynthesis protein	Nostoc sp. PCC 7107				3915576	3917087	+	1512	503	CDS
2503742015	Nos7107_3334	polysaccharide biosynthesis protein	Nostoc sp. PCC 7107				3851018	3852550	-	1533	510	CDS
2503743297	Nos7107_4600	MATE efflux family protein	Nostoc sp. PCC 7107				5358242	5359654	+	1413	470	CDS
2503740814	Nos7107_2173	MATE efflux family protein	Nostoc sp. PCC 7107				2529140	2530498	-	1359	452	CDS
637234829	all4430	hypothetical protein	Nostoc sp. PCC 7120		NP_488470		5308665	5309987	-	1323	440	CDS
637233451	alr3065	hypothetical protein	Nostoc sp. PCC 7120		NP_487105		3714158	3715423	+	1266	421	CDS
637233458	alr3072	hypothetical protein	Nostoc sp. PCC 7120		NP_487112		3721992	3723263	+	1272	423	CDS
637232670	all2290	hypothetical protein	Nostoc sp. PCC 7120		NP_486330		2758913	2760190	-	1278	425	CDS
637233241	alr2857	hypothetical protein	Nostoc sp. PCC 7120		NP_486897		3481174	3482637	+	1464	487	CDS
2509807912	Nos7524_0343	Membrane protein involved in the export of O-antigen and teichoic acid	Nostoc sp. PCC 7524				400234	401541	-	1308	435	CDS
2509813005	Nos7524_5437	putative efflux protein, MATE family	Nostoc sp. PCC 7524				6459075	6460436	-	1362	453	CDS
2509812589	Nos7524_5021	Membrane protein involved in the export of O-antigen and teichoic acid	Nostoc sp. PCC 7524				5954401	5955834	+	1434	477	CDS
2509420916	Oscil6304_1709	Membrane protein involved in the export of O-antigen and teichoic acid	Oscillatoria acuminata PCC 6304				2107626	2109056	-	1431	476	CDS
2509421476	Oscil6304_2269	Membrane protein involved in the export of O-antigen and teichoic acid	Oscillatoria acuminata PCC 6304				2748937	2750199	+	1263	420	CDS
2509421878	Oscil6304_2671	Membrane protein involved in the export of O-antigen and teichoic acid	Oscillatoria acuminata PCC 6304				3325642	3327171	-	1530	509	CDS
2509424608	Oscil6304_5401	putative efflux protein, MATE family	Oscillatoria acuminata PCC 6304				6875814	6877187	+	1374	457	CDS
2509422211	Oscil6304_3004	putative efflux protein, MATE family	Oscillatoria acuminata PCC 6304				3705014	3706384	+	1371	456	CDS
2508875363	Oscil6407DRAFT_00034840	Membrane protein involved in the export of O-antigen and teichoic acid	Oscillatoria formosa PCC 6407				1204579	1205925	+	1347	448	CDS
2508875346	Oscil6407DRAFT_00034670	Membrane protein involved in the export of O-antigen and teichoic acid	Oscillatoria formosa PCC 6407				1159888	1161231	+	1344	447	CDS
2508877595	Oscil6407DRAFT_00057180	Na+-driven multidrug efflux pump	Oscillatoria formosa PCC 6407				955280	956647	-	1368	455	CDS
2508875492	Oscil6407DRAFT_00036130	putative efflux protein, MATE family	Oscillatoria formosa PCC 6407				1348122	1349519	-	1398	465	CDS
2508872398	Oscil6407DRAFT_00005150	putative efflux protein, MATE family	Oscillatoria formosa PCC 6407				215082	216452	+	1371	456	CDS
2508872178	Oscil6407DRAFT_00002940	putative efflux protein, MATE family	Oscillatoria formosa PCC 6407				87900	89300	-	1401	466	CDS
2508873814	Oscil6407DRAFT_00019310	putative efflux protein, MATE family	Oscillatoria formosa PCC 6407				1887301	1888704	-	1404	467	CDS
2508877468	Oscil6407DRAFT_00055910	putative efflux protein, MATE family	Oscillatoria formosa PCC 6407				800318	801757	-	1440	479	CDS
2504090804	Osc7112_4257	polysaccharide biosynthesis protein	Oscillatoria nigro-viridis PCC 7112				5051975	5053312	+	1338	445	CDS
2504086494	Osc7112_0006	polysaccharide biosynthesis protein	Oscillatoria nigro-viridis PCC 7112				8280	9656	+	1377	458	CDS
2509506716	Osc10802DRAFT_0362	Membrane protein involved in the export of O-antigen and teichoic acid	Oscillatoria sp. PCC 10802				399613	401037	-	1425	474	CDS
2509512451	Osc10802DRAFT_6102	Membrane protein involved in the export of O-antigen and teichoic acid	Oscillatoria sp. PCC 10802				5778536	5780104	+	1569	522	CDS
2509510262	Osc10802DRAFT_3913	Membrane protein involved in the export of O-antigen and teichoic acid	Oscillatoria sp. PCC 10802				3189042	3190385	+	1344	447	CDS
2509508712	Osc10802DRAFT_2362	Membrane protein involved in the export of O-antigen and teichoic acid	Oscillatoria sp. PCC 10802				1278381	1279835	-	1455	484	CDS
2509507165	Osc10802DRAFT_0814	Membrane protein involved in the export of O-antigen and teichoic acid	Oscillatoria sp. PCC 10802				42903	44165	-	1263	420	CDS
2509512787	Osc10802DRAFT_6438	Membrane protein involved in the export of O-antigen and teichoic acid	Oscillatoria sp. PCC 10802				6168765	6170153	-	1389	462	CDS
2509507163	Osc10802DRAFT_0812	Membrane protein involved in the export of O-antigen and teichoic acid	Oscillatoria sp. PCC 10802				40465	41784	-	1320	439	CDS
2509507790	Osc10802DRAFT_1440	Membrane protein involved in the export of O-antigen and teichoic acid	Oscillatoria sp. PCC 10802				73033	74622	-	1590	529	CDS
2509511937	Osc10802DRAFT_5588	Membrane protein involved in the export of O-antigen and teichoic acid	Oscillatoria sp. PCC 10802				5186301	5187674	+	1374	457	CDS
2509511411	Osc10802DRAFT_5062	putative efflux protein, MATE family	Oscillatoria sp. PCC 10802				4587700	4589163	+	1464	487	CDS
648856142	OSCI_1010015	conserved membrane hypothetical protein	Oscillatoria sp. PCC 6506		ZP_07109522		19165	20511	+	1347	448	CDS
648860129	OSCI_3850026	Multidrug exporter MatE	Oscillatoria sp. PCC 6506	cyrK	ZP_07113432		51286	52725	-	1440	479	CDS
648855302	OSCI_330004	Multidrug exporter MatE	Oscillatoria sp. PCC 6506		ZP_07108722		2247	3650	+	1404	467	CDS
648859662	OSCI_3650021	putative MatE efflux transporter	Oscillatoria sp. PCC 6506		ZP_07112977		26009	27406	+	1398	465	CDS
648856397	OSCI_1170005	putative Multi antimicrobial extrusion protein MatE	Oscillatoria sp. PCC 6506		ZP_07109773		4904	6271	+	1368	455	CDS
648855128	OSCI_130001	Putative Multidrug exporter MatE	Oscillatoria sp. PCC 6506		ZP_07108554		878	2278	+	1401	466	CDS
648858377	OSCI_3220018	putative multidrug resistance protein norM	Oscillatoria sp. PCC 6506		ZP_07111723		20676	22046	-	1371	456	CDS
2509709765	Pleur7313DRAFT_03753	Membrane protein involved in the export of O-antigen and teichoic acid	Pleurocapsa sp. PCC 7319				4019955	4021313	+	1359	452	CDS
2509712143	Pleur7313DRAFT_06134	Membrane protein involved in the export of O-antigen and teichoic acid	Pleurocapsa sp. PCC 7319				138302	139576	+	1275	424	CDS
2509706135	Pleur7313DRAFT_00123	Membrane protein involved in the export of O-antigen and teichoic acid	Pleurocapsa sp. PCC 7319				15922	17280	+	1359	452	CDS
2509709763	Pleur7313DRAFT_03751	Membrane protein involved in the export of O-antigen and teichoic acid	Pleurocapsa sp. PCC 7319				4017930	4019288	+	1359	452	CDS
2509711670	Pleur7313DRAFT_05658	Membrane protein involved in the export of O-antigen and teichoic acid	Pleurocapsa sp. PCC 7319				6114961	6116232	+	1272	423	CDS
2509706986	Pleur7313DRAFT_00974	Membrane protein involved in the export of O-antigen and teichoic acid	Pleurocapsa sp. PCC 7319				945037	946311	-	1275	424	CDS
2509707181	Pleur7313DRAFT_01169	Membrane protein involved in the export of O-antigen and teichoic acid	Pleurocapsa sp. PCC 7319				1185747	1187057	+	1311	436	CDS
2509709353	Pleur7313DRAFT_03341	Membrane protein involved in the export of O-antigen and teichoic acid	Pleurocapsa sp. PCC 7319				3577187	3578695	-	1509	502	CDS
2509707277	Pleur7313DRAFT_01265	Membrane protein involved in the export of O-antigen and teichoic acid	Pleurocapsa sp. PCC 7319				1306450	1307970	+	1521	506	CDS
2509707883	Pleur7313DRAFT_01871	Membrane protein involved in the export of O-antigen and teichoic acid	Pleurocapsa sp. PCC 7319				1981279	1982625	-	1347	448	CDS
2509712108	Pleur7313DRAFT_06099	putative efflux protein, MATE family	Pleurocapsa sp. PCC 7319				95842	97212	+	1371	456	CDS
2509706650	Pleur7313DRAFT_00638	putative efflux protein, MATE family	Pleurocapsa sp. PCC 7319				580840	581616	-	777	258	CDS
2509573712	Ple7327_1829	Membrane protein involved in the export of O-antigen and teichoic acid	Pleurocapsa sp. PCC 7327				1956826	1958256	-	1431	476	CDS
2509576251	Ple7327_4369	Membrane protein involved in the export of O-antigen and teichoic acid	Pleurocapsa sp. PCC 7327				4673084	4674577	+	1494	497	CDS
2509576257	Ple7327_4375	Membrane protein involved in the export of O-antigen and teichoic acid	Pleurocapsa sp. PCC 7327				4679959	4681314	+	1356	451	CDS
2509573234	Ple7327_1351	Membrane protein involved in the export of O-antigen and teichoic acid	Pleurocapsa sp. PCC 7327				1429398	1430678	-	1281	426	CDS
2509576199	Ple7327_4317	Membrane protein involved in the export of O-antigen and teichoic acid	Pleurocapsa sp. PCC 7327				4611629	4612972	+	1344	447	CDS
2509576527	Ple7327_4645	Na+-driven multidrug efflux pump	Pleurocapsa sp. PCC 7327				4964462	4965829	-	1368	455	CDS
2509575718	Ple7327_3835	Na+-driven multidrug efflux pump	Pleurocapsa sp. PCC 7327				4081480	4082162	-	684	227	CDS
2509574711	Ple7327_2828	putative efflux protein, MATE family	Pleurocapsa sp. PCC 7327				3034294	3035709	+	1416	471	CDS
640081079	P9515_13931	hypothetical protein	Prochlorococcus marinus MIT 9515		YP_001011707		1230494	1231789	-	1296	431	CDS
640084143	NATL1_08681	hypothetical protein	Prochlorococcus marinus NATL1A		YP_001014691		803010	804476	-	1467	488	CDS
2509498566	Pro9006DRAFT_0053	Membrane protein involved in the export of O-antigen and teichoic acid	Prochlorothrix hollandica PCC 9006				69396	70913	-	1518	505	CDS
2509502448	Pro9006DRAFT_3947	Membrane protein involved in the export of O-antigen and teichoic acid	Prochlorothrix hollandica PCC 9006				538233	539915	+	1683	560	CDS
2509499722	Pro9006DRAFT_1213	Membrane protein involved in the export of O-antigen and teichoic acid	Prochlorothrix hollandica PCC 9006				890734	892083	+	1350	449	CDS
2509499424	Pro9006DRAFT_0915	putative efflux protein, MATE family	Prochlorothrix hollandica PCC 9006				532346	533680	-	1335	444	CDS
2507089445	Pse6802_4060	polysaccharide biosynthesis protein	Pseudanabaena sp. PCC 6802				4269032	4270294	-	1263	420	CDS
2504679547	Pse7367_1123	polysaccharide biosynthesis protein	Pseudanabaena sp. PCC 7367				1429819	1431201	-	1383	460	CDS
2504680332	Pse7367_1895	MATE efflux family protein	Pseudanabaena sp. PCC 7367				2381836	2383188	+	1353	450	CDS
2504585298	Pse7429DRAFT_0352	polysaccharide biosynthesis protein	Pseudanabaena sp. PCC 7429				12414	13706	-	1293	430	CDS
647109547	CRD_02155	sxtF (NorM)	Raphidiopsis brookii D9		ZP_06305235		256680	258095	-	1416	471	CDS
647109539	CRD_02147	sxtM (NorM)	Raphidiopsis brookii D9		ZP_06305227		246880	248157	-	1278	425	CDS
2510090630	Riv7116_5484	Membrane protein involved in the export of O-antigen and teichoic acid	Rivularia sp. PCC 7116				6898246	6899571	+	1326	441	CDS
2510085631	Riv7116_0485	Membrane protein involved in the export of O-antigen and teichoic acid	Rivularia sp. PCC 7116				622474	623991	-	1518	505	CDS
2510091903	Riv7116_6757	Membrane protein involved in the export of O-antigen and teichoic acid	Rivularia sp. PCC 7116				8512836	8514275	-	1440	479	CDS
2510087315	Riv7116_2169	Membrane protein involved in the export of O-antigen and teichoic acid	Rivularia sp. PCC 7116				2679477	2680754	-	1278	425	CDS
2510089907	Riv7116_4761	Membrane protein involved in the export of O-antigen and teichoic acid	Rivularia sp. PCC 7116				5970844	5972298	+	1455	484	CDS
2510092046	Riv7116_6900	Membrane protein involved in the export of O-antigen and teichoic acid	Rivularia sp. PCC 7116				8683732	8685249	-	1518	505	CDS
2510088978	Riv7116_3832	Membrane protein involved in the export of O-antigen and teichoic acid	Rivularia sp. PCC 7116				4768477	4769823	-	1347	448	CDS
2510087186	Riv7116_2040	Membrane protein involved in the export of O-antigen and teichoic acid	Rivularia sp. PCC 7116				2524012	2525277	+	1266	421	CDS
2510089326	Riv7116_4180	Membrane protein involved in the export of O-antigen and teichoic acid	Rivularia sp. PCC 7116				5235930	5237267	-	1338	445	CDS
2510090919	Riv7116_5773	Membrane protein involved in the export of O-antigen and teichoic acid	Rivularia sp. PCC 7116				7279804	7281102	+	1299	432	CDS
2510090828	Riv7116_5682	Membrane protein involved in the export of O-antigen and teichoic acid	Rivularia sp. PCC 7116				7151634	7153019	+	1386	461	CDS
2510088630	Riv7116_3484	Membrane protein involved in the export of O-antigen and teichoic acid	Rivularia sp. PCC 7116				4325768	4327111	-	1344	447	CDS
2510087194	Riv7116_2048	Membrane protein involved in the export of O-antigen and teichoic acid	Rivularia sp. PCC 7116				2532885	2534321	+	1437	478	CDS
2510091646	Riv7116_6500	putative efflux protein, MATE family	Rivularia sp. PCC 7116				8222091	8223452	-	1362	453	CDS
2510088352	Riv7116_3206	putative efflux protein, MATE family	Rivularia sp. PCC 7116				3987611	3988969	+	1359	452	CDS
2510090221	Riv7116_5075	putative efflux protein, MATE family	Rivularia sp. PCC 7116				6356830	6358173	-	1344	447	CDS
2507334814	Tol9009DRAFT_00048010	Membrane protein involved in the export of O-antigen and teichoic acid	Scytonema hofmanni UTEX 2349				4454665	4455987	-	1323	440	CDS
2507335614	Tol9009DRAFT_00056020	Membrane protein involved in the export of O-antigen and teichoic acid	Scytonema hofmanni UTEX 2349				5308121	5309461	+	1341	446	CDS
2507334431	Tol9009DRAFT_00044180	Membrane protein involved in the export of O-antigen and teichoic acid	Scytonema hofmanni UTEX 2349				4061091	4062431	-	1341	446	CDS
2507332339	Tol9009DRAFT_00023220	Membrane protein involved in the export of O-antigen and teichoic acid	Scytonema hofmanni UTEX 2349				1690975	1692471	+	1497	498	CDS
2507336781	Tol9009DRAFT_00067700	Membrane protein involved in the export of O-antigen and teichoic acid	Scytonema hofmanni UTEX 2349				1118880	1120265	-	1386	461	CDS
2507335437	Tol9009DRAFT_00054250	Membrane protein involved in the export of O-antigen and teichoic acid	Scytonema hofmanni UTEX 2349				5119466	5120770	-	1305	434	CDS
2507333978	Tol9009DRAFT_00039640	Na+-driven multidrug efflux pump	Scytonema hofmanni UTEX 2349				3546201	3547556	-	1356	451	CDS
2507333540	Tol9009DRAFT_00035260	putative efflux protein, MATE family	Scytonema hofmanni UTEX 2349				3090956	3092362	-	1407	468	CDS
2507335627	Tol9009DRAFT_00056150	putative efflux protein, MATE family	Scytonema hofmanni UTEX 2349				5325008	5326405	-	1398	465	CDS
2507334419	Tol9009DRAFT_00044060	putative efflux protein, MATE family	Scytonema hofmanni UTEX 2349				4041632	4043188	+	1557	518	CDS
2506608916	Spi6313_1277	polysaccharide biosynthesis protein	Spirulina major PCC 6313				1541065	1542417	-	1353	450	CDS
2506608306	Spi6313_0679	MATE efflux family protein	Spirulina major PCC 6313				807323	808672	-	1350	449	CDS
2506597178	Spi9445_0089	polysaccharide biosynthesis protein	Spirulina subsalsa PCC 9445				100739	102253	+	1515	504	CDS
2506601208	Spi9445_4073	MATE efflux family protein	Spirulina subsalsa PCC 9445				4628999	4630390	+	1392	463	CDS
2503799530	Sta7437_1458	polysaccharide biosynthesis protein	Stanieria cyanosphaera PCC 7437				1623229	1624584	+	1356	451	CDS
2503801817	Sta7437_3715	polysaccharide biosynthesis protein	Stanieria cyanosphaera PCC 7437				4204919	4206208	-	1290	429	CDS
2503799931	Sta7437_1854	polysaccharide biosynthesis protein	Stanieria cyanosphaera PCC 7437				2081600	2082925	-	1326	441	CDS
2503802317	Sta7437_4211	polysaccharide biosynthesis protein	Stanieria cyanosphaera PCC 7437				4731952	4733286	+	1335	444	CDS
2503798292	Sta7437_0233	polysaccharide biosynthesis protein	Stanieria cyanosphaera PCC 7437				261055	262410	+	1356	451	CDS
2503798283	Sta7437_0224	MatE	Stanieria cyanosphaera PCC 7437				251064	251721	+	660	220	CDS
637618082	syc2391_d	multi-drug efflux transporter	Synechococcus elongatus PCC 6301		YP_173101		2550192	2551586	+	1395	464	CDS
637800137	Synpcc7942_1699	MATE efflux family protein	Synechococcus elongatus PCC 7942		YP_400716		1765464	1766852	-	1389	462	CDS
637875297	CYB_0893	polysaccharide biosynthesis family protein	Synechococcus sp. JA-2-3B'a(2-13)		YP_477136		925904	927250	-	1347	448	CDS
637872511	CYA_0937	polysaccharide biosynthesis domain protein	Synechococcus sp. JA-3-3Ab		YP_474403		947476	948816	-	1341	446	CDS
640738121	CYA_1506		Synechococcus sp. JA-3-3Ab				1512957	1514377	+	1421	463	CDS
2509428748	Syn6312_0707	Membrane protein involved in the export of O-antigen and teichoic acid	Synechococcus sp. PCC 6312				709543	710811	-	1269	422	CDS
2509430337	Syn6312_2296	ATP synthase I chain.	Synechococcus sp. PCC 6312				2247608	2248063	-	456	151	CDS
641612461	SYNPCC7002_A2451	polysaccharide biosynthesis export protein	Synechococcus sp. PCC 7002		YP_001735684		2546615	2547952	-	1338	445	CDS
641611985	SYNPCC7002_A1975	hypothetical protein	Synechococcus sp. PCC 7002		YP_001735218		2056955	2058292	+	1338	445	CDS
647577672	S7335_5058	MatE family	Synechococcus sp. PCC 7335		ZP_05038614		1542147	1543472	+	1326	441	CDS
647579431	S7335_3942	Virulence factor MVIN superfamily	Synechococcus sp. PCC 7335		ZP_05037504		3460337	3461770	-	1434	477	CDS
647577328	S7335_3489	MATE efflux family protein	Synechococcus sp. PCC 7335		ZP_05037051		1170550	1171899	+	1350	449	CDS
647581764	S7335_818	MATE efflux family protein	Synechococcus sp. PCC 7335		ZP_05040366		40507	41892	+	1386	461	CDS
647580302	S7335_4011	MATE efflux family protein	Synechococcus sp. PCC 7335		ZP_05037573		4472396	4473823	-	1428	475	CDS
2506747523	Syn7336_2221	polysaccharide biosynthesis protein	Synechococcus sp. PCC 7336				2301438	2302745	-	1308	435	CDS
2506749061	Syn7336_3738	polysaccharide biosynthesis protein	Synechococcus sp. PCC 7336				3963917	3965299	-	1383	460	CDS
2506745687	Syn7336_0405	polysaccharide biosynthesis protein	Synechococcus sp. PCC 7336				330851	332323	+	1473	490	CDS
2506745592	Syn7336_0311	polysaccharide biosynthesis protein	Synechococcus sp. PCC 7336				226804	228132	-	1329	442	CDS
2506746077	Syn7336_0791	MATE efflux family protein	Synechococcus sp. PCC 7336				736211	737578	-	1368	455	CDS
2508687322	Syn7502_00522	putative efflux protein, MATE family	Synechococcus sp. PCC 7502				534041	535375	+	1335	444	CDS
638960548	WH5701_12758	hypothetical protein	Synechococcus sp. WH5701		ZP_01086121		112352	113644	+	1293	430	CDS
637471851	sll5049	hypothetical protein	Synechocystis sp. PCC 6803		NP_942205	plasmid pSYSM	46945	48288	-	1344	447	CDS
637010329	slr1543	DNA-damage-inducible protein	Synechocystis sp. PCC 6803		NP_440787		980276	981694	+	1419	472	CDS
637011947	slr0896	hypothetical protein	Synechocystis sp. PCC 6803		NP_442376		2763867	2765252	+	1386	461	CDS
2517698662	SYN7509DRAFT_2779	Membrane protein involved in the export of O-antigen and teichoic acid	Synechocystis sp. PCC 7509				2803256	2804623	+	1368	455	CDS
637313968	tlr1345	hypothetical protein	Thermosynechococcus elongatus BP-1		NP_682135		1402902	1403942	+	1041	346	CDS
638107877	Tery_2827	MATE efflux family protein	Trichodesmium erythraeum IMS101		YP_722474		4392554	4393909	+	1356	451	CDS
638106838	Tery_1710	MATE efflux family protein	Trichodesmium erythraeum IMS101		YP_721447		2601980	2603347	+	1368	455	CDS
2508650730	Xen7305DRAFT_00028290	Membrane protein involved in the export of O-antigen and teichoic acid	Xenococcus sp. PCC 7305				30471	31841	-	1371	456	CDS
2508653126	Xen7305DRAFT_00052270	Membrane protein involved in the export of O-antigen and teichoic acid	Xenococcus sp. PCC 7305				3165	4517	+	1353	450	CDS
2508650140	Xen7305DRAFT_00022380	Membrane protein involved in the export of O-antigen and teichoic acid	Xenococcus sp. PCC 7305				39752	41044	-	1293	430	CDS
2508652920	Xen7305DRAFT_00050210	putative efflux protein, MATE family	Xenococcus sp. PCC 7305				7308	8690	+	1383	460	CDS
2508650239	Xen7305DRAFT_00023380	putative efflux protein, MATE family	Xenococcus sp. PCC 7305				22312	23733	+	1422	473	CDS
2508650505	Xen7305DRAFT_00026040	putative efflux protein, MATE family	Xenococcus sp. PCC 7305				14629	15957	+	1329	442	CDS

## Sheet: kpsM_wzm
Gene ID	Locus Tag	Gene Product Name	Genome	Gene Symbol	GenBank Accession	Chromosome	Start Coord	End Coord	Strand	DNA Sequence Length (bp)	Amino Acid Sequence Length (aa)	Locus Type
641251962	AM1_2872	ABC transporter, ATP-binding protein	Acaryochloris marina MBIC11017		YP_001517187		2909720	2912704	-	2985	994	CDS
641251558	AM1_2464	ABC transporter, ATP-binding protein	Acaryochloris marina MBIC11017		YP_001516786		2483089	2486088	+	3000	999	CDS
641254607	AM1_5538	ABC-2 transporter, permease protein	Acaryochloris marina MBIC11017		YP_001519811		5586390	5587208	+	819	272	CDS
641253705	AM1_4625	ABC-2 type transporter	Acaryochloris marina MBIC11017		YP_001518917		4659399	4660286	+	888	295	CDS
641251276	AM1_2178	ABC transporter, ATP-binding, FHA domain protein	Acaryochloris marina MBIC11017		YP_001516506		2177837	2180533	-	2697	898	CDS
2514740895	ACCM5_010100034746	ABC transporter ATP-binding protein	Acaryochloris sp CCMEE 5410				9268	12267	-	3000	999	CDS
2514736019	ACCM5_010100010283	ABC transporter ATP-binding protein	Acaryochloris sp CCMEE 5410				61668	64364	+	2697	898	CDS
2514737832	ACCM5_010100019398	ABC transporter ATP-binding protein	Acaryochloris sp CCMEE 5410				67828	70815	-	2988	995	CDS
2514738740	ACCM5_010100023962	ABC-2 transporter, permease protein	Acaryochloris sp CCMEE 5410				537	1355	+	819	272	CDS
2514735105	ACCM5_010100005716	ABC-2 type transporter	Acaryochloris sp CCMEE 5410				13362	14249	-	888	295	CDS
2504132863	Anacy_3198	ABC-2 type transporter	Anabaena cylindrica PCC 7122				3662465	3663337	+	873	290	CDS
2504132005	Anacy_2345	ABC-2 type transporter	Anabaena cylindrica PCC 7122				2647037	2647912	-	876	291	CDS
2504133467	Anacy_3793	ABC-2 type transporter	Anabaena cylindrica PCC 7122				4333005	4333841	-	837	278	CDS
2504133917	Anacy_4240	ABC-2 type transporter	Anabaena cylindrica PCC 7122				4785501	4786355	-	855	284	CDS
2504134587	Anacy_4902	ABC-2 type transporter	Anabaena cylindrica PCC 7122				5548814	5549620	+	807	268	CDS
2504134594	Anacy_4909	ABC-2 type transporter	Anabaena cylindrica PCC 7122				5557815	5558621	+	807	268	CDS
2504133342	Anacy_3668	ABC-2 type transporter	Anabaena cylindrica PCC 7122				4182941	4183831	-	891	296	CDS
2504129625	Anacy_0005	ABC-2 type transporter	Anabaena cylindrica PCC 7122				5893	6666	+	774	257	CDS
2504135092	Anacy_5401	ABC-2 type transporter	Anabaena cylindrica PCC 7122				6122400	6123527	-	1128	375	CDS
2504135100	Anacy_5409	ABC-2 type transporter	Anabaena cylindrica PCC 7122				6128078	6129208	-	1131	376	CDS
2506492583	Ana7108_2733	ABC-2 type transporter	Anabaena sp. PCC 7108				3123022	3123897	-	876	291	CDS
2506493082	Ana7108_3228	ABC-2 type transporter	Anabaena sp. PCC 7108				3677605	3678459	+	855	284	CDS
2506494336	Ana7108_4472	ABC-2 type transporter	Anabaena sp. PCC 7108				5055416	5056252	-	837	278	CDS
2506494237	Ana7108_4377	ABC-2 type transporter	Anabaena sp. PCC 7108				4945058	4945864	+	807	268	CDS
2506494535	Ana7108_4666	ABC-2 type transporter	Anabaena sp. PCC 7108				5278939	5280096	+	1158	385	CDS
2506494531	Ana7108_4662	ABC-2 type transporter	Anabaena sp. PCC 7108				5273108	5274214	+	1107	368	CDS
646568847	Ava_3346	hypothetical protein	Anabaena variabilis ATCC 29413		YP_323848		4163271	4164077	+	807	268	CDS
646569647	Ava_4150	hypothetical protein	Anabaena variabilis ATCC 29413		YP_324644		5176941	5177726	-	786	261	CDS
646566941	Ava_1451	hypothetical protein	Anabaena variabilis ATCC 29413		YP_321969		1793291	1794067	+	777	258	CDS
646565670	Ava_0192	hypothetical protein	Anabaena variabilis ATCC 29413		YP_320713		247771	248658	+	888	295	CDS
646566165	Ava_0687	hypothetical protein	Anabaena variabilis ATCC 29413		YP_321206		870628	871455	+	828	275	CDS
643167949	AmaxDRAFT_0326	FHA modulated ABC efflux pump with fused ATPase and integral membrane subunits	Arthrospira maxima CS-328		ZP_03271509		68278	71037	-	2760	919	CDS
643167847	AmaxDRAFT_0225	FHA modulated ABC efflux pump with fused ATPase and integral membrane subunits	Arthrospira maxima CS-328		ZP_03271408		277843	280326	-	2484	827	CDS
643170859	AmaxDRAFT_3222	ABC-2 type transporter	Arthrospira maxima CS-328		ZP_03274398		21077	21922	+	846	281	CDS
643169097	AmaxDRAFT_1469	ABC-2 type transporter	Arthrospira maxima CS-328		ZP_03272651		85480	86349	+	870	289	CDS
643168676	AmaxDRAFT_1050	FHA modulated ABC efflux pump with fused ATPase and integral membrane subunits	Arthrospira maxima CS-328		ZP_03272232		12383	14770	-	2388	795	CDS
643172805	AmaxDRAFT_5158	ABC transporter related	Arthrospira maxima CS-328		ZP_03276332		40	1527	-	1488	495	CDS
650385018	NIES39_D01320	ABC transporter ATP-binding protein	Arthrospira platensis NIES-39		BAI89552		1713459	1716218	-	2760	919	CDS
650387108	NIES39_J05740	putative ABC transporter ATP-binding protein	Arthrospira platensis NIES-39		BAI91620		3837034	3839517	-	2484	827	CDS
650387206	NIES39_K00680	putative ABC transporter ATP-binding protein	Arthrospira platensis NIES-39		BAI91717		3967857	3970244	-	2388	795	CDS
650384703	NIES39_C03710	hypothetical protein	Arthrospira platensis NIES-39		BAI89238		1396471	1397133	+	663	220	CDS
650386444	NIES39_H00370	putative ABC transporter permease protein	Arthrospira platensis NIES-39		BAI90962		3150927	3151772	+	846	281	CDS
650384267	NIES39_B00480	putative multidrug efflux ABC transporter	Arthrospira platensis NIES-39		BAI88805		937874	938743	-	870	289	CDS
646128580	AplaP_010100004409	ABC transporter ATP-binding protein	Arthrospira platensis Paraca		ZP_06380906		3808	6567	+	2760	919	CDS
646132153	AplaP_010100022603	FHA domain-containing protein	Arthrospira platensis Paraca		ZP_06384457		1	2249	-	2249	749	CDS
646128721	AplaP_010100005114	ABC-2 type transporter	Arthrospira platensis Paraca		ZP_06381047		2739	3584	-	846	281	CDS
646129944	AplaP_010100011321	ABC-2 type transporter	Arthrospira platensis Paraca		ZP_06382259		3496	4365	+	870	289	CDS
646130616	AplaP_010100014723	FHA domain-containing protein	Arthrospira platensis Paraca		ZP_06382930		1	709	+	709	235	CDS
648388944	APCC8_010100019227	FHA domain-containing protein	Arthrospira sp. PCC 8005		ZP_07159382		28443	30830	+	2388	795	CDS
648386560	APCC8_010100007004	ABC-2 type transporter	Arthrospira sp. PCC 8005		ZP_07157021		82552	83421	+	870	289	CDS
648389150	APCC8_010100020281	ABC-2 type transporter	Arthrospira sp. PCC 8005		ZP_07159586		13448	14293	-	846	281	CDS
648389466	APCC8_010100021935	ABC transporter ATP-binding protein	Arthrospira sp. PCC 8005		ZP_07159900		149466	152225	-	2760	919	CDS
648389828	APCC8_010100023806	putative ABC efflux transporter (ATP-binding protein)	Arthrospira sp. PCC 8005		ZP_07160259		63823	65310	+	1488	495	CDS
2504098608	Cal6303_5577	FHA modulated ABC efflux pump with fused ATPase and integral membrane subunits	Calothrix sp. PCC 6303				6700496	6702871	-	2376	791	CDS
2504098191	Cal6303_5167	ABC-2 type transporter	Calothrix sp. PCC 6303				6204497	6205375	-	879	292	CDS
2504097654	Cal6303_4635	ABC-2 type transporter	Calothrix sp. PCC 6303				5581871	5582656	+	786	261	CDS
2504098470	Cal6303_5441	ABC-2 type transporter	Calothrix sp. PCC 6303				6529155	6530000	+	846	281	CDS
2504096083	Cal6303_3084	ABC-2 type transporter	Calothrix sp. PCC 6303				3654163	3655005	+	843	280	CDS
2504095799	Cal6303_2801	ABC-2 type transporter	Calothrix sp. PCC 6303				3305996	3307120	-	1125	374	CDS
2504095818	Cal6303_2820	ABC-2 type transporter	Calothrix sp. PCC 6303				3318560	3319666	-	1107	368	CDS
2507474525	Cal7103DRAFT_00014240	ABC-type multidrug transport system, ATPase component	Calothrix sp. PCC 7103				53178	54620	-	1443	480	CDS
2507476514	Cal7103DRAFT_00034150	ABC-type multidrug transport system, permease component	Calothrix sp. PCC 7103				1332304	1333077	+	774	257	CDS
2507477812	Cal7103DRAFT_00047140	ABC-type multidrug transport system, permease component	Calothrix sp. PCC 7103				2813758	2814657	-	900	299	CDS
2507476254	Cal7103DRAFT_00031540	ABC-type polysaccharide/polyol phosphate export systems, permease component	Calothrix sp. PCC 7103				1037642	1038493	-	852	283	CDS
2507476098	Cal7103DRAFT_00029980	ABC-type polysaccharide/polyol phosphate export systems, permease component	Calothrix sp. PCC 7103				848507	849346	-	840	279	CDS
2507476296	Cal7103DRAFT_00031960	ABC-type polysaccharide/polyol phosphate export systems, permease component	Calothrix sp. PCC 7103				1088620	1089444	+	825	274	CDS
2507477968	Cal7103DRAFT_00048700	ABC-type polysaccharide/polyol phosphate export systems, permease component	Calothrix sp. PCC 7103				3004217	3005284	-	1068	355	CDS
2507482131	Cal7103DRAFT_00090380	ABC-type polysaccharide/polyol phosphate export systems, permease component	Calothrix sp. PCC 7103				7633784	7634587	+	804	267	CDS
2507482111	Cal7103DRAFT_00090180	ABC-type polysaccharide/polyol phosphate export systems, permease component	Calothrix sp. PCC 7103				7610988	7611857	-	870	289	CDS
2507477180	Cal7103DRAFT_00040810	ABC-type polysaccharide/polyol phosphate export systems, permease component	Calothrix sp. PCC 7103				2129310	2130152	+	843	280	CDS
2507477609	Cal7103DRAFT_00045100	ABC-type multidrug transport system, ATPase component	Calothrix sp. PCC 7103				2587897	2590317	+	2421	806	CDS
2507473517	Cal7103DRAFT_00004150	ABC-type multidrug transport system, permease component	Calothrix sp. PCC 7103				458464	459582	+	1119	372	CDS
2507473516	Cal7103DRAFT_00004140	ABC-type multidrug transport system, permease component	Calothrix sp. PCC 7103				457346	458458	+	1113	370	CDS
2507480089	Cal7103DRAFT_00069930	ABC-type multidrug transport system, ATPase component	Calothrix sp. PCC 7103				5332609	5334984	+	2376	791	CDS
2505801024	Cal7507_2752	ABC-2 type transporter	Calothrix sp. PCC 7507				3119786	3120601	-	816	271	CDS
2505803610	Cal7507_5291	ABC-2 type transporter	Calothrix sp. PCC 7507				6013319	6014185	+	867	288	CDS
2505802960	Cal7507_4650	ABC-2 type transporter	Calothrix sp. PCC 7507				5279367	5279618	+	252	83	CDS
2505798631	Cal7507_0382	ABC-2 type transporter	Calothrix sp. PCC 7507				387164	388000	-	837	278	CDS
2505803378	Cal7507_5060	ABC-2 type transporter	Calothrix sp. PCC 7507				5746530	5747318	-	789	262	CDS
2505803262	Cal7507_4944	ABC-2 type transporter	Calothrix sp. PCC 7507				5601334	5602107	-	774	257	CDS
2505802131	Cal7507_3849	ABC-2 type transporter	Calothrix sp. PCC 7507				4371944	4372786	-	843	280	CDS
2505798917	Cal7507_0663	ABC-2 type transporter	Calothrix sp. PCC 7507				708810	709664	-	855	284	CDS
2505802230	Cal7507_3948	ABC-2 type transporter	Calothrix sp. PCC 7507				4481952	4482839	+	888	295	CDS
2505801025	Cal7507_2753	ABC-2 type transporter	Calothrix sp. PCC 7507				3120598	3121422	-	825	274	CDS
2510436356	Cha6605_0357	ABC-type multidrug transport system, ATPase component	Chamaesiphon minutus PCC 6605				395742	398102	+	2361	786	CDS
2510438574	Cha6605_2575	ABC-type multidrug transport system, ATPase component	Chamaesiphon minutus PCC 6605				2659419	2661926	-	2508	835	CDS
2510439214	Cha6605_3215	ABC-type multidrug transport system, permease component	Chamaesiphon minutus PCC 6605				3372222	3373115	-	894	297	CDS
2510440693	Cha6605_4694	ABC-type polysaccharide/polyol phosphate export systems, permease component	Chamaesiphon minutus PCC 6605				4975398	4976225	-	828	275	CDS
2510436308	Cha6605_0309	ABC-type polysaccharide/polyol phosphate export systems, permease component	Chamaesiphon minutus PCC 6605				341509	342354	-	846	281	CDS
2510441965	Cha6605_5967	ABC-type multidrug transport system, ATPase component	Chamaesiphon minutus PCC 6605				5605	7926	-	2322	773	CDS
2510442054	Cha6605_6056	ABC-type multidrug transport system, permease component	Chamaesiphon minutus PCC 6605				96100	97230	-	1131	376	CDS
2510442055	Cha6605_6057	ABC-type multidrug transport system, permease component	Chamaesiphon minutus PCC 6605				97326	98435	-	1110	369	CDS
2505785006	Chr6712_1258	ABC-2 type transporter	Chroococcidiopsis sp. PCC 6712				1344494	1345387	+	894	297	CDS
2505785257	Chr6712_1504	ABC-2 type transporter	Chroococcidiopsis sp. PCC 6712				1600542	1601348	-	807	268	CDS
2505786447	Chr6712_2687	ABC-2 type transporter	Chroococcidiopsis sp. PCC 6712				2952576	2953385	-	810	269	CDS
2505786362	Chr6712_2602	ABC-2 type transporter	Chroococcidiopsis sp. PCC 6712				2861571	2862404	+	834	277	CDS
2505784640	Chr6712_0895	Fe(3+)-transporting ATPase	Chroococcidiopsis sp. PCC 6712				888337	890757	+	2421	806	CDS
2503614282	Chro_4009	FHA modulated ABC efflux pump with fused ATPase and integral membrane subunits	Chroococcidiopsis thermalis PCC 7203				4525151	4528168	+	3018	1005	CDS
2503614363	Chro_4090	ABC-2 type transporter	Chroococcidiopsis thermalis PCC 7203				4619931	4620707	-	777	258	CDS
2503611533	Chro_1278	ABC-2 type transporter	Chroococcidiopsis thermalis PCC 7203				1420099	1420944	+	846	281	CDS
2503613401	Chro_3135	ABC-2 type transporter	Chroococcidiopsis thermalis PCC 7203				3498822	3499652	+	831	276	CDS
2503613458	Chro_3191	ABC-2 type transporter	Chroococcidiopsis thermalis PCC 7203				3560228	3561037	-	810	269	CDS
2503611060	Chro_0809	ABC-2 type transporter	Chroococcidiopsis thermalis PCC 7203				921128	921952	-	825	274	CDS
2503614893	Chro_4613	ABC-2 type transporter	Chroococcidiopsis thermalis PCC 7203				5183852	5184745	+	894	297	CDS
2503615105	Chro_4825	ABC-2 type transporter	Chroococcidiopsis thermalis PCC 7203				5430854	5431687	-	834	277	CDS
2503614318	Chro_4045	ABC-2 type transporter	Chroococcidiopsis thermalis PCC 7203				4562587	4563483	-	897	298	CDS
2503615540	Chro_5249	ABC-2 type transporter	Chroococcidiopsis thermalis PCC 7203				5893911	5895065	-	1155	384	CDS
2503615803	Chro_5507	ABC-2 type transporter	Chroococcidiopsis thermalis PCC 7203				6205052	6205831	+	780	259	CDS
2503611109	Chro_0857	ABC-2 type transporter	Chroococcidiopsis thermalis PCC 7203				973233	974084	+	852	283	CDS
2503614907	Chro_4627	ABC-2 type transporter	Chroococcidiopsis thermalis PCC 7203				5198943	5199809	-	867	288	CDS
2503612630	Chro_2368	ABC-2 type transporter	Chroococcidiopsis thermalis PCC 7203				2649708	2650535	+	828	275	CDS
2504686509	Cri9333_4044	ABC-2 type transporter	Crinalium epipsammum PCC 9333				4570938	4571912	+	975	324	CDS
2504685232	Cri9333_2785	ABC-2 type transporter	Crinalium epipsammum PCC 9333				3112923	3113753	-	831	276	CDS
2504683508	Cri9333_1083	ABC-2 type transporter	Crinalium epipsammum PCC 9333				1199908	1200684	+	777	258	CDS
2504684023	Cri9333_1594	ABC-2 type transporter	Crinalium epipsammum PCC 9333				1800970	1801752	-	783	260	CDS
2531850416	CWATWH0003_4087	ABC transporter	Crocosphaera watsonii WH 0003				6389	8803	+	2415	804	CDS
2531848609	CWATWH0003_0649	O-antigen export system, permease protein	Crocosphaera watsonii WH 0003				2439	3323	-	885	294	CDS
2531846653	CWATWH0003_2714	O-antigen export system, permease protein	Crocosphaera watsonii WH 0003				13877	14617	-	741	246	CDS
2531850010	CWATWH0003_3295	O-antigen export system, permease protein	Crocosphaera watsonii WH 0003				443	1297	+	855	284	CDS
2531845358	CWATWH0003_0097a4	putative ABC-2 type transporter	Crocosphaera watsonii WH 0003				1103	1570	-	468	155	CDS
2531848300	CWATWH0003_0097b5	putative ABC-2 type transporter	Crocosphaera watsonii WH 0003				1	421	-	421	140	CDS
2503331784	CWat_WH8501_draft2_00026850	ABC-type multidrug transport system, permease component	Crocosphaera watsonii WH 8501				111547	112437	+	891	296	CDS
2503331579	CWat_WH8501_draft2_00024800	ABC-type polysaccharide/polyol phosphate export systems, permease component	Crocosphaera watsonii WH 8501				179679	180485	-	807	268	CDS
2503330484	CWat_WH8501_draft2_00013830	ABC-type multidrug transport system, ATPase component	Crocosphaera watsonii WH 8501				114492	116729	-	2238	745	CDS
2503746975	Cyan10605_2699	FHA modulated ABC efflux pump with fused ATPase and integral membrane subunits	Cyanobacterium aponinum PCC 10605				3209697	3212201	-	2505	834	CDS
2503745631	Cyan10605_1371	ABC-2 type transporter	Cyanobacterium aponinum PCC 10605				1645201	1646028	+	828	275	CDS
2503745611	Cyan10605_1352	ABC-2 type transporter	Cyanobacterium aponinum PCC 10605				1622463	1623236	+	774	257	CDS
2503746061	Cyan10605_1799	ABC-2 type transporter	Cyanobacterium aponinum PCC 10605				2157168	2157998	-	831	276	CDS
2512635375	Chl7702DRAFT_4250	ABC-type multidrug transport system, permease component	cyanobacterium PCC 7702				4771833	4772729	+	897	298	CDS
2512635241	Chl7702DRAFT_4116	ABC-type multidrug transport system, permease component	cyanobacterium PCC 7702				4614116	4614970	+	855	284	CDS
2512631408	Chl7702DRAFT_0282	ABC-type polysaccharide/polyol phosphate export systems, permease component	cyanobacterium PCC 7702				298598	299452	-	855	284	CDS
2512632857	Chl7702DRAFT_1731	ABC-type multidrug transport system, ATPase component	cyanobacterium PCC 7702				1905559	1907991	-	2433	810	CDS
2512634866	Chl7702DRAFT_3741	ABC-type multidrug transport system, permease component	cyanobacterium PCC 7702				4203552	4204826	-	1275	424	CDS
2512634867	Chl7702DRAFT_3742	ABC-type multidrug transport system, permease component	cyanobacterium PCC 7702				4204830	4205954	-	1125	374	CDS
646530082	UCYN_02890	ABC-type multidrug transport system, permease component	Cyanobacterium sp. UCYN-A		YP_003421392		313833	314708	-	876	291	CDS
646530726	UCYN_09490	ABC-type polysaccharide/polyol phosphate export systems, permease component	Cyanobacterium sp. UCYN-A		YP_003422010		1084579	1085433	-	855	284	CDS
2503367846	Cyast_2421	FHA modulated ABC efflux pump with fused ATPase and integral membrane subunits	Cyanobacterium stanieri PCC 7202				2657742	2660180	-	2439	812	CDS
2503366692	Cyast_1281	ABC-2 type transporter	Cyanobacterium stanieri PCC 7202				1409612	1410439	-	828	275	CDS
2503367019	Cyast_1602	ABC-2 type transporter	Cyanobacterium stanieri PCC 7202				1769966	1770853	-	888	295	CDS
2503365855	Cyast_0463	ABC-2 type transporter	Cyanobacterium stanieri PCC 7202				520500	521273	+	774	257	CDS
2503368259	Cyast_2827	ABC-2 type transporter	Cyanobacterium stanieri PCC 7202				3089296	3090123	-	828	275	CDS
2508550654	Cyagr_0266	ABC-type multidrug transport system, ATPase component	Cyanobium gracile PCC 6307				272803	275154	+	2352	783	CDS
2508553606	Cyagr_3218	ABC-type polysaccharide/polyol phosphate export systems, permease component	Cyanobium gracile PCC 6307				3134861	3135724	+	864	287	CDS
2508552659	Cyagr_2271	ABC-type polysaccharide/polyol phosphate export systems, permease component	Cyanobium gracile PCC 6307				2200336	2201154	-	819	272	CDS
647590342	CPCC7001_2333	ABC transporter	Cyanobium sp. PCC 7001		ZP_05046143		2083726	2084583	-	858	285	CDS
647589455	CPCC7001_1138	ABC-type multidrug transport system permease component	Cyanobium sp. PCC 7001		ZP_05044950		1215962	1216840	-	879	292	CDS
647590816	CPCC7001_545	putative ABC transporter involved in polysaccharide efflux	Cyanobium sp. PCC 7001		ZP_05044357		2576557	2577348	+	792	263	CDS
2507499651	Cy51472_0510	ABC-type multidrug transport system, ATPase component	Cyanothece sp. BH63E, ATCC 51472				532733	535147	+	2415	804	CDS
2507501644	Cy51472_2503	ABC-type multidrug transport system, permease component	Cyanothece sp. BH63E, ATCC 51472				2619896	2620786	+	891	296	CDS
2507502248	Cy51472_3108	ABC-type polysaccharide/polyol phosphate export systems, permease component	Cyanothece sp. BH63E, ATCC 51472				3269791	3270642	+	852	283	CDS
2507501410	Cy51472_2269	ABC-type polysaccharide/polyol phosphate export systems, permease component	Cyanothece sp. BH63E, ATCC 51472				2369828	2370634	+	807	268	CDS
2507501926	Cy51472_2786	ABC-type polysaccharide/polyol phosphate export systems, permease component	Cyanothece sp. BH63E, ATCC 51472				2911630	2912514	-	885	294	CDS
641678707	cce_4199	ATP-binding protein of ABC transporter	Cyanothece sp. BH68, ATCC 51142		YP_001805613	chromosome circular	4329541	4331955	+	2415	804	CDS
641676579	cce_2090	putative ABC transporter permease protein	Cyanothece sp. BH68, ATCC 51142		YP_001803506	chromosome circular	2134229	2135080	+	852	283	CDS
641675708	cce_1232	putative ABC transporter permease protein, ABC-2	Cyanothece sp. BH68, ATCC 51142		YP_001802648	chromosome circular	1234265	1235071	+	807	268	CDS
641675951	cce_1471	putative ABC-2 type transporter	Cyanothece sp. BH68, ATCC 51142		YP_001802887	chromosome circular	1484321	1485223	+	903	300	CDS
641676242	cce_1759	putative polysialic acid transport protein	Cyanothece sp. BH68, ATCC 51142	kpsM	YP_001803175	chromosome circular	1776067	1776951	-	885	294	CDS
640625164	CY0110_22207	ABC transporter permease protein	Cyanothece sp. CCY 0110		ZP_01727724		109671	110525	-	855	284	CDS
640625311	CY0110_23501	integral membrane O-antigen translocator protein	Cyanothece sp. CCY 0110		ZP_01727871		25225	26031	+	807	268	CDS
640626177	CY0110_29999	polysialic acid transport protein; KpsM	Cyanothece sp. CCY 0110		ZP_01728732		139928	140812	+	885	294	CDS
640626058	CY0110_29409	Ycf38	Cyanothece sp. CCY 0110		ZP_01728614		21630	22520	+	891	296	CDS
640625725	CY0110_28429	ABC transporter	Cyanothece sp. CCY 0110		ZP_01728281		111448	113862	+	2415	804	CDS
643481176	PCC7424_2932	FHA modulated ABC efflux pump with fused ATPase and integral membrane subunits	Cyanothece sp. PCC 7424		YP_002378204		3265896	3268304	+	2409	802	CDS
643479507	PCC7424_1239	ABC-2 type transporter	Cyanothece sp. PCC 7424		YP_002376555		1363914	1364732	+	819	272	CDS
643483087	PCC7424_4873	ABC-2 type transporter	Cyanothece sp. PCC 7424		YP_002380098		5409536	5410432	+	897	298	CDS
643482468	PCC7424_4244	ABC-2 type transporter	Cyanothece sp. PCC 7424		YP_002379482		4710292	4711098	+	807	268	CDS
643478600	PCC7424_0325	ABC-2 type transporter	Cyanothece sp. PCC 7424		YP_002375661		355688	356545	+	858	285	CDS
643484054	PCC7424_5770	ABC-2 type transporter	Cyanothece sp. PCC 7424		YP_002381063	plasmid pP742401	193656	194489	+	834	277	CDS
643584548	Cyan7425_1548	FHA modulated ABC efflux pump with fused ATPase and integral membrane subunits	Cyanothece sp. PCC 7425		YP_002482279		1389390	1392404	-	3015	1004	CDS
643584359	Cyan7425_1358	ABC-2 type transporter	Cyanothece sp. PCC 7425		YP_002482093		1176792	1177676	+	885	294	CDS
643585247	Cyan7425_2251	ABC-2 type transporter	Cyanothece sp. PCC 7425		YP_002482973		2172111	2173016	-	906	301	CDS
643587177	Cyan7425_4204	ABC-2 type transporter	Cyanothece sp. PCC 7425		YP_002484878		4256800	4257639	-	840	279	CDS
643584113	Cyan7425_1103	ABC-2 type transporter	Cyanothece sp. PCC 7425		YP_002481849		931509	932336	-	828	275	CDS
643587907	Cyan7425_4945	ABC-2 type transporter	Cyanothece sp. PCC 7425		YP_002485605		5031629	5032468	+	840	279	CDS
643584724	Cyan7425_1724	ABC-2 type transporter	Cyanothece sp. PCC 7425		YP_002482454		1564706	1565530	+	825	274	CDS
643587032	Cyan7425_4060	FHA modulated ABC efflux pump with fused ATPase and integral membrane subunits	Cyanothece sp. PCC 7425		YP_002484735		4091417	4094089	-	2673	890	CDS
643587643	Cyan7425_4676	ABC-2 type transporter	Cyanothece sp. PCC 7425		YP_002485342		4763730	4764869	-	1140	379	CDS
643587644	Cyan7425_4677	ABC-2 type transporter	Cyanothece sp. PCC 7425		YP_002485343		4764872	4765975	-	1104	367	CDS
648187980	Cyan7822_3051	ABC-2 type transporter	Cyanothece sp. PCC 7822		YP_003888281		3392037	3392855	-	819	272	CDS
648199485	Cyan7822_5719	ABC-2 type transporter	Cyanothece sp. PCC 7822		YP_003899646	plasmid Cy782201	170791	171624	+	834	277	CDS
648188644	Cyan7822_3729	ABC-2 type transporter	Cyanothece sp. PCC 7822		YP_003888940		4130441	4131337	+	897	298	CDS
648190218	Cyan7822_5345	ABC-2 type transporter	Cyanothece sp. PCC 7822		YP_003890499		5807301	5808122	+	822	273	CDS
648186164	Cyan7822_1204	ABC-2 type transporter	Cyanothece sp. PCC 7822		YP_003886484		1316736	1317650	+	915	304	CDS
648199552	Cyan7822_5786	ABC-2 type transporter	Cyanothece sp. PCC 7822		YP_003899713	plasmid Cy782201	259012	259800	+	789	262	CDS
648185150	Cyan7822_0158	FHA modulated ABC efflux pump with fused ATPase and integral membrane subunits	Cyanothece sp. PCC 7822		YP_003885484		175719	178130	+	2412	803	CDS
648185248	Cyan7822_0258	FHA modulated ABC efflux pump with fused ATPase and integral membrane subunits	Cyanothece sp. PCC 7822		YP_003885581		283899	286325	+	2427	808	CDS
643474710	PCC8801_1639	FHA modulated ABC efflux pump with fused ATPase and integral membrane subunits	Cyanothece sp. PCC 8801		YP_002371846		1711433	1713832	-	2400	799	CDS
643473308	PCC8801_0194	ABC-2 type transporter	Cyanothece sp. PCC 8801		YP_002370454		191140	191961	-	822	273	CDS
643474929	PCC8801_1863	ABC-2 type transporter	Cyanothece sp. PCC 8801		YP_002372062		1953082	1953918	-	837	278	CDS
643476888	PCC8801_3884	ABC-2 type transporter	Cyanothece sp. PCC 8801		YP_002373989		4068288	4069139	-	852	283	CDS
643475627	PCC8801_2588	ABC-2 type transporter	Cyanothece sp. PCC 8801		YP_002372749		2681708	2682604	+	897	298	CDS
643475355	PCC8801_2310	ABC-2 type transporter	Cyanothece sp. PCC 8801		YP_002372484		2376016	2376933	-	918	305	CDS
644984671	Cyan8802_4606	ABC transporter related	Cyanothece sp. PCC 8802		YP_003142322	plasmid pP880202	22284	23870	-	1587	528	CDS
644978235	Cyan8802_0189	ABC-2 type transporter	Cyanothece sp. PCC 8802		YP_003135993		187202	188023	-	822	273	CDS
644980329	Cyan8802_2362	ABC-2 type transporter	Cyanothece sp. PCC 8802		YP_003138071		2372859	2373776	-	918	305	CDS
644981857	Cyan8802_3932	ABC-2 type transporter	Cyanothece sp. PCC 8802		YP_003139571		4047027	4047878	-	852	283	CDS
644979875	Cyan8802_1889	ABC-2 type transporter	Cyanothece sp. PCC 8802		YP_003137621		1922940	1923776	-	837	278	CDS
644981452	Cyan8802_3518	ABC-2 type transporter	Cyanothece sp. PCC 8802		YP_003139175		3583468	3584364	-	897	298	CDS
644979657	Cyan8802_1666	FHA modulated ABC efflux pump with fused ATPase and integral membrane subunits	Cyanothece sp. PCC 8802		YP_003137406		1700716	1703115	-	2400	799	CDS
647104697	CRC_00166	ABC-2	Cylindrospermopsis raciborskii CS-505		ZP_06306915		9477	10355	-	879	292	CDS
647106773	CRC_02438	ABC-2	Cylindrospermopsis raciborskii CS-505		ZP_06308955		111375	112208	+	834	277	CDS
647105481	CRC_01166	ABC-2	Cylindrospermopsis raciborskii CS-505		ZP_06307681		249514	250332	+	819	272	CDS
647105102	CRC_00787	ABC-2	Cylindrospermopsis raciborskii CS-505		ZP_06307307		36394	37137	-	744	247	CDS
2509767122	CylstDRAFT_1082	ABC-type multidrug transport system, permease component	Cylindrospermum stagnale PCC 7417				1248465	1249319	+	855	284	CDS
2509768156	CylstDRAFT_2116	ABC-type multidrug transport system, permease component	Cylindrospermum stagnale PCC 7417				2477571	2478344	-	774	257	CDS
2509772100	CylstDRAFT_6060	ABC-type multidrug transport system, permease component	Cylindrospermum stagnale PCC 7417				6774733	6775641	-	909	302	CDS
2509767439	CylstDRAFT_1399	ABC-type polysaccharide/polyol phosphate export systems, permease component	Cylindrospermum stagnale PCC 7417				1612242	1613048	+	807	268	CDS
2509771984	CylstDRAFT_5944	ABC-type polysaccharide/polyol phosphate export systems, permease component	Cylindrospermum stagnale PCC 7417				6655660	6656502	+	843	280	CDS
2509766921	CylstDRAFT_0881	ABC-type multidrug transport system, permease component	Cylindrospermum stagnale PCC 7417				1023171	1024289	-	1119	372	CDS
2509766920	CylstDRAFT_0880	ABC-type multidrug transport system, permease component	Cylindrospermum stagnale PCC 7417				1021920	1023026	-	1107	368	CDS
2509555701	Dacsa_3315	ABC-type multidrug transport system, ATPase component	Dactylococcopsis salina PCC 8305				3412958	3415717	+	2760	919	CDS
2509552931	Dacsa_0545	ABC-type multidrug transport system, permease component	Dactylococcopsis salina PCC 8305				559900	560778	+	879	292	CDS
2509553534	Dacsa_1148	ABC-type multidrug transport system, permease component	Dactylococcopsis salina PCC 8305				1151927	1152700	-	774	257	CDS
2509554157	Dacsa_1771	ABC-type polysaccharide/polyol phosphate export systems, permease component	Dactylococcopsis salina PCC 8305				1802187	1802993	+	807	268	CDS
2505767897	FJSC11DRAFT_3540	ABC-2 type transporter	Fischerella sp. JSC-11				128306	129148	+	843	280	CDS
2505768112	FJSC11DRAFT_3338	ABC-2 type transporter	Fischerella sp. JSC-11				145457	146353	-	897	298	CDS
2505771270	FJSC11DRAFT_0332	ABC-2 type transporter	Fischerella sp. JSC-11				388310	389170	-	861	286	CDS
2505768015	FJSC11DRAFT_3241	ABC-2 type transporter	Fischerella sp. JSC-11				49824	50669	+	846	281	CDS
2505771116	FJSC11DRAFT_0178	ABC-2 type transporter	Fischerella sp. JSC-11				205215	206042	+	828	275	CDS
2505768876	FJSC11DRAFT_1852	ABC-2 type transporter	Fischerella sp. JSC-11				197100	198011	-	912	303	CDS
2505767508	FJSC11DRAFT_3861	ABC-2 type transporter	Fischerella sp. JSC-11				78190	78963	+	774	257	CDS
2505767633	FJSC11DRAFT_3642	FHA modulated ABC efflux pump with fused ATPase and integral membrane subunits	Fischerella sp. JSC-11				41119	43548	+	2430	809	CDS
2517065009	PCC9339DRAFT_05869	ABC-type Mn/Zn transport systems, ATPase component	Fischerella sp. PCC 9339				266254	267786	+	1533	510	CDS
2517060904	PCC9339DRAFT_01759	ABC-type multidrug transport system, permease component	Fischerella sp. PCC 9339				2004011	2004838	+	828	275	CDS
2517059461	PCC9339DRAFT_00314	ABC-type multidrug transport system, permease component	Fischerella sp. PCC 9339				378483	378962	-	480	159	CDS
2517059856	PCC9339DRAFT_00709	ABC-type multidrug transport system, permease component	Fischerella sp. PCC 9339				825392	826165	+	774	257	CDS
2517061460	PCC9339DRAFT_02315	ABC-type multidrug transport system, permease component	Fischerella sp. PCC 9339				2644129	2645025	-	897	298	CDS
2517059643	PCC9339DRAFT_00496	ABC-type polysaccharide/polyol phosphate export systems, permease component	Fischerella sp. PCC 9339				578197	579024	-	828	275	CDS
2517061652	PCC9339DRAFT_02508	ABC-type polysaccharide/polyol phosphate export systems, permease component	Fischerella sp. PCC 9339				2859977	2860849	+	873	290	CDS
2517062410	PCC9339DRAFT_03267	ABC-type polysaccharide/polyol phosphate export systems, permease component	Fischerella sp. PCC 9339				3734852	3735694	-	843	280	CDS
2517061055	PCC9339DRAFT_01910	ABC-type polysaccharide/polyol phosphate export systems, permease component	Fischerella sp. PCC 9339				2189726	2190637	-	912	303	CDS
2517060418	PCC9339DRAFT_01272	ABC-type polysaccharide/polyol phosphate export systems, permease component	Fischerella sp. PCC 9339				1454280	1455176	+	897	298	CDS
2517060249	PCC9339DRAFT_01102	ABC-type multidrug transport system, ATPase component	Fischerella sp. PCC 9339				1267543	1269972	-	2430	809	CDS
2517059464	PCC9339DRAFT_00317	ABC-type multidrug transport system, permease component	Fischerella sp. PCC 9339				381853	382959	-	1107	368	CDS
2517059463	PCC9339DRAFT_00316	hypothetical protein	Fischerella sp. PCC 9339				380992	381570	-	579	192	CDS
2512977264	Fis9431DRAFT_1592	ABC-type multidrug transport system, ATPase component	Fischerella sp. PCC 9431				1809575	1812004	-	2430	809	CDS
2512980998	Fis9431DRAFT_5327	ABC-type multidrug transport system, permease component	Fischerella sp. PCC 9431				6151770	6152543	-	774	257	CDS
2512977561	Fis9431DRAFT_1889	ABC-type multidrug transport system, permease component	Fischerella sp. PCC 9431				2159209	2160105	+	897	298	CDS
2512980171	Fis9431DRAFT_4500	ABC-type multidrug transport system, permease component	Fischerella sp. PCC 9431				5198284	5199111	-	828	275	CDS
2512978625	Fis9431DRAFT_2954	ABC-type polysaccharide/polyol phosphate export systems, permease component	Fischerella sp. PCC 9431				3410621	3411532	-	912	303	CDS
2512980025	Fis9431DRAFT_4354	ABC-type polysaccharide/polyol phosphate export systems, permease component	Fischerella sp. PCC 9431				5021485	5022384	-	900	299	CDS
2512980753	Fis9431DRAFT_5082	ABC-type polysaccharide/polyol phosphate export systems, permease component	Fischerella sp. PCC 9431				5864161	5865003	+	843	280	CDS
2512979651	Fis9431DRAFT_3980	ABC-type polysaccharide/polyol phosphate export systems, permease component	Fischerella sp. PCC 9431				4592877	4593704	-	828	275	CDS
2512978143	Fis9431DRAFT_2471	ABC-type polysaccharide/polyol phosphate export systems, permease component	Fischerella sp. PCC 9431				2825041	2825886	+	846	281	CDS
2512976433	Fis9431DRAFT_0761	ABC-type multidrug transport system, permease component	Fischerella sp. PCC 9431				873549	874655	-	1107	368	CDS
2512976431	Fis9431DRAFT_0759	ABC-type multidrug transport system, permease component	Fischerella sp. PCC 9431				871562	872683	-	1122	373	CDS
2516144596	FIS9605DRAFT_01598	ABC-type multidrug transport system, permease component	Fischerella sp. PCC 9605				1827583	1828410	-	828	275	CDS
2516143209	FIS9605DRAFT_00211	ABC-type multidrug transport system, permease component	Fischerella sp. PCC 9605				257460	258356	+	897	298	CDS
2516143452	FIS9605DRAFT_00454	ABC-type multidrug transport system, permease component	Fischerella sp. PCC 9605				527872	528633	+	762	253	CDS
2516144981	FIS9605DRAFT_01984	ABC-type multidrug transport system, permease component	Fischerella sp. PCC 9605				2275215	2275988	+	774	257	CDS
2516145092	FIS9605DRAFT_02095	ABC-type polysaccharide/polyol phosphate export systems, permease component	Fischerella sp. PCC 9605				2415095	2415940	-	846	281	CDS
2516146038	FIS9605DRAFT_03043	ABC-type polysaccharide/polyol phosphate export systems, permease component	Fischerella sp. PCC 9605				632456	633328	+	873	290	CDS
2516145588	FIS9605DRAFT_02591	ABC-type polysaccharide/polyol phosphate export systems, permease component	Fischerella sp. PCC 9605				104696	105538	+	843	280	CDS
2516146720	FIS9605DRAFT_03726	ABC-type polysaccharide/polyol phosphate export systems, permease component	Fischerella sp. PCC 9605				1414475	1415389	+	915	304	CDS
2516144689	FIS9605DRAFT_01692	hypothetical protein	Fischerella sp. PCC 9605				1930851	1931624	+	774	257	CDS
2516144939	FIS9605DRAFT_01942	ABC-type multidrug transport system, ATPase component	Fischerella sp. PCC 9605				2241601	2244033	+	2433	810	CDS
2516144045	FIS9605DRAFT_01047	ABC-type multidrug transport system, permease component	Fischerella sp. PCC 9605				1215867	1216973	-	1107	368	CDS
2516148553	FIS9605DRAFT_05560	ABC-type multidrug transport system, permease component	Fischerella sp. PCC 9605				71559	72713	-	1155	384	CDS
2516146564	FIS9605DRAFT_03569	ABC-type multidrug transport system, permease component	Fischerella sp. PCC 9605				1251149	1252270	+	1122	373	CDS
2516148554	FIS9605DRAFT_05561	ABC-type multidrug transport system, permease component	Fischerella sp. PCC 9605				72840	73961	-	1122	373	CDS
2510099935	Gei7105DRAFT_1189	ABC-type multidrug transport system, permease component	Geitlerinema sp. PCC 7105				335941	336801	+	861	286	CDS
2510101958	Gei7105DRAFT_3213	ABC-type polysaccharide/polyol phosphate export systems, permease component	Geitlerinema sp. PCC 7105				1845260	1846108	+	849	282	CDS
2503608502	GEI7407_2499	ABC-2 type transporter	Geitlerinema sp. PCC 7407				3057994	3058815	+	822	273	CDS
2503608306	GEI7407_2304	ABC-2 type transporter	Geitlerinema sp. PCC 7407				2833152	2834066	+	915	304	CDS
2503606232	GEI7407_0257	ABC-2 type transporter	Geitlerinema sp. PCC 7407				291816	292703	+	888	295	CDS
2509873753	Syn6308DRAFT_0460	ABC-type multidrug transport system, ATPase component	Geminocystis herdmanii PCC 6308				448922	451312	-	2391	796	CDS
2509875407	Syn6308DRAFT_2114	ABC-type multidrug transport system, permease component	Geminocystis herdmanii PCC 6308				2137748	2138638	+	891	296	CDS
2509876032	Syn6308DRAFT_2739	ABC-type polysaccharide/polyol phosphate export systems, permease component	Geminocystis herdmanii PCC 6308				2772637	2773464	-	828	275	CDS
2509873481	Syn6308DRAFT_0188	ABC-type polysaccharide/polyol phosphate export systems, permease component	Geminocystis herdmanii PCC 6308				159775	160605	-	831	276	CDS
2509874016	Syn6308DRAFT_0723	ABC-type multidrug transport system, permease component	Geminocystis herdmanii PCC 6308				724487	725275	-	789	262	CDS
637460745	gll3335	ABC transporter permease protein	Gloeobacter violaceus PCC 7421		NP_926281		3541200	3542006	-	807	268	CDS
637459563	gvip302	hypothetical protein	Gloeobacter violaceus PCC 7421	ycf38	NP_925114		2317822	2318706	+	885	294	CDS
637458050	gll0674	hypothetical protein	Gloeobacter violaceus PCC 7421		NP_923620		721182	721973	-	792	263	CDS
637459408	glr2016	ABC transporter permease protein	Gloeobacter violaceus PCC 7421		NP_924962		2167485	2168585	+	1101	366	CDS
637459409	glr2017	ABC transporter permease protein	Gloeobacter violaceus PCC 7421		NP_924963		2168590	2169711	+	1122	373	CDS
637460883	glr3473	hypothetical protein	Gloeobacter violaceus PCC 7421		NP_926419		3682168	3683379	+	1212	403	CDS
637457420	gll0051	Na+ ABC transporter permease protein	Gloeobacter violaceus PCC 7421		NP_922997		51413	52609	-	1197	398	CDS
2508646204	GLO73106DRAFT_00024570	ABC-type multidrug transport system, permease component	Gloeocapsa sp. PCC 73106				26598	27446	-	849	282	CDS
2508645282	GLO73106DRAFT_00015350	ABC-type polysaccharide/polyol phosphate export systems, permease component	Gloeocapsa sp. PCC 73106				41928	42788	-	861	286	CDS
2508644570	GLO73106DRAFT_00008230	ABC-type multidrug transport system, permease component	Gloeocapsa sp. PCC 73106				32797	33900	+	1104	367	CDS
2508644642	GLO73106DRAFT_00008950	ABC-type multidrug transport system, permease component	Gloeocapsa sp. PCC 73106				51607	52719	-	1113	370	CDS
2503797113	Glo7428_4519	ABC-2 type transporter	Gloeocapsa sp. PCC 7428				5034693	5035514	+	822	273	CDS
2503796759	Glo7428_4176	ABC-2 type transporter	Gloeocapsa sp. PCC 7428				4651547	4652401	-	855	284	CDS
2503797040	Glo7428_4446	ABC-2 type transporter	Gloeocapsa sp. PCC 7428				4967189	4968082	-	894	297	CDS
2503797112	Glo7428_4518	ABC-2 type transporter	Gloeocapsa sp. PCC 7428				5033878	5034696	+	819	272	CDS
2503793140	Glo7428_0589	ABC-2 type transporter	Gloeocapsa sp. PCC 7428				663204	664061	-	858	285	CDS
2503796002	Glo7428_3423	ABC-2 type transporter	Gloeocapsa sp. PCC 7428				3776251	3777024	-	774	257	CDS
2503794894	Glo7428_2326	ABC-2 type transporter	Gloeocapsa sp. PCC 7428				2631767	2632585	+	819	272	CDS
2503795201	Glo7428_2629	ABC-2 type transporter	Gloeocapsa sp. PCC 7428				2940892	2942016	+	1125	374	CDS
2503795200	Glo7428_2628	ABC-2 type transporter	Gloeocapsa sp. PCC 7428				2939667	2940767	+	1101	366	CDS
2503637396	PCC7418_2661	ABC-2 type transporter	Halothece sp. PCC 7418				2890452	2891225	-	774	257	CDS
2503638485	PCC7418_3731	ABC-2 type transporter	Halothece sp. PCC 7418				4024187	4025014	+	828	275	CDS
2503635935	PCC7418_1216	ABC-2 type transporter	Halothece sp. PCC 7418				1327483	1328361	-	879	292	CDS
2503636643	PCC7418_1917	ABC-2 type transporter	Halothece sp. PCC 7418				2104469	2105593	+	1125	374	CDS
2503636642	PCC7418_1916	ABC-2 type transporter	Halothece sp. PCC 7418				2103363	2104463	+	1101	366	CDS
2509804562	LepboDRAFT_3904	ABC-type multidrug transport system, permease component	Leptolyngbya boryana PCC 6306				4020832	4021638	+	807	268	CDS
2509802839	LepboDRAFT_2181	ABC-type multidrug transport system, permease component	Leptolyngbya boryana PCC 6306				2235179	2236054	+	876	291	CDS
2509801514	LepboDRAFT_0856	ABC-type polysaccharide/polyol phosphate export systems, permease component	Leptolyngbya boryana PCC 6306				947418	948245	+	828	275	CDS
2509800836	LepboDRAFT_0178	ABC-type polysaccharide/polyol phosphate export systems, permease component	Leptolyngbya boryana PCC 6306				193531	194376	-	846	281	CDS
2509804180	LepboDRAFT_3522	ABC-type polysaccharide/polyol phosphate export systems, permease component	Leptolyngbya boryana PCC 6306				3609528	3610409	-	882	293	CDS
2509804424	LepboDRAFT_3766	ABC-type polysaccharide/polyol phosphate export systems, permease component	Leptolyngbya boryana PCC 6306				3848155	3848979	+	825	274	CDS
2509801633	LepboDRAFT_0975	ABC-type polysaccharide/polyol phosphate export systems, permease component	Leptolyngbya boryana PCC 6306				1079378	1080151	-	774	257	CDS
2509802293	LepboDRAFT_1635	ABC-type multidrug transport system, ATPase component	Leptolyngbya boryana PCC 6306				1698488	1700923	+	2436	811	CDS
2509803841	LepboDRAFT_3183	ABC-type multidrug transport system, permease component	Leptolyngbya boryana PCC 6306				3250264	3251385	+	1122	373	CDS
2509803840	LepboDRAFT_3182	ABC-type multidrug transport system, permease component	Leptolyngbya boryana PCC 6306				3249086	3250192	+	1107	368	CDS
2509807413	LepboDRAFT_6758	ABC-type multidrug transport system, permease component	Leptolyngbya boryana PCC 6306				317025	318131	+	1107	368	CDS
2509807415	LepboDRAFT_6760	ABC-type multidrug transport system, permease component	Leptolyngbya boryana PCC 6306				318894	320024	+	1131	376	CDS
2517694250	LEP6406DRAFT_3708	ABC-type multidrug transport system, permease component	Leptolyngbya sp. PCC 6406				4072807	4073643	+	837	278	CDS
2517695052	LEP6406DRAFT_4510	ABC-type multidrug transport system, permease component	Leptolyngbya sp. PCC 6406				4895468	4896244	-	777	258	CDS
2517694951	LEP6406DRAFT_4409	ABC-type multidrug transport system, permease component	Leptolyngbya sp. PCC 6406				4784653	4785480	-	828	275	CDS
2517692010	LEP6406DRAFT_1468	ABC-type multidrug transport system, permease component	Leptolyngbya sp. PCC 6406				1567365	1568285	+	921	306	CDS
2517694666	LEP6406DRAFT_4124	ABC-type polysaccharide/polyol phosphate export systems, permease component	Leptolyngbya sp. PCC 6406				4512532	4513305	-	774	257	CDS
2517695096	LEP6406DRAFT_4554	ABC-2 family transporter protein.	Leptolyngbya sp. PCC 6406				4952253	4952954	-	702	233	CDS
2509842201	Lepto7375DRAFT_2218	ABC-type multidrug transport system, permease component	Leptolyngbya sp. PCC 7375				1238054	1238839	+	786	261	CDS
2509841853	Lepto7375DRAFT_1870	ABC-type multidrug transport system, permease component	Leptolyngbya sp. PCC 7375				847284	848159	-	876	291	CDS
2509844711	Lepto7375DRAFT_4728	ABC-type multidrug transport system, permease component	Leptolyngbya sp. PCC 7375				4090002	4090802	-	801	266	CDS
2509843956	Lepto7375DRAFT_3973	ABC-type polysaccharide/polyol phosphate export systems, permease component	Leptolyngbya sp. PCC 7375				3287184	3287990	-	807	268	CDS
2509841186	Lepto7375DRAFT_1203	ABC-type polysaccharide/polyol phosphate export systems, permease component	Leptolyngbya sp. PCC 7375				95619	96410	+	792	263	CDS
2509840464	Lepto7375DRAFT_0477	ABC-type multidrug transport system, permease component	Leptolyngbya sp. PCC 7375				611075	612175	-	1101	366	CDS
2509840463	Lepto7375DRAFT_0476	ABC-type multidrug transport system, permease component	Leptolyngbya sp. PCC 7375				609944	611071	-	1128	375	CDS
2503886927	Lepto7376_1323	FHA modulated ABC efflux pump with fused ATPase and integral membrane subunits	Leptolyngbya sp. PCC 7376				1488540	1490930	-	2391	796	CDS
2503889960	Lepto7376_4325	ABC-2 type transporter	Leptolyngbya sp. PCC 7376				4831249	4832049	-	801	266	CDS
2503888395	Lepto7376_2776	ABC-2 type transporter	Leptolyngbya sp. PCC 7376				3084653	3085534	+	882	293	CDS
2503886135	Lepto7376_0540	ABC-2 type transporter	Leptolyngbya sp. PCC 7376				606104	606928	-	825	274	CDS
2503885630	Lepto7376_0036	ABC-2 type transporter	Leptolyngbya sp. PCC 7376				35144	35989	-	846	281	CDS
2506478050	LYNGBM3L_13510	ABC-type multidrug transport system, ATPase component	Lyngbya majuscula 3L				43249	45657	+	2409	802	CDS
2506483040	LYNGBM3L_59840	ABC-2 type transporter	Lyngbya majuscula 3L				30016	30795	-	780	259	CDS
2506478943	LYNGBM3L_24340	ABC-type multidrug transport system, permease component	Lyngbya majuscula 3L				545867	546694	+	828	275	CDS
2506477726	LYNGBM3L_08840	ABC-type multidrug transport system, permease component	Lyngbya majuscula 3L				109150	110040	-	891	296	CDS
2506478255	LYNGBM3L_15730	ABC-type multidrug transport system, permease component	Lyngbya majuscula 3L				55113	55760	+	648	215	CDS
2506477500	LYNGBM3L_06450	ABC-type polysaccharide/polyol phosphate export system, permease component	Lyngbya majuscula 3L				143939	144748	-	810	269	CDS
2506482511	LYNGBM3L_53200	ABC-type polysaccharide/polyol phosphate export system, permease component	Lyngbya majuscula 3L				12191	12997	+	807	268	CDS
2506477824	LYNGBM3L_09550	ABC-type polysaccharide/polyol phosphate export system, permease component	Lyngbya majuscula 3L				229584	230363	-	780	259	CDS
2506478785	LYNGBM3L_23360	ABC-type multidrug transport system, permease component	Lyngbya majuscula 3L				362988	364079	+	1092	363	CDS
2506478786	LYNGBM3L_23370	ABC-type multidrug transport system, permease component	Lyngbya majuscula 3L				364096	365232	+	1137	378	CDS
640014156	L8106_05001	ABC transporter	Lyngbya sp. CCY 8106		ZP_01618797		183532	185922	+	2391	796	CDS
640014714	L8106_15400	ABC transporter	Lyngbya sp. CCY 8106		ZP_01619353		212572	213465	+	894	297	CDS
640015327	L8106_24930	ABC transporter permease protein	Lyngbya sp. CCY 8106		ZP_01619962		145936	146766	-	831	276	CDS
640016760	L8106_28511	ABC-2	Lyngbya sp. CCY 8106		ZP_01621381		52963	53847	+	885	294	CDS
2517239294	Mas10914DRAFT_0537	ABC-type multidrug transport system, permease component	Mastigocladopsis repens PCC 10914				595595	596416	+	822	273	CDS
2517242498	Mas10914DRAFT_3741	ABC-type multidrug transport system, permease component	Mastigocladopsis repens PCC 10914				4135891	4136664	+	774	257	CDS
2517240631	Mas10914DRAFT_1874	ABC-type multidrug transport system, permease component	Mastigocladopsis repens PCC 10914				2061112	2062011	-	900	299	CDS
2517241798	Mas10914DRAFT_3041	ABC-type polysaccharide/polyol phosphate export systems, permease component	Mastigocladopsis repens PCC 10914				3328057	3328884	+	828	275	CDS
2517243860	Mas10914DRAFT_5103	ABC-type polysaccharide/polyol phosphate export systems, permease component	Mastigocladopsis repens PCC 10914				5640172	5641017	+	846	281	CDS
2517243710	Mas10914DRAFT_4953	ABC-type polysaccharide/polyol phosphate export systems, permease component	Mastigocladopsis repens PCC 10914				5481867	5482739	-	873	290	CDS
2517239230	Mas10914DRAFT_0473	ABC-type polysaccharide/polyol phosphate export systems, permease component	Mastigocladopsis repens PCC 10914				524458	525297	+	840	279	CDS
2517242591	Mas10914DRAFT_3834	ABC-type polysaccharide/polyol phosphate export systems, permease component	Mastigocladopsis repens PCC 10914				4240916	4241743	-	828	275	CDS
2517243303	Mas10914DRAFT_4546	ABC-type polysaccharide/polyol phosphate export systems, permease component	Mastigocladopsis repens PCC 10914				5035943	5036107	-	165	54	CDS
2517242143	Mas10914DRAFT_3386	Predicted membrane protein	Mastigocladopsis repens PCC 10914				3694824	3695597	-	774	257	CDS
2517243838	Mas10914DRAFT_5081	ABC-type multidrug transport system, ATPase component	Mastigocladopsis repens PCC 10914				5615310	5617736	-	2427	808	CDS
2517243154	Mas10914DRAFT_4397	ABC-type multidrug transport system, permease component	Mastigocladopsis repens PCC 10914				4864706	4865878	-	1173	390	CDS
2517243155	Mas10914DRAFT_4398	ABC-type multidrug transport system, permease component	Mastigocladopsis repens PCC 10914				4866095	4867213	-	1119	372	CDS
2509783886	Mic7126DRAFT_4638	ABC-type multidrug transport system, permease component	Microchaete sp. PCC 7126				4546668	4547555	-	888	295	CDS
2509781293	Mic7126DRAFT_2044	ABC-type multidrug transport system, permease component	Microchaete sp. PCC 7126				1665073	1665846	+	774	257	CDS
2509783404	Mic7126DRAFT_4156	ABC-type polysaccharide/polyol phosphate export systems, permease component	Microchaete sp. PCC 7126				4009484	4010323	-	840	279	CDS
2509781337	Mic7126DRAFT_2088	ABC-type polysaccharide/polyol phosphate export systems, permease component	Microchaete sp. PCC 7126				1708658	1709464	+	807	268	CDS
2509782671	Mic7126DRAFT_3422	ABC-type polysaccharide/polyol phosphate export systems, permease component	Microchaete sp. PCC 7126				3228446	3229288	-	843	280	CDS
647569423	MC7420_6706	ABC-2 type transporter superfamily	Microcoleus chthonoplastes PCC 7420		ZP_05028196		7930	8778	+	849	282	CDS
647565892	MC7420_316	ABC-2 type transporter superfamily	Microcoleus chthonoplastes PCC 7420		ZP_05024616		173911	174768	-	858	285	CDS
647567958	MC7420_2059	ABC-2 type transporter superfamily	Microcoleus chthonoplastes PCC 7420		ZP_05026671		66725	67555	+	831	276	CDS
647567126	MC7420_5344	ABC-2 type transporter superfamily	Microcoleus chthonoplastes PCC 7420		ZP_05025730		173589	174362	+	774	257	CDS
647564822	MC7420_7226	ABC-2 type transporter superfamily	Microcoleus chthonoplastes PCC 7420		ZP_05023374		478438	479331	+	894	297	CDS
647566596	MC7420_4722	ABC-2 type transporter superfamily	Microcoleus chthonoplastes PCC 7420		ZP_05025532		44063	44842	-	780	259	CDS
647571389	MC7420_6908	ABC-2 type transporter superfamily	Microcoleus chthonoplastes PCC 7420		ZP_05030126		39582	40490	+	909	302	CDS
647565650	MC7420_3065	ABC-2 type transporter family	Microcoleus chthonoplastes PCC 7420		ZP_05024329		380477	382921	+	2445	814	CDS
2509435639	Mic7113_3804	ABC-type multidrug transport system, permease component	Microcoleus sp. PCC 7113				4414643	4415470	-	828	275	CDS
2509435764	Mic7113_3929	ABC-type multidrug transport system, permease component	Microcoleus sp. PCC 7113				4554822	4555595	+	774	257	CDS
2509436462	Mic7113_4627	ABC-type multidrug transport system, permease component	Microcoleus sp. PCC 7113				5423825	5424718	-	894	297	CDS
2509437917	Mic7113_6082	ABC-type multidrug transport system, permease component	Microcoleus sp. PCC 7113				7106384	7107163	-	780	259	CDS
2509437590	Mic7113_5755	ABC-type polysaccharide/polyol phosphate export systems, permease component	Microcoleus sp. PCC 7113				6735122	6735946	-	825	274	CDS
2509437100	Mic7113_5265	ABC-type polysaccharide/polyol phosphate export systems, permease component	Microcoleus sp. PCC 7113				6171014	6171820	+	807	268	CDS
2506347639	MicvaDRAFT_2728	ABC-2 type transporter	Microcoleus vaginatus FGP-2				102010	102801	-	792	263	CDS
2506348882	MicvaDRAFT_4920	ABC-2 type transporter	Microcoleus vaginatus FGP-2				100869	101720	+	852	283	CDS
2506350148	MicvaDRAFT_0159	ABC-2 type transporter	Microcoleus vaginatus FGP-2				28602	29375	-	774	257	CDS
2506344992	MicvaDRAFT_3831	ABC-2 type transporter	Microcoleus vaginatus FGP-2				116126	117016	+	891	296	CDS
2506347547	MicvaDRAFT_5575	FHA modulated ABC efflux pump with fused ATPase and integral membrane subunits	Microcoleus vaginatus FGP-2				403509	405668	-	2160	719	CDS
641535714	MAE_17300	ABC-transporter ATP-binding protein	Microcystis aeruginosa NIES-843		YP_001656744		1546274	1548673	+	2400	799	CDS
641535734	MAE_17500	ABC-2 type transport system permease protein	Microcystis aeruginosa NIES-843		YP_001656764		1571976	1572764	-	789	262	CDS
641536791	MAE_27940	ABC-2 type transport system permease protein	Microcystis aeruginosa NIES-843		YP_001657808		2540617	2541390	-	774	257	CDS
641536188	MAE_21960	ABC-2 type transport system permease protein	Microcystis aeruginosa NIES-843		YP_001657210		1972900	1973796	+	897	298	CDS
641538259	MAE_42480	polysaccharide export ABC-2 type transport system permease protein	Microcystis aeruginosa NIES-843		YP_001659262		3913806	3914624	+	819	272	CDS
641538871	MAE_48560	ABC-2 type transport system permease protein	Microcystis aeruginosa NIES-843		YP_001659870		4454400	4455368	+	969	322	CDS
2509778132	Lepto7104DRAFT_5353	ABC-type multidrug transport system, permease component	Nodosilinea nodulosa PCC 7104				4940923	4941759	-	837	278	CDS
2509774990	Lepto7104DRAFT_2210	ABC-type multidrug transport system, permease component	Nodosilinea nodulosa PCC 7104				1591087	1591860	-	774	257	CDS
2509775530	Lepto7104DRAFT_2750	ABC-type multidrug transport system, permease component	Nodosilinea nodulosa PCC 7104				2156783	2157610	-	828	275	CDS
2509775311	Lepto7104DRAFT_2531	ABC-type multidrug transport system, permease component	Nodosilinea nodulosa PCC 7104				1931874	1932791	+	918	305	CDS
2509774560	Lepto7104DRAFT_1780	ABC-type multidrug transport system, permease component	Nodosilinea nodulosa PCC 7104				1151069	1151848	+	780	259	CDS
2509778636	Lepto7104DRAFT_5857	ABC-type polysaccharide/polyol phosphate export systems, permease component	Nodosilinea nodulosa PCC 7104				5471981	5472790	-	810	269	CDS
2509776668	Lepto7104DRAFT_3889	ABC-type polysaccharide/polyol phosphate export systems, permease component	Nodosilinea nodulosa PCC 7104				3385692	3386501	-	810	269	CDS
2509777921	Lepto7104DRAFT_5142	ABC-type polysaccharide/polyol phosphate export systems, permease component	Nodosilinea nodulosa PCC 7104				4697431	4698288	+	858	285	CDS
2509773761	Lepto7104DRAFT_0981	ABC-type polysaccharide/polyol phosphate export systems, permease component	Nodosilinea nodulosa PCC 7104				230058	230888	-	831	276	CDS
2509774143	Lepto7104DRAFT_1363	ABC-type multidrug transport system, permease component	Nodosilinea nodulosa PCC 7104				681860	682969	-	1110	369	CDS
2509774141	Lepto7104DRAFT_1361	ABC-type multidrug transport system, permease component	Nodosilinea nodulosa PCC 7104				680071	681192	-	1122	373	CDS
640024047	N9414_17283	ABC transporter	Nodularia spumigena CCY9414		ZP_01628605		34542	35045	-	504	167	CDS
640028229	N9414_01502	ABC transporter permease protein	Nodularia spumigena CCY9414		ZP_01632745		149	994	+	846	281	CDS
640024414	N9414_07004	ABC-2	Nodularia spumigena CCY9414		ZP_01628968		64804	65607	+	804	267	CDS
640023730	N9414_05030	ABC-2	Nodularia spumigena CCY9414		ZP_01628288		155548	156435	-	888	295	CDS
640024251	N9414_21691	hypothetical protein	Nodularia spumigena CCY9414		ZP_01628805		39173	39946	-	774	257	CDS
640027744	N9414_07933	polysialic acid transport protein; KpsM	Nodularia spumigena CCY9414		ZP_01632271		5814	6593	+	780	259	CDS
648052247	Aazo_5199	ABC-2 type transporter	Nostoc azollae 0708		YP_003723360		5322486	5323292	+	807	268	CDS
648052045	Aazo_4903	ABC-2 type transporter	Nostoc azollae 0708		YP_003723162		5017093	5017929	+	837	278	CDS
648051372	Aazo_3861	ABC-2 type transporter	Nostoc azollae 0708		YP_003722497		3913283	3914158	-	876	291	CDS
642603633	Npun_F4672	ABC-2 type transporter	Nostoc punctiforme PCC 73102		YP_001867971		5795620	5796474	+	855	284	CDS
642603496	Npun_F4532	ABC-2 type transporter	Nostoc punctiforme PCC 73102		YP_001867837		5634253	5635131	+	879	292	CDS
642599807	Npun_F0491	ABC-2 type transporter	Nostoc punctiforme PCC 73102		YP_001864211		593713	594648	+	936	311	CDS
642601146	Npun_F1935	ABC-2 type transporter	Nostoc punctiforme PCC 73102		YP_001865531		2371204	2372325	+	1122	373	CDS
642601145	Npun_F1934	ABC-2 type transporter	Nostoc punctiforme PCC 73102		YP_001865530		2370043	2371149	+	1107	368	CDS
2503741028	Nos7107_2382	ABC-2 type transporter	Nostoc sp. PCC 7107				2787835	2788608	-	774	257	CDS
2503741695	Nos7107_3018	ABC-2 type transporter	Nostoc sp. PCC 7107				3520333	3521160	-	828	275	CDS
2503739716	Nos7107_1084	ABC-2 type transporter	Nostoc sp. PCC 7107				1262445	1263251	+	807	268	CDS
2503741986	Nos7107_3305	ABC-2 type transporter	Nostoc sp. PCC 7107				3825403	3825551	-	150	50	CDS
2503743985	Nos7107_5282	ABC-2 type transporter	Nostoc sp. PCC 7107				6132091	6132945	+	855	284	CDS
2503739431	Nos7107_0803	ABC-2 type transporter	Nostoc sp. PCC 7107				954698	955525	+	828	275	CDS
2503743833	Nos7107_5130	ABC-2 type transporter	Nostoc sp. PCC 7107				5984547	5985425	-	879	292	CDS
2503738750	Nos7107_0135	ABC-2 type transporter	Nostoc sp. PCC 7107				165731	166570	+	840	279	CDS
2503744093	Nos7107_5387	ABC-2 family transporter protein	Nostoc sp. PCC 7107				6261750	6263660	-	1911	636	CDS
637231281	all0917	ABC transporter permease protein	Nostoc sp. PCC 7120		NP_484960		1061148	1061993	-	846	281	CDS
637234618	all4219	hypothetical protein	Nostoc sp. PCC 7120		NP_488259		5055270	5056097	-	828	275	CDS
637232754	alr2373	hypothetical protein	Nostoc sp. PCC 7120		NP_486413		2855600	2856487	+	888	295	CDS
637230431	alr0076	hypothetical protein	Nostoc sp. PCC 7120		NP_484120		80974	81747	+	774	257	CDS
637234884	alr4485	permease protein of ABC transporter	Nostoc sp. PCC 7120		NP_488525		5369399	5370205	+	807	268	CDS
637236064	all7196	ABC transporter ATP-binding protein	Nostoc sp. PCC 7120		NP_490302	plasmid pCC7120alpha	201779	203626	-	1848	615	CDS
637231865	alr1500	hypothetical protein	Nostoc sp. PCC 7120		NP_485541		1762466	1763593	+	1128	375	CDS
637231856	alr1491	hypothetical protein	Nostoc sp. PCC 7120		NP_485532		1755051	1756157	+	1107	368	CDS
2509812202	Nos7524_4634	ABC-type multidrug transport system, permease component	Nostoc sp. PCC 7524				5561594	5562367	+	774	257	CDS
2509812146	Nos7524_4578	ABC-type multidrug transport system, permease component	Nostoc sp. PCC 7524				5481413	5482300	+	888	295	CDS
2509812492	Nos7524_4924	ABC-type multidrug transport system, permease component	Nostoc sp. PCC 7524				5867835	5868662	+	828	275	CDS
2509809700	Nos7524_2131	ABC-type polysaccharide/polyol phosphate export systems, permease component	Nostoc sp. PCC 7524				2614779	2615651	-	873	290	CDS
2509810084	Nos7524_2515	ABC-type polysaccharide/polyol phosphate export systems, permease component	Nostoc sp. PCC 7524				3070296	3071102	+	807	268	CDS
2509809489	Nos7524_1920	ABC-type polysaccharide/polyol phosphate export systems, permease component	Nostoc sp. PCC 7524				2347302	2348165	-	864	287	CDS
2509419423	Oscil6304_0216	ABC-type multidrug transport system, ATPase component	Oscillatoria acuminata PCC 6304				262628	264988	+	2361	786	CDS
2509424882	Oscil6304_5675	ABC-type multidrug transport system, permease component	Oscillatoria acuminata PCC 6304				7251045	7251869	-	825	274	CDS
2509424041	Oscil6304_4834	ABC-type multidrug transport system, permease component	Oscillatoria acuminata PCC 6304				6154597	6155478	-	882	293	CDS
2509424295	Oscil6304_5088	ABC-type polysaccharide/polyol phosphate export systems, permease component	Oscillatoria acuminata PCC 6304				6486504	6487349	-	846	281	CDS
2509424368	Oscil6304_5161	ABC-type polysaccharide/polyol phosphate export systems, permease component	Oscillatoria acuminata PCC 6304				6573948	6574805	+	858	285	CDS
2508876092	Oscil6407DRAFT_00042140	ABC-type multidrug transport system, ATPase component	Oscillatoria formosa PCC 6407				2020157	2022577	-	2421	806	CDS
2508876170	Oscil6407DRAFT_00042920	ABC-type multidrug transport system, ATPase component	Oscillatoria formosa PCC 6407				2098252	2100933	+	2682	893	CDS
2508875243	Oscil6407DRAFT_00033640	ABC-type multidrug transport system, permease component	Oscillatoria formosa PCC 6407				1019440	1020333	+	894	297	CDS
2508875634	Oscil6407DRAFT_00037550	ABC-type multidrug transport system, permease component	Oscillatoria formosa PCC 6407				1504376	1505194	+	819	272	CDS
2508875177	Oscil6407DRAFT_00032970	ABC-type multidrug transport system, permease component	Oscillatoria formosa PCC 6407				939061	939837	-	777	258	CDS
2508874411	Oscil6407DRAFT_00025290	ABC-type polysaccharide/polyol phosphate export systems, permease component	Oscillatoria formosa PCC 6407				26462	27265	-	804	267	CDS
2508873846	Oscil6407DRAFT_00019630	ABC-type polysaccharide/polyol phosphate export systems, permease component	Oscillatoria formosa PCC 6407				1930908	1931783	-	876	291	CDS
2504087445	Osc7112_0922	FHA modulated ABC efflux pump with fused ATPase and integral membrane subunits	Oscillatoria nigro-viridis PCC 7112				1066791	1069151	+	2361	786	CDS
2504086836	Osc7112_0344	ABC-2 type transporter	Oscillatoria nigro-viridis PCC 7112				400528	401379	+	852	283	CDS
2504090044	Osc7112_3507	ABC-2 type transporter	Oscillatoria nigro-viridis PCC 7112				4131693	4132484	-	792	263	CDS
2504087658	Osc7112_1133	ABC-2 type transporter	Oscillatoria nigro-viridis PCC 7112				1309214	1309987	-	774	257	CDS
2504088245	Osc7112_1716	ABC-2 type transporter	Oscillatoria nigro-viridis PCC 7112				2001269	2002159	+	891	296	CDS
2509509937	Osc10802DRAFT_3588	ABC-type multidrug transport system, ATPase component	Oscillatoria sp. PCC 10802				2794186	2797218	-	3033	1010	CDS
2509507290	Osc10802DRAFT_0939	ABC-type multidrug transport system, permease component	Oscillatoria sp. PCC 10802				194269	195195	-	927	308	CDS
2509510588	Osc10802DRAFT_4239	ABC-type multidrug transport system, permease component	Oscillatoria sp. PCC 10802				3579978	3580868	+	891	296	CDS
2509511903	Osc10802DRAFT_5554	ABC-type multidrug transport system, permease component	Oscillatoria sp. PCC 10802				5146505	5147278	-	774	257	CDS
2509508425	Osc10802DRAFT_2075	ABC-type polysaccharide/polyol phosphate export systems, permease component	Oscillatoria sp. PCC 10802				875129	875926	+	798	265	CDS
2509512871	Osc10802DRAFT_6522	ABC-type polysaccharide/polyol phosphate export systems, permease component	Oscillatoria sp. PCC 10802				6264581	6265405	+	825	274	CDS
648859054	OSCI_3460080	FHA modulated ABC efflux pump with fused ATPase and integral membrane subunits	Oscillatoria sp. PCC 6506		ZP_07112386		65754	68435	+	2682	893	CDS
648856400	OSCI_1190002	putative FHA domain-containing protein	Oscillatoria sp. PCC 6506		ZP_07109776		579	3077	+	2499	832	CDS
648856002	OSCI_940015	ABC-2 type transporter	Oscillatoria sp. PCC 6506		ZP_07109382		10656	11549	+	894	297	CDS
648859827	OSCI_3720045	ABC-2 type transporter	Oscillatoria sp. PCC 6506		ZP_07113138		52546	53394	-	849	282	CDS
648859097	OSCI_3480008	ABC-2 type transporter superfamily	Oscillatoria sp. PCC 6506		ZP_07112429		13840	14550	+	711	236	CDS
648860838	OSCI_4120005	conserved membrane hypothetical protein	Oscillatoria sp. PCC 6506		ZP_07114128		3570	4388	+	819	272	CDS
648855250	OSCI_270008	conserved membrane hypothetical protein	Oscillatoria sp. PCC 6506		ZP_07108671		4992	5768	-	777	258	CDS
2509709118	Pleur7313DRAFT_03106	ABC-type multidrug transport system, permease component	Pleurocapsa sp. PCC 7319				3296703	3297560	-	858	285	CDS
2509711159	Pleur7313DRAFT_05147	ABC-type multidrug transport system, permease component	Pleurocapsa sp. PCC 7319				5530615	5531511	-	897	298	CDS
2509712371	Pleur7313DRAFT_06362	ABC-type polysaccharide/polyol phosphate export systems, permease component	Pleurocapsa sp. PCC 7319				409029	409907	-	879	292	CDS
2509711162	Pleur7313DRAFT_05150	ABC-type polysaccharide/polyol phosphate export systems, permease component	Pleurocapsa sp. PCC 7319				5533485	5534291	-	807	268	CDS
2509710957	Pleur7313DRAFT_04945	ABC-type polysaccharide/polyol phosphate export systems, permease component	Pleurocapsa sp. PCC 7319				5295311	5296141	-	831	276	CDS
2509711666	Pleur7313DRAFT_05654	ABC-type multidrug transport system, ATPase component	Pleurocapsa sp. PCC 7319				6106630	6109092	+	2463	820	CDS
2509572992	Ple7327_1109	ABC-type multidrug transport system, permease component	Pleurocapsa sp. PCC 7327				1178649	1179488	-	840	279	CDS
2509574263	Ple7327_2380	ABC-type multidrug transport system, permease component	Pleurocapsa sp. PCC 7327				2565724	2566620	+	897	298	CDS
2509575434	Ple7327_3551	ABC-type polysaccharide/polyol phosphate export systems, permease component	Pleurocapsa sp. PCC 7327				3786605	3787450	+	846	281	CDS
2509571921	Ple7327_0038	ABC-type polysaccharide/polyol phosphate export systems, permease component	Pleurocapsa sp. PCC 7327				44146	44991	-	846	281	CDS
2509574001	Ple7327_2118	ABC-type polysaccharide/polyol phosphate export systems, permease component	Pleurocapsa sp. PCC 7327				2273090	2274019	+	930	309	CDS
2509573551	Ple7327_1668	ABC-type multidrug transport system, permease component	Pleurocapsa sp. PCC 7327				1785149	1786264	-	1116	371	CDS
2509574966	Ple7327_3083	ABC-type multidrug transport system, permease component	Pleurocapsa sp. PCC 7327				3299470	3300600	-	1131	376	CDS
640078217	A9601_05051	putative multidrug efflux ABC transporter	Prochlorococcus marinus AS9601		YP_001008900		440366	441190	+	825	274	CDS
637440857	Pro0446	ABC-type multidrug transport system permease component	Prochlorococcus marinus marinus CCMP 1375		NP_874840		429394	430245	+	852	283	CDS
641284805	P9211_04481	putative multidrug efflux ABC transporter	Prochlorococcus marinus MIT 9211		YP_001550333		423346	424200	+	855	284	CDS
640943131	P9215_05291	putative multidrug efflux ABC transporter	Prochlorococcus marinus MIT 9215		YP_001483731		466508	467332	+	825	274	CDS
640160052	P9301_04741	putative multidrug efflux ABC transporter	Prochlorococcus marinus MIT 9301		YP_001090698		414794	415618	+	825	274	CDS
640088382	P9303_28591	hypothetical protein	Prochlorococcus marinus MIT 9303		YP_001018854		2528631	2530943	+	2313	770	CDS
640085637	P9303_01381	hypothetical protein	Prochlorococcus marinus MIT 9303	tagG	YP_001016158		152090	152920	+	831	276	CDS
640086154	P9303_06471	putative multidrug efflux ABC transporter	Prochlorococcus marinus MIT 9303		YP_001016664		610131	610985	+	855	284	CDS
637796967	PMT9312_0449	putative multidrug efflux ABC transporter	Prochlorococcus marinus MIT 9312		YP_396946		425096	425920	+	825	274	CDS
637446781	PMT0109	ABC transporter, membrane component	Prochlorococcus marinus MIT 9313		NP_893942		124496	125308	-	813	270	CDS
637448032	PMT1337	putative multidrug efflux ABC transporter	Prochlorococcus marinus MIT 9313		NP_895164		1422430	1423284	-	855	284	CDS
640080187	P9515_05121	putative multidrug efflux ABC transporter	Prochlorococcus marinus MIT 9515		YP_001010828		459735	460559	+	825	274	CDS
647673466	P9202_138	ABC-type multidrug transport system permease component	Prochlorococcus marinus MIT9202		ZP_05137542		1179361	1180185	+	825	274	CDS
640085389	NATL1_20931	hypothetical protein	Prochlorococcus marinus NATL1A		YP_001015913		1734806	1735603	-	798	265	CDS
640083779	NATL1_05041	putative multidrug efflux ABC transporter	Prochlorococcus marinus NATL1A		YP_001014331		459653	460507	+	855	284	CDS
637688093	PMN2A_1218	putative ABC-type polysaccharide/polyol phosphate export systems permease component	Prochlorococcus marinus NATL2A		YP_292411		1153843	1154622	-	780	259	CDS
637688672	PMN2A_1781	putative multidrug efflux ABC transporter	Prochlorococcus marinus NATL2A		YP_292972		1739782	1740636	+	855	284	CDS
637449455	PMM0450	putative multidrug efflux ABC transporter	Prochlorococcus marinus pastoris CCMP 1986		NP_892568		429207	430031	+	825	274	CDS
2509500662	Pro9006DRAFT_2156	ABC-type multidrug transport system, permease component	Prochlorothrix hollandica PCC 9006				291741	292529	-	789	262	CDS
2509502673	Pro9006DRAFT_4172	ABC-type multidrug transport system, permease component	Prochlorothrix hollandica PCC 9006				800993	801868	-	876	291	CDS
2509503181	Pro9006DRAFT_4680	ABC-type multidrug transport system, permease component	Prochlorothrix hollandica PCC 9006				1379553	1380332	-	780	259	CDS
2509500692	Pro9006DRAFT_2186	ABC-type polysaccharide/polyol phosphate export systems, permease component	Prochlorothrix hollandica PCC 9006				325188	326021	+	834	277	CDS
2509501000	Pro9006DRAFT_2495	ABC-type polysaccharide/polyol phosphate export systems, permease component	Prochlorothrix hollandica PCC 9006				290354	290550	+	197	65	CDS
2509501016	Pro9006DRAFT_2511	ABC-type polysaccharide/polyol phosphate export systems, permease component	Prochlorothrix hollandica PCC 9006				301240	302037	+	798	265	CDS
2509500986	Pro9006DRAFT_2481	ABC-type polysaccharide/polyol phosphate export systems, permease component	Prochlorothrix hollandica PCC 9006				279089	279934	+	846	281	CDS
2509500510	Pro9006DRAFT_2004	ABC-type multidrug transport system, ATPase component	Prochlorothrix hollandica PCC 9006				117191	119644	-	2454	817	CDS
2507085777	Pse6802_0461	ABC-2 type transporter	Pseudanabaena sp. PCC 6802				486442	487305	+	864	287	CDS
2507089296	Pse6802_3912	ABC-2 type transporter	Pseudanabaena sp. PCC 6802				4112567	4113394	+	828	275	CDS
2507088656	Pse6802_3306	ABC-2 type transporter	Pseudanabaena sp. PCC 6802				3464228	3465103	-	876	291	CDS
2507085760	Pse6802_0444	ABC-2 type transporter	Pseudanabaena sp. PCC 6802				468578	469438	-	861	286	CDS
2507086172	Pse6802_0856	ABC-2 type transporter	Pseudanabaena sp. PCC 6802				909670	910809	+	1140	379	CDS
2507086171	Pse6802_0855	ABC-2 type transporter	Pseudanabaena sp. PCC 6802				908504	909625	+	1122	373	CDS
2504678258	Pse7367_3805	ABC-2 type transporter	Pseudanabaena sp. PCC 7367				178543	179376	+	834	277	CDS
2504682062	Pse7367_3594	ABC-2 type transporter	Pseudanabaena sp. PCC 7367				4490129	4491025	-	897	298	CDS
2504682008	Pse7367_3541	ABC-2 type transporter	Pseudanabaena sp. PCC 7367				4426631	4427515	+	885	294	CDS
2504678592	Pse7367_0179	ABC-2 type transporter	Pseudanabaena sp. PCC 7367				233881	234723	-	843	280	CDS
2504681894	Pse7367_3430	ABC-2 type transporter	Pseudanabaena sp. PCC 7367				4299344	4300120	+	777	258	CDS
2504583622	Pse7429DRAFT_1703	ABC-2 type transporter	Pseudanabaena sp. PCC 7429				16069	16875	-	807	268	CDS
2504581146	Pse7429DRAFT_4272	ABC-2 type transporter	Pseudanabaena sp. PCC 7429				3960	4823	-	864	287	CDS
2504580825	Pse7429DRAFT_4548	ABC-2 type transporter	Pseudanabaena sp. PCC 7429				2199	2978	+	780	259	CDS
2504583371	Pse7429DRAFT_2026	ABC-2 type transporter	Pseudanabaena sp. PCC 7429				15426	16268	-	843	280	CDS
2504584146	Pse7429DRAFT_1594	ABC-2 type transporter	Pseudanabaena sp. PCC 7429				212	1108	+	897	298	CDS
2504583187	Pse7429DRAFT_2212	ABC-2 type transporter	Pseudanabaena sp. PCC 7429				7586	8692	+	1107	368	CDS
2504583188	Pse7429DRAFT_2213	ABC-2 type transporter	Pseudanabaena sp. PCC 7429				8775	9893	+	1119	372	CDS
647110155	CRD_00753	ABC-2	Raphidiopsis brookii D9		ZP_06305830		48286	49140	+	855	284	CDS
647108497	CRD_01062	ABC-2	Raphidiopsis brookii D9		ZP_06304204		6266	7144	-	879	292	CDS
647108336	CRD_00919	ABC-2	Raphidiopsis brookii D9		ZP_06304048		60151	60894	-	744	247	CDS
2510086512	Riv7116_1366	ABC-type multidrug transport system, ATPase component	Rivularia sp. PCC 7116				1734409	1736838	-	2430	809	CDS
2510092054	Riv7116_6908	ABC-type multidrug transport system, permease component	Rivularia sp. PCC 7116				8692558	8693454	-	897	298	CDS
2510091831	Riv7116_6685	ABC-type polysaccharide/polyol phosphate export systems, permease component	Rivularia sp. PCC 7116				8429764	8430552	+	789	262	CDS
2510088885	Riv7116_3739	ABC-type polysaccharide/polyol phosphate export systems, permease component	Rivularia sp. PCC 7116				4657899	4658801	-	903	300	CDS
2510090508	Riv7116_5362	ABC-type polysaccharide/polyol phosphate export systems, permease component	Rivularia sp. PCC 7116				6742474	6743247	-	774	257	CDS
2510091052	Riv7116_5906	ABC-type polysaccharide/polyol phosphate export systems, permease component	Rivularia sp. PCC 7116				7456417	7457274	+	858	285	CDS
2507334736	Tol9009DRAFT_00047230	ABC-type multidrug transport system, permease component	Scytonema hofmanni UTEX 2349				4374767	4375594	-	828	275	CDS
2507335861	Tol9009DRAFT_00058500	ABC-type multidrug transport system, permease component	Scytonema hofmanni UTEX 2349				148693	149580	-	888	295	CDS
2507331152	Tol9009DRAFT_00011350	ABC-type polysaccharide/polyol phosphate export systems, permease component	Scytonema hofmanni UTEX 2349				378587	379459	-	873	290	CDS
2507333696	Tol9009DRAFT_00036820	ABC-type polysaccharide/polyol phosphate export systems, permease component	Scytonema hofmanni UTEX 2349				3264085	3264924	-	840	279	CDS
2507333050	Tol9009DRAFT_00030360	ABC-type polysaccharide/polyol phosphate export systems, permease component	Scytonema hofmanni UTEX 2349				2546270	2547112	+	843	280	CDS
2507333149	Tol9009DRAFT_00031350	ABC-type polysaccharide/polyol phosphate export systems, permease component	Scytonema hofmanni UTEX 2349				2653464	2654309	-	846	281	CDS
2507333851	Tol9009DRAFT_00038370	ABC-type multidrug transport system, ATPase component	Scytonema hofmanni UTEX 2349				3421962	3424337	-	2376	791	CDS
2506609511	Spi6313_1865	ABC-2 type transporter	Spirulina major PCC 6313				2202263	2203093	-	831	276	CDS
2506609378	Spi6313_1737	ABC-2 type transporter	Spirulina major PCC 6313				2050176	2051003	+	828	275	CDS
2506610218	Spi6313_2564	ABC-2 type transporter	Spirulina major PCC 6313				2980495	2981373	+	879	292	CDS
2506611406	Spi6313_3744	ABC-2 type transporter	Spirulina major PCC 6313				4282903	4283706	+	804	267	CDS
2506611981	Spi6313_4310	ABC-2 type transporter	Spirulina major PCC 6313				4940367	4941209	+	843	280	CDS
2506600033	Spi9445_2913	ABC transporter related protein	Spirulina subsalsa PCC 9445				3313314	3314861	+	1548	515	CDS
2506599449	Spi9445_2333	ABC-2 type transporter	Spirulina subsalsa PCC 9445				2615259	2616086	-	828	275	CDS
2506597111	Spi9445_0022	ABC-2 type transporter	Spirulina subsalsa PCC 9445				27054	27890	+	837	278	CDS
2506600199	Spi9445_3078	ABC-2 type transporter	Spirulina subsalsa PCC 9445				3491827	3492648	-	822	273	CDS
2506601152	Spi9445_4017	ABC-2 type transporter	Spirulina subsalsa PCC 9445				4550781	4551671	-	891	296	CDS
2506597488	Spi9445_0396	ABC-2 type transporter	Spirulina subsalsa PCC 9445				354468	355310	+	843	280	CDS
2503800715	Sta7437_2623	ABC-2 type transporter	Stanieria cyanosphaera PCC 7437				2953921	2954727	+	807	268	CDS
2503799916	Sta7437_1839	ABC-2 type transporter	Stanieria cyanosphaera PCC 7437				2066494	2067378	-	885	294	CDS
2503799134	Sta7437_1065	ABC-2 type transporter	Stanieria cyanosphaera PCC 7437				1172577	1173431	+	855	284	CDS
2503800692	Sta7437_2600	ABC-2 type transporter	Stanieria cyanosphaera PCC 7437				2923306	2924187	+	882	293	CDS
2503801105	Sta7437_3010	ABC-2 type transporter	Stanieria cyanosphaera PCC 7437				3418810	3419649	-	840	279	CDS
2503798169	Sta7437_0110	FHA modulated ABC efflux pump with fused ATPase and integral membrane subunits	Stanieria cyanosphaera PCC 7437				119319	121745	+	2427	808	CDS
637616069	syc0423_d	ABC transporter permease protein	Synechococcus elongatus PCC 6301		YP_171133		475581	476414	+	834	277	CDS
637617631	syc1943_c	ABC-2 type transport system permease protein	Synechococcus elongatus PCC 6301	ycf38	YP_172653		2084273	2085133	-	861	286	CDS
637615889	syc0246_c	hypothetical protein	Synechococcus elongatus PCC 6301		YP_170956		285804	286619	-	816	271	CDS
637799552	Synpcc7942_1126	ABC transporter permease protein	Synechococcus elongatus PCC 7942		YP_400143		1144390	1145223	-	834	277	CDS
637800594	Synpcc7942_2149	ABC-2 type transport system permease protein	Synechococcus elongatus PCC 7942		YP_401166		2231897	2232757	+	861	286	CDS
637799738	Synpcc7942_1307	putative ABC-2 type transport system permease protein	Synechococcus elongatus PCC 7942		YP_400324		1334181	1334996	+	816	271	CDS
639885380	BL107_15905	possible ABC transporter involved in polysaccharide efflux	Synechococcus sp. BL107		ZP_01468414		649512	650345	-	834	277	CDS
639887070	BL107_09831	putative multidrug efflux ABC transporter	Synechococcus sp. BL107		ZP_01470069		214896	215729	+	834	277	CDS
650130439	SCB01_010100014359	ABC polysaccharide efflux pump, inner membrane subunit	Synechococcus sp. CB0101		ZP_07974847		12710	13387	+	678	225	CDS
650127862	SCB01_010100001519	ABC-type multidrug transport system, ATPase component	Synechococcus sp. CB0101		ZP_07972304		24441	25307	-	867	288	CDS
650131163	SCB02_010100002791	ABC 2 transport system integral membrane protein	Synechococcus sp. CB0205		ZP_07969832		9092	9766	-	675	224	CDS
650133260	SCB02_010100013316	putative multidrug efflux ABC transporter	Synechococcus sp. CB0205		ZP_07971899		10469	11314	-	846	281	CDS
638115719	sync_2131	ABC-type multidrug transport system permease component	Synechococcus sp. CC9311	drrB	YP_731333		1888783	1889640	+	858	285	CDS
637776624	Syncc9605_2038	possible ABC transporter involved in polysaccharide efflux	Synechococcus sp. CC9605		YP_382333		1859363	1860205	-	843	280	CDS
637775211	Syncc9605_0612	putative multidrug efflux ABC transporter	Synechococcus sp. CC9605		YP_380941		592804	593658	+	855	284	CDS
637770803	Syncc9902_0631	possible ABC transporter involved in polysaccharide efflux	Synechococcus sp. CC9902		YP_376643		640016	640849	+	834	277	CDS
637771941	Syncc9902_1750	putative multidrug efflux ABC transporter	Synechococcus sp. CC9902		YP_377751		1682412	1683245	-	834	277	CDS
637876095	CYB_1697	ABC-2 transporter, permease protein	Synechococcus sp. JA-2-3B'a(2-13)		YP_477918		1773629	1774444	+	816	271	CDS
637876268	CYB_1870	putative ABC transporter	Synechococcus sp. JA-2-3B'a(2-13)		YP_478088		1952698	1953552	-	855	284	CDS
637875607	CYB_1205	putative ABC-2 type transporter, permease protein	Synechococcus sp. JA-2-3B'a(2-13)		YP_477443		1248215	1248994	-	780	259	CDS
637871910	CYA_0319	ABC-2 transporter, permease protein	Synechococcus sp. JA-3-3Ab		YP_473802		327727	328542	+	816	271	CDS
637874226	CYA_2711	drug exporter-1 (DrugE1) ABC-2 transporter family, permease protein	Synechococcus sp. JA-3-3Ab		YP_476082		2729586	2730440	+	855	284	CDS
637873305	CYA_1761	putative ABC-2 type transporter, permease protein	Synechococcus sp. JA-3-3Ab		YP_475178		1765922	1766704	-	783	260	CDS
2509429292	Syn6312_1251	ABC-type multidrug transport system, permease component	Synechococcus sp. PCC 6312				1215629	1216507	+	879	292	CDS
2509431262	Syn6312_3221	ABC-type polysaccharide/polyol phosphate export systems, permease component	Synechococcus sp. PCC 6312				3144701	3145513	-	813	270	CDS
2509431553	Syn6312_3512	ABC-type polysaccharide/polyol phosphate export systems, permease component	Synechococcus sp. PCC 6312				3441474	3442325	+	852	283	CDS
2509430304	Syn6312_2263	ABC-type multidrug transport system, ATPase component	Synechococcus sp. PCC 6312				2215620	2218715	-	3096	1031	CDS
2509430370	Syn6312_2329	ABC-type multidrug transport system, ATPase component	Synechococcus sp. PCC 6312				2282204	2285296	-	3093	1030	CDS
641609909	SYNPCC7002_G0063	ABC transporter, permease protein	Synechococcus sp. PCC 7002		YP_001733172	plasmid pAQ7	63339	64175	-	837	278	CDS
641611344	SYNPCC7002_A1334	ABC-2 type tranporter	Synechococcus sp. PCC 7002		YP_001734587		1389331	1390212	-	882	293	CDS
641612192	SYNPCC7002_A2182	ABC-2 type transporter superfamily	Synechococcus sp. PCC 7002		YP_001735418		2272830	2273678	+	849	282	CDS
641612252	SYNPCC7002_A2242	ABC-2 type transporter superfamily protein	Synechococcus sp. PCC 7002		YP_001735476		2326032	2326805	+	774	257	CDS
641610431	SYNPCC7002_A0421	ABC-type transport protein	Synechococcus sp. PCC 7002		YP_001733687		440609	441433	-	825	274	CDS
641611730	SYNPCC7002_A1720	ABC-2 type transporter protein	Synechococcus sp. PCC 7002		YP_001734965		1806069	1807199	-	1131	376	CDS
641611731	SYNPCC7002_A1721	ABC-2 type transporter protein	Synechococcus sp. PCC 7002		YP_001734966		1807210	1808316	-	1107	368	CDS
647577531	S7335_4814	ABC-2 type transporter family	Synechococcus sp. PCC 7335		ZP_05038372		1372868	1375285	-	2418	805	CDS
647578033	S7335_1699	ABC-2 type transporter superfamily	Synechococcus sp. PCC 7335		ZP_05035267		1924927	1925787	+	861	286	CDS
647578772	S7335_2657	ABC-2 type transporter superfamily	Synechococcus sp. PCC 7335		ZP_05036223		2704417	2705244	-	828	275	CDS
647578771	S7335_3067	ABC-2 type transporter superfamily	Synechococcus sp. PCC 7335		ZP_05036631		2703530	2704396	-	867	288	CDS
647580189	S7335_3030	ABC-2 type transporter superfamily	Synechococcus sp. PCC 7335		ZP_05036596		4352708	4353577	-	870	289	CDS
647577438	S7335_3821	ABC-2 type transporter superfamily	Synechococcus sp. PCC 7335		ZP_05037383		1269116	1269844	+	729	242	CDS
647580005	S7335_1337	ABC-2 type transporter superfamily	Synechococcus sp. PCC 7335		ZP_05034905		4128311	4129111	-	801	266	CDS
647578625	S7335_5228	ABC-2 type transporter superfamily	Synechococcus sp. PCC 7335		ZP_05038783		2565376	2566173	+	798	265	CDS
647581780	S7335_865	ABC-2 type transporter superfamily	Synechococcus sp. PCC 7335		ZP_05040412		52265	53038	+	774	257	CDS
647580740	S7335_149	ABC-2 type transporter family	Synechococcus sp. PCC 7335		ZP_05039300		191473	192582	+	1110	369	CDS
647580741	S7335_496	ABC-2 type transporter family	Synechococcus sp. PCC 7335		ZP_05039645		192587	193711	+	1125	374	CDS
647578744	S7335_2237	ABC-2 type transporter superfamily	Synechococcus sp. PCC 7335		ZP_05035805		2676025	2676798	+	774	257	CDS
2506746470	Syn7336_1178	ABC-2 type transporter	Synechococcus sp. PCC 7336				1134961	1136097	-	1137	378	CDS
2506746856	Syn7336_1562	ABC-2 type transporter	Synechococcus sp. PCC 7336				1584120	1584971	-	852	283	CDS
2506746888	Syn7336_1594	ABC transporter related protein	Synechococcus sp. PCC 7336				1615508	1617553	+	2046	681	CDS
2506745691	Syn7336_0409	ABC-2 type transporter	Synechococcus sp. PCC 7336				334202	334975	-	774	257	CDS
2508687094	Syn7502_00294	ABC-type multidrug transport system, permease component	Synechococcus sp. PCC 7502				303232	304011	-	780	259	CDS
2508690220	Syn7502_03420	ABC-type multidrug transport system, permease component	Synechococcus sp. PCC 7502				3350765	3351625	-	861	286	CDS
2508689427	Syn7502_02627	ABC-type multidrug transport system, permease component	Synechococcus sp. PCC 7502				2606646	2607410	+	765	254	CDS
2508690044	Syn7502_03244	ABC-type polysaccharide/polyol phosphate export systems, permease component	Synechococcus sp. PCC 7502				3176444	3177268	+	825	274	CDS
2508688177	Syn7502_01377	ABC-type polysaccharide/polyol phosphate export systems, permease component	Synechococcus sp. PCC 7502				1402937	1403758	+	822	273	CDS
2508689870	Syn7502_03070	ABC-type polysaccharide/polyol phosphate export systems, permease component	Synechococcus sp. PCC 7502				3014035	3014901	+	867	288	CDS
640545614	SynRCC307_0676	ABC-type multidrug transport system, ATPase component	Synechococcus sp. RCC 307		YP_001226932		613710	614528	+	819	272	CDS
639887755	RS9916_33537	putative multidrug efflux ABC transporter	Synechococcus sp. RS9916		ZP_01470738		479917	480750	-	834	277	CDS
638961860	RS9917_09026	putative multidrug efflux ABC transporter	Synechococcus sp. RS9917		ZP_01079589		106022	106849	+	828	275	CDS
640544237	SynWH7803_1867	ABC-type multidrug transport system, permease component	Synechococcus sp. WH 7803		YP_001225590		1709467	1710324	-	858	285	CDS
640542469	SynWH7803_0137	ABC-type polysaccharide/polyol phosphate export systems, permease component	Synechococcus sp. WH 7803		YP_001223860		152888	153712	+	825	274	CDS
2507494134	Syn8016_2859	ABC-type multidrug transport system, permease component	Synechococcus sp. WH 8016				2544597	2545454	-	858	285	CDS
2507493285	Syn8016_2010	ABC-type polysaccharide/polyol phosphate export systems, permease component	Synechococcus sp. WH 8016				1769049	1769876	-	828	275	CDS
2563723932	Syncc8109_0670	putative multidrug efflux ABC transporter	Synechococcus sp. WH 8109				548432	549286	+	855	284	CDS
638958867	WH5701_03114	putative ABC-type polysaccharide/polyol phosphate export systems permease component	Synechococcus sp. WH5701		ZP_01084471		192468	193295	+	828	275	CDS
638960275	WH5701_07766	putative multidrug efflux ABC transporter	Synechococcus sp. WH5701		ZP_01085858		160346	161218	+	873	290	CDS
639022217	WH7805_08987	putative ABC-type polysaccharide/polyol phosphate export systems permease component	Synechococcus sp. WH7805		ZP_01125441		27401	28177	-	777	258	CDS
639019832	WH7805_13573	putative multidrug efflux ABC transporter	Synechococcus sp. WH7805		ZP_01123096		439789	440646	+	858	285	CDS
639021423	WH7805_05626	putative multidrug efflux ABC transporter	Synechococcus sp. WH7805		ZP_01124656		304915	305616	+	702	233	CDS
637444744	SYNW0639	possible ABC transporter involved in polysaccharide efflux	Synechococcus sp. WH8102		NP_896732		622199	623020	+	822	273	CDS
637445978	SYNW1857	putative multidrug efflux ABC transporter	Synechococcus sp. WH8102		NP_897948		1771994	1772842	-	849	282	CDS
637009752	slr0977	ABC transporter	Synechocystis sp. PCC 6803		NP_440216		349468	350298	+	831	276	CDS
637012623	sll0574	integral membrane O-antigen translocator protein	Synechocystis sp. PCC 6803	rfbA	NP_443039		3542121	3542936	-	816	271	CDS
637010911	slr2107	polysialic acid transport protein; KpsM	Synechocystis sp. PCC 6803	kpsM	NP_441362		1620973	1621881	+	909	302	CDS
637011621	sll0760	Ycf38	Synechocystis sp. PCC 6803	ycf38	NP_442059		2410030	2410914	-	885	294	CDS
637012228	sll0778	ABC transporter	Synechocystis sp. PCC 6803		NP_442653		3078838	3081210	-	2373	790	CDS
2517698634	SYN7509DRAFT_2751	ABC-type multidrug transport system, permease component	Synechocystis sp. PCC 7509				2770177	2770986	+	810	269	CDS
2517698567	SYN7509DRAFT_2684	ABC-type multidrug transport system, permease component	Synechocystis sp. PCC 7509				2710463	2711356	-	894	297	CDS
2517696513	SYN7509DRAFT_0630	ABC-type polysaccharide/polyol phosphate export systems, permease component	Synechocystis sp. PCC 7509				618821	619684	+	864	287	CDS
637313963	tll1340	ABC transporter ATP-binding protein	Thermosynechococcus elongatus BP-1		NP_682130		1395483	1398572	-	3090	1029	CDS
637313952	tll1329	ABC transporter ATP-binding protein	Thermosynechococcus elongatus BP-1		NP_682119		1381953	1384982	-	3030	1009	CDS
637313947	tll1324	hypothetical protein	Thermosynechococcus elongatus BP-1	ycf38	NP_682114		1374602	1375447	-	846	281	CDS
637313874	tlr1253	ABC transporter ATP-binding protein	Thermosynechococcus elongatus BP-1		NP_682043		1297691	1300156	+	2466	821	CDS
638109314	Tery_4431	FHA domain containing protein	Trichodesmium erythraeum IMS101		YP_723891		6829501	6831891	+	2391	796	CDS
638106537	Tery_1363	ABC-2 type transporter	Trichodesmium erythraeum IMS101		YP_721148		2091665	2092519	-	855	284	CDS
638106309	Tery_1079	ABC-2 type transporter	Trichodesmium erythraeum IMS101		YP_720921		1696856	1697746	+	891	296	CDS
2508649100	Xen7305DRAFT_00011980	ABC-type multidrug transport system, permease component	Xenococcus sp. PCC 7305				58153	58992	-	840	279	CDS
2508649425	Xen7305DRAFT_00015230	ABC-type multidrug transport system, permease component	Xenococcus sp. PCC 7305				9732	10619	+	888	295	CDS
2508651543	Xen7305DRAFT_00036420	ABC-type polysaccharide/polyol phosphate export systems, permease component	Xenococcus sp. PCC 7305				5212	6018	+	807	268	CDS
2508649765	Xen7305DRAFT_00018630	ABC-type polysaccharide/polyol phosphate export systems, permease component	Xenococcus sp. PCC 7305				21377	22210	+	834	277	CDS
2508650252	Xen7305DRAFT_00023510	ABC-type multidrug transport system, ATPase component	Xenococcus sp. PCC 7305				37060	39447	+	2388	795	CDS

## Sheet: kpsT_wzt
Gene ID	Locus Tag	Gene Product Name	Genome	Gene Symbol	GenBank Accession	Chromosome	Start Coord	End Coord	Strand	DNA Sequence Length (bp)	Amino Acid Sequence Length (aa)	Locus Type
641515310	AM1_A0190		Acaryochloris marina MBIC11017	fhuC			171637	172266	-	630	209	CDS
641515312	AM1_A0207		Acaryochloris marina MBIC11017				184982	185359	-	378	125	CDS
641253091	AM1_4009	ABC transporter	Acaryochloris marina MBIC11017		YP_001518309		4055365	4058517	-	3153	1050	CDS
641250705	AM1_1601	ABC transporter ATP-binding protein	Acaryochloris marina MBIC11017		YP_001515939		1577252	1578034	-	783	260	CDS
641251928	AM1_2838	ABC transporter ATP-binding protein	Acaryochloris marina MBIC11017		YP_001517154		2880397	2881173	+	777	258	CDS
641253526	AM1_4447	ABC transporter ATP-binding protein	Acaryochloris marina MBIC11017		YP_001518741		4476597	4478414	+	1818	605	CDS
641250696	AM1_1592	ABC transporter ATP-binding protein, putative	Acaryochloris marina MBIC11017		YP_001515930		1572281	1572640	-	360	119	CDS
641250096	AM1_0986	ABC transporter ATPase protein	Acaryochloris marina MBIC11017		YP_001515342		958997	959710	-	714	237	CDS
641254850	AM1_5785	ABC transporter, ATP binding protein	Acaryochloris marina MBIC11017		YP_001520049		5867384	5869312	+	1929	642	CDS
641251431	AM1_2335	ABC transporter, ATP-binding protein	Acaryochloris marina MBIC11017		YP_001516659		2339066	2340016	-	951	316	CDS
641249921	AM1_0809	ABC transporter, ATP-binding protein	Acaryochloris marina MBIC11017		YP_001515167		785230	785898	+	669	222	CDS
641256761	AM1_D0149	ABC transporter, ATP-binding protein	Acaryochloris marina MBIC11017		YP_001521958	plasmid pREB4	114306	115067	+	762	253	CDS
641255614	AM1_A0154	ABC transporter, ATP-binding protein	Acaryochloris marina MBIC11017		YP_001520811	plasmid pREB1	133475	134131	-	657	218	CDS
641253179	AM1_4097	ABC transporter, ATP-binding protein	Acaryochloris marina MBIC11017		YP_001518395		4139177	4139416	-	240	79	CDS
641251414	AM1_2318	ABC transporter, ATP-binding protein	Acaryochloris marina MBIC11017		YP_001516642		2317693	2318481	-	789	262	CDS
641255003	AM1_5943	ABC transporter, ATP-binding protein	Acaryochloris marina MBIC11017		YP_001520201		6009198	6010943	+	1746	581	CDS
641251962	AM1_2872	ABC transporter, ATP-binding protein	Acaryochloris marina MBIC11017		YP_001517187		2909720	2912704	-	2985	994	CDS
641252863	AM1_3779	ABC transporter, ATP-binding protein	Acaryochloris marina MBIC11017		YP_001518083		3832119	3833924	+	1806	601	CDS
641251558	AM1_2464	ABC transporter, ATP-binding protein	Acaryochloris marina MBIC11017		YP_001516786		2483089	2486088	+	3000	999	CDS
641249506	AM1_0386	ABC transporter, ATP-binding protein	Acaryochloris marina MBIC11017		YP_001514757		355745	357541	-	1797	598	CDS
641254816	AM1_5751	ABC transporter, ATP-binding protein	Acaryochloris marina MBIC11017		YP_001520015		5828931	5829914	+	984	327	CDS
641249263	AM1_0137	ABC transporter, ATP-binding protein	Acaryochloris marina MBIC11017		YP_001514537		135628	136488	-	861	286	CDS
641250988	AM1_1886	ABC transporter, ATP-binding protein	Acaryochloris marina MBIC11017		YP_001516220		1878476	1879156	+	681	226	CDS
641255092	AM1_6038	ABC transporter, ATP-binding protein	Acaryochloris marina MBIC11017		YP_001520289		6121050	6122003	+	954	317	CDS
641252248	AM1_3160	ABC transporter, ATP-binding protein	Acaryochloris marina MBIC11017		YP_001517471		3189068	3190162	+	1095	364	CDS
641250085	AM1_0974	ABC transporter, ATP-binding protein	Acaryochloris marina MBIC11017		YP_001515331		950060	950785	-	726	241	CDS
641255893	AM1_B0050	ABC transporter, ATP-binding protein	Acaryochloris marina MBIC11017		YP_001521090	plasmid pREB2	31467	32441	+	975	324	CDS
641250921	AM1_1819	ABC transporter, ATP-binding protein	Acaryochloris marina MBIC11017		YP_001516154		1805590	1806309	-	720	239	CDS
641250466	AM1_1362	ABC transporter, ATP-binding protein	Acaryochloris marina MBIC11017		YP_001515708		1339334	1341268	-	1935	644	CDS
641251395	AM1_2299	ABC transporter, ATP-binding protein	Acaryochloris marina MBIC11017		YP_001516623		2296796	2298460	-	1665	554	CDS
641252059	AM1_2970	ABC transporter, ATP-binding protein	Acaryochloris marina MBIC11017		YP_001517282		2999874	3000929	-	1056	351	CDS
641254673	AM1_5603	ABC transporter, ATP-binding protein	Acaryochloris marina MBIC11017		YP_001519872		5665537	5666286	-	750	249	CDS
641250845	AM1_1743	ABC transporter, ATP-binding protein	Acaryochloris marina MBIC11017		YP_001516078		1731101	1732840	-	1740	579	CDS
641254675	AM1_5606	ABC transporter, ATP-binding protein	Acaryochloris marina MBIC11017		YP_001519874		5668538	5669539	+	1002	333	CDS
641252808	AM1_3724	ABC transporter, ATP-binding protein	Acaryochloris marina MBIC11017		YP_001518030		3781118	3781879	+	762	253	CDS
641251044	AM1_1944	ABC transporter, ATP-binding protein	Acaryochloris marina MBIC11017		YP_001516275		1937063	1938766	+	1704	567	CDS
641250861	AM1_1759	ABC transporter, ATP-binding protein, putative	Acaryochloris marina MBIC11017		YP_001516094		1746387	1748576	+	2190	729	CDS
641251276	AM1_2178	ABC transporter, ATP-binding, FHA domain protein	Acaryochloris marina MBIC11017		YP_001516506		2177837	2180533	-	2697	898	CDS
641251012	AM1_1912	ABC transporter, ATP-binding/permease protein	Acaryochloris marina MBIC11017		YP_001516244		1909133	1910947	-	1815	604	CDS
641254787	AM1_5720	ABC transporter, permease protein	Acaryochloris marina MBIC11017		YP_001519986		5798828	5800669	-	1842	613	CDS
641255433	AM1_6381	ABC transporter, permease/ATP-binding protein	Acaryochloris marina MBIC11017		YP_001520630		6469372	6471207	-	1836	611	CDS
641255633	AM1_A0173	ABC transporter, transmembrane region	Acaryochloris marina MBIC11017		YP_001520830	plasmid pREB1	156649	158400	+	1752	583	CDS
641253472	AM1_4391	ABC transporter, transmembrane region	Acaryochloris marina MBIC11017		YP_001518687		4420706	4422469	-	1764	587	CDS
641253366	AM1_4285	ABC transporter, transmembrane region protein	Acaryochloris marina MBIC11017		YP_001518581		4305064	4306860	+	1797	598	CDS
641254195	AM1_5120	ABC transporter, transmembrane region protein	Acaryochloris marina MBIC11017		YP_001519403		5180070	5181983	-	1914	637	CDS
641249763	AM1_0648	ATP transporter, ATP-binding region	Acaryochloris marina MBIC11017		YP_001515011		636022	636780	+	759	252	CDS
641255042	AM1_5988	branched chain amino acid ABC transporter, ATP-binding protein, putative	Acaryochloris marina MBIC11017		YP_001520239		6063908	6064621	-	714	237	CDS
641255043	AM1_5989	branched chain amino acid ABC transporter, ATP-binding subunit, putative	Acaryochloris marina MBIC11017		YP_001520240		6064632	6065387	-	756	251	CDS
641253351	AM1_4270	branched-chain amino acid ABC transporter ATP-binding protein	Acaryochloris marina MBIC11017		YP_001518566		4288732	4289529	-	798	265	CDS
641250468	AM1_1364	branched-chain amino acid ABC transporter, ATP-binding protein	Acaryochloris marina MBIC11017		YP_001515710		1341708	1342463	+	756	251	CDS
641250951	AM1_1849	cell division ATP-binding protein, putative	Acaryochloris marina MBIC11017		YP_001516183		1836867	1837631	+	765	254	CDS
641253901	AM1_4823	cyclic peptide ABC transporter, ATP-binding protein	Acaryochloris marina MBIC11017		YP_001519112		4858378	4860009	+	1632	543	CDS
641251667	AM1_2573	DevA like ABC transporter ATPase component	Acaryochloris marina MBIC11017		YP_001516895		2612319	2612999	+	681	226	CDS
641253704	AM1_4624	drug exporter-1 ABC transporter ATPase subunit, putative	Acaryochloris marina MBIC11017		YP_001518916		4658297	4659316	+	1020	339	CDS
641252435	AM1_3348	ferrichrome ABC transporter	Acaryochloris marina MBIC11017		YP_001517658		3381100	3381933	-	834	277	CDS
641250331	AM1_1223	FeS assembly ATPase SufC	Acaryochloris marina MBIC11017	sufC	YP_001515574		1203229	1204017	-	789	262	CDS
641249773	AM1_0658	glycine betaine/carnitine/choline transport ATP-binding protein opuCA, putative	Acaryochloris marina MBIC11017	opuCA	YP_001515020		643237	644196	+	960	319	CDS
641253110	AM1_4028	hydrophobic amino acid uptake transporter, putative	Acaryochloris marina MBIC11017		YP_001518328		4078422	4079150	-	729	242	CDS
641255632	AM1_A0172	iron ABC transporter, ATP-binding protein, putative	Acaryochloris marina MBIC11017		YP_001520829	plasmid pREB1	154923	156692	+	1770	589	CDS
641252502	AM1_3415	iron chelate ABC transporter, ATP-binding protein	Acaryochloris marina MBIC11017		YP_001517725		3446221	3447033	+	813	270	CDS
641254113	AM1_5039	macrolide export ATP-binding/permease protein, putative	Acaryochloris marina MBIC11017		YP_001519323		5088216	5088908	+	693	230	CDS
641254030	AM1_4952	manganese ABC transporter ATP-binding protein, putative	Acaryochloris marina MBIC11017		YP_001519241		4989929	4990672	-	744	247	CDS
641249884	AM1_0772	molybdate ABC transporter, permease protein, putative	Acaryochloris marina MBIC11017		YP_001515130		750364	752166	-	1803	600	CDS
641254240	AM1_5166	nitrate ABC transporter, ATP-binding protein	Acaryochloris marina MBIC11017	nrtC	YP_001519447		5229051	5229929	-	879	292	CDS
641249300	AM1_0174	phosphate ABC transporter, ATP-binding protein	Acaryochloris marina MBIC11017	pstB	YP_001514574		178326	179153	-	828	275	CDS
641252571	AM1_3488	phosphate import ATP-binding protein PstB	Acaryochloris marina MBIC11017	pstB	YP_001517794		3521492	3522301	-	810	269	CDS
641252804	AM1_3720	phosphonate ABC transporter, ATP-binding protein PhnC	Acaryochloris marina MBIC11017	phnC	YP_001518026		3778636	3779337	+	702	233	CDS
641250125	AM1_1016	polar amino acid ABC transporter, ATP-binding protein	Acaryochloris marina MBIC11017		YP_001515370		984521	985261	+	741	246	CDS
641255621	AM1_A0161	probable iron(III) dicitrate ABC transporter	Acaryochloris marina MBIC11017		YP_001520818	plasmid pREB1	141942	142775	-	834	277	CDS
641250584	AM1_1478	sugar ABC transporter, ATP-binding protein	Acaryochloris marina MBIC11017		YP_001515820		1468181	1469245	-	1065	354	CDS
641254439	AM1_5369	sugar ABC transporter, ATP-binding protein, putative	Acaryochloris marina MBIC11017		YP_001519644		5428060	5429418	+	1359	452	CDS
641255735	AM1_A0282	toxin secretion ABC transporter ATP-binding protein, putative	Acaryochloris marina MBIC11017		YP_001520932	plasmid pREB1	284173	287130	-	2958	985	CDS
641252271	AM1_3182	Type I secretion system ABC transporter, ATPase protein	Acaryochloris marina MBIC11017		YP_001517494		3210942	3213899	+	2958	985	CDS
641249973	AM1_0861	urea/branched-chain amino acid ABC transporter ATP-binding protein	Acaryochloris marina MBIC11017		YP_001515219		839034	839789	-	756	251	CDS
641249972	AM1_0860	urea/branched-chain amino acid ABC transporter ATP-binding protein	Acaryochloris marina MBIC11017		YP_001515218		838295	839041	-	747	248	CDS
641252162	AM1_3073	zinc ABC transporter, ATP-binding protein, putative	Acaryochloris marina MBIC11017		YP_001517385		3097460	3098230	+	771	256	CDS
2514737504	ACCM5_010100017748	ABC transporter	Acaryochloris sp CCMEE 5410				43990	47142	+	3153	1050	CDS
2514737606	ACCM5_010100018251	ABC transporter ATP binding protein	Acaryochloris sp CCMEE 5410				17530	19458	-	1929	642	CDS
2514734024	ACCM5_010100000275	ABC transporter ATP-binding protein	Acaryochloris sp CCMEE 5410				55209	56912	-	1704	567	CDS
2514741194	ACCM5_010100036315	ABC transporter ATP-binding protein	Acaryochloris sp CCMEE 5410				2571	4505	+	1935	644	CDS
2514734200	ACCM5_010100001162	ABC transporter ATP-binding protein	Acaryochloris sp CCMEE 5410				73247	74197	+	951	316	CDS
2514734307	ACCM5_010100001697	ABC transporter ATP-binding protein	Acaryochloris sp CCMEE 5410				67000	67719	-	720	239	CDS
2514736019	ACCM5_010100010283	ABC transporter ATP-binding protein	Acaryochloris sp CCMEE 5410				61668	64364	+	2697	898	CDS
2514737832	ACCM5_010100019398	ABC transporter ATP-binding protein	Acaryochloris sp CCMEE 5410				67828	70815	-	2988	995	CDS
2514734405	ACCM5_010100002181	ABC transporter ATP-binding protein	Acaryochloris sp CCMEE 5410				4392	5141	-	750	249	CDS
2514734251	ACCM5_010100001417	ABC transporter ATP-binding protein	Acaryochloris sp CCMEE 5410				7684	9873	+	2190	729	CDS
2514740395	ACCM5_010100032229	ABC transporter ATP-binding protein	Acaryochloris sp CCMEE 5410				14058	14840	+	783	260	CDS
2514737897	ACCM5_010100019735	ABC transporter ATP-binding protein	Acaryochloris sp CCMEE 5410				47489	49306	-	1818	605	CDS
2514736283	ACCM5_010100011619	ABC transporter ATP-binding protein	Acaryochloris sp CCMEE 5410				47091	47771	+	681	226	CDS
2514740123	ACCM5_010100030849	ABC transporter ATP-binding protein	Acaryochloris sp CCMEE 5410				711	1436	-	726	241	CDS
2514738015	ACCM5_010100020315	ABC transporter ATP-binding protein	Acaryochloris sp CCMEE 5410				30725	32530	+	1806	601	CDS
2514740506	ACCM5_010100032784	ABC transporter ATP-binding protein	Acaryochloris sp CCMEE 5410				13546	15192	-	1647	548	CDS
2514734558	ACCM5_010100002963	ABC transporter ATP-binding protein	Acaryochloris sp CCMEE 5410				19491	20159	+	669	222	CDS
2514736543	ACCM5_010100012927	ABC transporter ATP-binding protein	Acaryochloris sp CCMEE 5410				9871	10824	+	954	317	CDS
2514734216	ACCM5_010100001242	ABC transporter ATP-binding protein	Acaryochloris sp CCMEE 5410				94711	95499	+	789	262	CDS
2514739229	ACCM5_010100026402	ABC transporter ATP-binding protein	Acaryochloris sp CCMEE 5410				10298	11929	+	1632	543	CDS
2514734619	ACCM5_010100003268	ABC transporter ATP-binding protein	Acaryochloris sp CCMEE 5410				24818	25912	-	1095	364	CDS
2514737799	ACCM5_010100019238	ABC transporter ATP-binding protein	Acaryochloris sp CCMEE 5410				38503	39279	+	777	258	CDS
2514738338	ACCM5_010100021941	ABC transporter ATP-binding protein	Acaryochloris sp CCMEE 5410				58925	60664	+	1740	579	CDS
2514734844	ACCM5_010100004387	ABC transporter ATP-binding protein	Acaryochloris sp CCMEE 5410				38407	39408	+	1002	333	CDS
2514740895	ACCM5_010100034746	ABC transporter ATP-binding protein	Acaryochloris sp CCMEE 5410				9268	12267	-	3000	999	CDS
2514734746	ACCM5_010100003900	ABC transporter ATP-binding protein	Acaryochloris sp CCMEE 5410				6511	7371	+	861	286	CDS
2514734577	ACCM5_010100003058	ABC transporter ATP-binding protein	Acaryochloris sp CCMEE 5410				15848	16609	+	762	253	CDS
2514735722	ACCM5_010100008799	ABC transporter ATP-binding protein	Acaryochloris sp CCMEE 5410				3470	4525	-	1056	351	CDS
2514737632	ACCM5_010100018381	ABC transporter ATP-binding protein	Acaryochloris sp CCMEE 5410				49133	50116	-	984	327	CDS
2514735757	ACCM5_010100008969	ABC transporter ATP-binding/permease protein	Acaryochloris sp CCMEE 5410				21180	22994	+	1815	604	CDS
2514740132	ACCM5_010100030894	ABC transporter ATPase protein	Acaryochloris sp CCMEE 5410				8606	9319	-	714	237	CDS
2514737658	ACCM5_010100018511	ABC transporter permease	Acaryochloris sp CCMEE 5410				78274	80124	+	1851	616	CDS
2514739656	ACCM5_010100028528	ABC transporter permease	Acaryochloris sp CCMEE 5410				19127	21031	-	1905	634	CDS
2514735181	ACCM5_010100006096	ABC transporter permease/ATP-binding protein	Acaryochloris sp CCMEE 5410				8881	10716	+	1836	611	CDS
2514737706	ACCM5_010100018763	ABC transporter transmembrane region	Acaryochloris sp CCMEE 5410				21773	23533	+	1761	586	CDS
2514735289	ACCM5_010100006633	ABC transporter transmembrane region protein	Acaryochloris sp CCMEE 5410				3252	5048	-	1797	598	CDS
2514740798	ACCM5_010100034264	ABC transporter transmembrane region protein	Acaryochloris sp CCMEE 5410				5781	7694	-	1914	637	CDS
2514739727	ACCM5_010100028883	ABC transporter, ATP-binding protein	Acaryochloris sp CCMEE 5410				20875	21552	+	678	225	CDS
2514735778	ACCM5_010100009076	ABC transporter-like protein	Acaryochloris sp CCMEE 5410				11331	12071	-	741	246	CDS
2514735580	ACCM5_010100008087	ATP transporter, ATP-binding region	Acaryochloris sp CCMEE 5410				73669	74427	+	759	252	CDS
2514736705	ACCM5_010100013741	ATPase	Acaryochloris sp CCMEE 5410				11927	13771	-	1845	614	CDS
2514734056	ACCM5_010100000435	branched chain amino acid ABC transporter ATP-binding protein	Acaryochloris sp CCMEE 5410				4381	5094	-	714	237	CDS
2514734057	ACCM5_010100000440	branched chain amino acid ABC transporter ATP-binding subunit	Acaryochloris sp CCMEE 5410				5105	5860	-	756	251	CDS
2514741192	ACCM5_010100036305	branched-chain amino acid ABC transporter ATP-binding protein	Acaryochloris sp CCMEE 5410				1376	2134	-	759	252	CDS
2514735302	ACCM5_010100006698	branched-chain amino acid ABC transporter ATP-binding protein	Acaryochloris sp CCMEE 5410				18803	19600	+	798	265	CDS
2514736251	ACCM5_010100011459	cell division ATP-binding protein FtsE	Acaryochloris sp CCMEE 5410				5774	6538	+	765	254	CDS
2514740673	ACCM5_010100033619	cyclic peptide ABC transporter ATP-binding protein	Acaryochloris sp CCMEE 5410				14145	15758	+	1614	537	CDS
2514741124	ACCM5_010100035940	DevA like ABC transporter ATPase component	Acaryochloris sp CCMEE 5410				3856	4536	-	681	226	CDS
2514735106	ACCM5_010100005721	drug exporter-1 ABC transporter ATPase subunit	Acaryochloris sp CCMEE 5410				14332	15351	-	1020	339	CDS
2514740745	ACCM5_010100033999	FeS assembly ATPase SufC	Acaryochloris sp CCMEE 5410				3466	4254	-	789	262	CDS
2514734835	ACCM5_010100004347	glycine betaine/carnitine/choline transport ATP-binding protein opuCA	Acaryochloris sp CCMEE 5410				31317	32276	-	960	319	CDS
2514737487	ACCM5_010100017663	hydrophobic amino acid uptake transporter	Acaryochloris sp CCMEE 5410				22525	23253	+	729	242	CDS
2514736370	ACCM5_010100012074	iron chelate ABC transporter ATP-binding protein	Acaryochloris sp CCMEE 5410				60741	61553	+	813	270	CDS
2514736336	ACCM5_010100011894	iron(III) dicitrate ABC transporter	Acaryochloris sp CCMEE 5410				19645	20463	-	819	272	CDS
2514735636	ACCM5_010100008369	manganese ABC transporter ATP-binding protein	Acaryochloris sp CCMEE 5410				14862	15605	-	744	247	CDS
2514737354	ACCM5_010100017008	Mn transporter MntA	Acaryochloris sp CCMEE 5410				21884	22666	+	783	260	CDS
2514735150	ACCM5_010100005941	molybdate ABC transporter permease	Acaryochloris sp CCMEE 5410				6285	8087	-	1803	600	CDS
2514738653	ACCM5_010100023527	nitrate ABC transporter ATP-binding protein	Acaryochloris sp CCMEE 5410				14839	15720	-	882	293	CDS
2514737300	ACCM5_010100016738	phosphate ABC transporter ATP-binding protein	Acaryochloris sp CCMEE 5410				36792	37595	-	804	267	CDS
2514738586	ACCM5_010100023192	phosphate import ATP-binding protein PstB	Acaryochloris sp CCMEE 5410				47619	48428	-	810	269	CDS
2514734574	ACCM5_010100003043	phosphonate ABC transporter ATP-binding protein PhnC	Acaryochloris sp CCMEE 5410				13280	14068	+	789	262	CDS
2514740937	ACCM5_010100034966	polar amino acid ABC transporter ATP-binding protein	Acaryochloris sp CCMEE 5410				2681	3421	-	741	246	CDS
2514735960	ACCM5_010100009993	sugar ABC transporter ATP-binding protein	Acaryochloris sp CCMEE 5410				1979	3337	-	1359	452	CDS
2514739326	ACCM5_010100026887	sugar ABC transporter ATP-binding protein	Acaryochloris sp CCMEE 5410				733	1797	-	1065	354	CDS
2514734597	ACCM5_010100003158	Type I secretion system ABC transporter ATPase protein	Acaryochloris sp CCMEE 5410				1621	4578	-	2958	985	CDS
2514740114	ACCM5_010100030804	urea/branched-chain amino acid ABC transporter ATP-binding protein	Acaryochloris sp CCMEE 5410				15667	16422	-	756	251	CDS
2514740113	ACCM5_010100030799	urea/branched-chain amino acid ABC transporter ATP-binding protein	Acaryochloris sp CCMEE 5410				14928	15674	-	747	248	CDS
2514737023	ACCM5_010100015358	zinc ABC transporter ATP-binding protein	Acaryochloris sp CCMEE 5410				15638	16408	-	771	256	CDS
2504132864	Anacy_3199	Teichoic-acid-transporting ATPase	Anabaena cylindrica PCC 7122				3663340	3664617	+	1278	425	CDS
2504133465	Anacy_3791	Teichoic-acid-transporting ATPase	Anabaena cylindrica PCC 7122				4330856	4332157	-	1302	433	CDS
2504130926	Anacy_1293	ABC exporter ATP-binding subunit, DevA family	Anabaena cylindrica PCC 7122				1537408	1538148	+	741	246	CDS
2504133948	Anacy_4271	ABC exporter ATP-binding subunit, DevA family	Anabaena cylindrica PCC 7122				4821324	4822061	-	738	245	CDS
2504132429	Anacy_2767	ABC exporter ATP-binding subunit, DevA family	Anabaena cylindrica PCC 7122				3155585	3156301	+	717	238	CDS
2504134158	Anacy_4478	ABC exporter ATP-binding subunit, DevA family	Anabaena cylindrica PCC 7122				5069927	5070670	-	744	247	CDS
2504132713	Anacy_3049	ABC exporter ATP-binding subunit, DevA family	Anabaena cylindrica PCC 7122				3464241	3464933	-	693	230	CDS
2504133149	Anacy_3481	ABC transporter	Anabaena cylindrica PCC 7122				3963660	3964406	-	633	210	CDS
2504131130	Anacy_1491	ABC transporter	Anabaena cylindrica PCC 7122				1752546	1752632	-	87	29	CDS
2504130322	Anacy_0696	ABC transporter related	Anabaena cylindrica PCC 7122				829800	831443	+	1644	547	CDS
2504133588	Anacy_3912	ABC transporter related	Anabaena cylindrica PCC 7122				4454120	4455814	-	1695	564	CDS
2504130601	Anacy_0973	ABC transporter related	Anabaena cylindrica PCC 7122				1150257	1150934	+	678	225	CDS
2504131043	Anacy_1409	ABC transporter related	Anabaena cylindrica PCC 7122				1657200	1657982	-	783	260	CDS
2504133152	Anacy_3484	ABC transporter related	Anabaena cylindrica PCC 7122				3965998	3967929	+	1932	643	CDS
2504132040	Anacy_2380	ABC transporter related	Anabaena cylindrica PCC 7122				2688491	2689471	-	981	326	CDS
2504132406	Anacy_2744	cell division ATP-binding protein FtsE	Anabaena cylindrica PCC 7122				3128077	3128823	+	747	248	CDS
2504134289	Anacy_4609	cyclic nucleotide-binding protein	Anabaena cylindrica PCC 7122				5215228	5217948	+	2721	906	CDS
2504130114	Anacy_0492	cyclic nucleotide-regulated ABC bacteriocin/lantibiotic exporters	Anabaena cylindrica PCC 7122				603719	606724	+	3006	1001	CDS
2504133765	Anacy_4088	cyclic nucleotide-regulated ABC bacteriocin/lantibiotic exporters	Anabaena cylindrica PCC 7122				4607218	4609890	+	2673	890	CDS
2504129777	Anacy_0157	cyclic nucleotide-regulated ABC bacteriocin/lantibiotic exporters	Anabaena cylindrica PCC 7122				168768	171809	-	3042	1013	CDS
2504132235	Anacy_2575	Fe(3+)-transporting ATPase	Anabaena cylindrica PCC 7122				2929234	2930208	+	975	324	CDS
2504129994	Anacy_0373	Fe(3+)-transporting ATPase	Anabaena cylindrica PCC 7122				449421	450233	+	813	270	CDS
2504131321	Anacy_1681	FeS assembly ATPase SufC	Anabaena cylindrica PCC 7122				1944598	1945383	+	786	261	CDS
2504130614	Anacy_0986	Glycerol-3-phosphate-transporting ATPase	Anabaena cylindrica PCC 7122				1164999	1166114	+	1116	371	CDS
2504129921	Anacy_0301	Glycerol-3-phosphate-transporting ATPase	Anabaena cylindrica PCC 7122				363618	364880	+	1263	420	CDS
2504133418	Anacy_3744	Iron-chelate-transporting ATPase	Anabaena cylindrica PCC 7122				4278381	4279169	+	789	262	CDS
2504134668	Anacy_4983	Iron-chelate-transporting ATPase	Anabaena cylindrica PCC 7122				5648329	5649105	+	777	258	CDS
2504133753	Anacy_4076	Iron-chelate-transporting ATPase	Anabaena cylindrica PCC 7122				4590803	4591816	-	1014	337	CDS
2504132770	Anacy_3106	molybdate ABC transporter, inner membrane subunit	Anabaena cylindrica PCC 7122				3541009	3542802	+	1794	597	CDS
2504131602	Anacy_1960	NHPM bacteriocin system ABC transporter, ATP-binding protein	Anabaena cylindrica PCC 7122				2243066	2245969	+	2904	967	CDS
2504131607	Anacy_1965	NHPM bacteriocin system ABC transporter, peptidase/ATP-binding protein	Anabaena cylindrica PCC 7122				2251625	2253814	+	2190	729	CDS
2504130529	Anacy_0901	Nickel-transporting ATPase	Anabaena cylindrica PCC 7122				1075372	1077225	-	1854	617	CDS
2504134141	Anacy_4462	nitrate ABC transporter, ATPase subunits C and D	Anabaena cylindrica PCC 7122				5053052	5053894	+	843	280	CDS
2504134331	Anacy_4651	nitrate ABC transporter, ATPase subunits C and D	Anabaena cylindrica PCC 7122				5276928	5277764	-	837	278	CDS
2504134140	Anacy_4461	nitrate ABC transporter, ATPase subunits C and D	Anabaena cylindrica PCC 7122				5050971	5052974	+	2004	667	CDS
2504130041	Anacy_0419	Peptide-transporting ATPase	Anabaena cylindrica PCC 7122				510913	513081	-	2169	722	CDS
2504134685	Anacy_5000	Peptide-transporting ATPase	Anabaena cylindrica PCC 7122				5664074	5666224	+	2151	716	CDS
2504132805	Anacy_3141	phosphate ABC transporter, ATPase subunit	Anabaena cylindrica PCC 7122				3581853	3582647	-	795	264	CDS
2504135191	Anacy_5498	phosphate ABC transporter, ATPase subunit	Anabaena cylindrica PCC 7122				6258591	6259397	+	807	268	CDS
2504134062	Anacy_4384	Phosphate-transporting ATPase	Anabaena cylindrica PCC 7122				4951225	4952004	-	780	259	CDS
2504132825	Anacy_3160	phosphonate ABC transporter, ATPase subunit	Anabaena cylindrica PCC 7122				3614709	3615506	+	798	265	CDS
2504132834	Anacy_3169	phosphonate C-P lyase system protein PhnK	Anabaena cylindrica PCC 7122				3622659	3623429	+	771	256	CDS
2504132835	Anacy_3170	phosphonate C-P lyase system protein PhnL	Anabaena cylindrica PCC 7122				3623426	3624142	+	717	238	CDS
2504132347	Anacy_2685	Phosphonate-transporting ATPase	Anabaena cylindrica PCC 7122				3059355	3060086	+	732	243	CDS
2504132105	Anacy_2445	Phosphonate-transporting ATPase	Anabaena cylindrica PCC 7122				2777665	2778438	+	774	257	CDS
2504132387	Anacy_2725	Phosphonate-transporting ATPase	Anabaena cylindrica PCC 7122				3108032	3108703	+	672	223	CDS
2504129662	Anacy_0042	Phosphonate-transporting ATPase	Anabaena cylindrica PCC 7122				45805	46632	+	828	275	CDS
2504132128	Anacy_2468	Phosphonate-transporting ATPase	Anabaena cylindrica PCC 7122				2803267	2804049	-	783	260	CDS
2504133732	Anacy_4055	Phosphonate-transporting ATPase	Anabaena cylindrica PCC 7122				4575642	4576382	+	741	246	CDS
2504129632	Anacy_0012	Phosphonate-transporting ATPase	Anabaena cylindrica PCC 7122				14145	15041	+	897	298	CDS
2504132588	Anacy_2924	Phosphonate-transporting ATPase	Anabaena cylindrica PCC 7122				3337167	3337931	-	765	254	CDS
2504132393	Anacy_2731	Phosphonate-transporting ATPase	Anabaena cylindrica PCC 7122				3115038	3115805	+	768	255	CDS
2504130511	Anacy_0883	Polyamine-transporting ATPase	Anabaena cylindrica PCC 7122				1055500	1056258	+	759	252	CDS
2504133123	Anacy_3455	Polyamine-transporting ATPase	Anabaena cylindrica PCC 7122				3939957	3940634	-	678	225	CDS
2504132845	Anacy_3180	spermidine/putrescine ABC transporter ATPase subunit	Anabaena cylindrica PCC 7122				3639982	3641133	-	1152	383	CDS
2504134367	Anacy_4686	sulfate ABC transporter, ATPase subunit	Anabaena cylindrica PCC 7122				5311936	5312952	-	1017	338	CDS
2504133918	Anacy_4241	Sulfate-transporting ATPase	Anabaena cylindrica PCC 7122				4786312	4787166	-	855	284	CDS
2504132007	Anacy_2347	Sulfate-transporting ATPase	Anabaena cylindrica PCC 7122				2649255	2650274	-	1020	339	CDS
2504131486	Anacy_1846	Sulfate-transporting ATPase	Anabaena cylindrica PCC 7122				2105948	2106898	-	951	316	CDS
2504134273	Anacy_4593	Sulfate-transporting ATPase	Anabaena cylindrica PCC 7122				5202907	5203635	-	729	242	CDS
2504134304	Anacy_4624	Sulfate-transporting ATPase	Anabaena cylindrica PCC 7122				5234232	5235224	-	993	330	CDS
2504134708	Anacy_5022	Sulfate-transporting ATPase	Anabaena cylindrica PCC 7122				5689464	5690330	-	867	288	CDS
2504135101	Anacy_5410	Sulfate-transporting ATPase., Phosphonate-transporting ATPase	Anabaena cylindrica PCC 7122				6129205	6131157	-	1953	650	CDS
2504130897	Anacy_1264	Taurine-transporting ATPase	Anabaena cylindrica PCC 7122				1506750	1507559	+	810	269	CDS
2504133341	Anacy_3667	Teichoic-acid-transporting ATPase	Anabaena cylindrica PCC 7122				4181657	4182937	-	1281	426	CDS
2504134595	Anacy_4910	Teichoic-acid-transporting ATPase	Anabaena cylindrica PCC 7122				5558622	5559377	+	756	251	CDS
2504134588	Anacy_4903	Teichoic-acid-transporting ATPase	Anabaena cylindrica PCC 7122				5549621	5550364	+	744	247	CDS
2504132923	Anacy_3257	Xenobiotic-transporting ATPase	Anabaena cylindrica PCC 7122				3728056	3729780	+	1725	574	CDS
2504135004	Anacy_5316	Xenobiotic-transporting ATPase	Anabaena cylindrica PCC 7122				6028809	6030689	+	1881	626	CDS
2504133095	Anacy_3428	Xenobiotic-transporting ATPase	Anabaena cylindrica PCC 7122				3910940	3913189	+	2250	749	CDS
2504131941	Anacy_2283	Xenobiotic-transporting ATPase	Anabaena cylindrica PCC 7122				2567482	2569233	+	1752	583	CDS
2504129901	Anacy_0281	Xenobiotic-transporting ATPase	Anabaena cylindrica PCC 7122				336584	338413	-	1830	609	CDS
2504133936	Anacy_4259	Xenobiotic-transporting ATPase	Anabaena cylindrica PCC 7122				4804819	4806612	-	1794	597	CDS
2504131955	Anacy_2297	Xenobiotic-transporting ATPase	Anabaena cylindrica PCC 7122				2582102	2583922	+	1821	606	CDS
2504130961	Anacy_1328	Xenobiotic-transporting ATPase	Anabaena cylindrica PCC 7122				1581288	1583120	+	1833	610	CDS
2504135120	Anacy_5429	Xenobiotic-transporting ATPase	Anabaena cylindrica PCC 7122				6155544	6157373	+	1830	609	CDS
2506494335	Ana7108_4471	ABC transporter related protein	Anabaena sp. PCC 7108				5054036	5055301	-	1266	421	CDS
2506491549	Ana7108_1720	ABC exporter ATP-binding subunit, DevA family	Anabaena sp. PCC 7108				1907432	1908172	-	741	246	CDS
2506491107	Ana7108_1284	ABC exporter ATP-binding subunit, DevA family	Anabaena sp. PCC 7108				1433594	1434310	+	717	238	CDS
2506493047	Ana7108_3194	ABC exporter ATP-binding subunit, DevA family	Anabaena sp. PCC 7108				3631802	3632491	-	690	229	CDS
2506493275	Ana7108_3419	ABC transporter	Anabaena sp. PCC 7108				3877766	3878194	+	429	142	CDS
2506492846	Ana7108_2994	ABC transporter	Anabaena sp. PCC 7108				3413690	3413851	-	162	53	CDS
2506493067	Ana7108_3214	ABC transporter related protein	Anabaena sp. PCC 7108				3665266	3666342	+	1077	358	CDS
2506494238	Ana7108_4378	ABC transporter related protein	Anabaena sp. PCC 7108				4945865	4946611	+	747	248	CDS
2506493681	Ana7108_3822	ABC transporter related protein	Anabaena sp. PCC 7108				4331902	4334064	-	2163	720	CDS
2506490950	Ana7108_1128	ABC transporter related protein	Anabaena sp. PCC 7108				1247664	1248404	+	741	246	CDS
2506491215	Ana7108_1392	ABC transporter related protein	Anabaena sp. PCC 7108				1544929	1545708	-	780	259	CDS
2506493081	Ana7108_3227	ABC transporter related protein	Anabaena sp. PCC 7108				3676794	3677648	+	855	284	CDS
2506491806	Ana7108_1974	ABC transporter related protein	Anabaena sp. PCC 7108				2197922	2198908	+	987	328	CDS
2506494530	Ana7108_4661	ABC transporter related protein	Anabaena sp. PCC 7108				5270910	5272934	+	2025	674	CDS
2506492703	Ana7108_2851	ABC transporter related protein	Anabaena sp. PCC 7108				3256560	3258395	+	1836	611	CDS
2506494660	Ana7108_4788	ABC transporter related protein	Anabaena sp. PCC 7108				5415161	5415838	+	678	225	CDS
2506494613	Ana7108_4741	ABC transporter related protein	Anabaena sp. PCC 7108				5356132	5358282	-	2151	716	CDS
2506491533	Ana7108_1704	ABC transporter related protein	Anabaena sp. PCC 7108				1892738	1894387	+	1650	549	CDS
2506492173	Ana7108_2335	ABC transporter related protein	Anabaena sp. PCC 7108				2652579	2653592	-	1014	337	CDS
2506490046	Ana7108_0231	ABC transporter related protein	Anabaena sp. PCC 7108				258666	259937	+	1272	423	CDS
2506494083	Ana7108_4224	ABC transporter related protein	Anabaena sp. PCC 7108				4773151	4773918	-	768	255	CDS
2506491166	Ana7108_1343	ABC transporter related protein	Anabaena sp. PCC 7108				1500969	1501733	+	765	254	CDS
2506494450	Ana7108_4584	ABC transporter related protein	Anabaena sp. PCC 7108				5183900	5184703	-	804	267	CDS
2506492049	Ana7108_2213	ABC transporter related protein	Anabaena sp. PCC 7108				2488359	2490179	+	1821	606	CDS
2506491939	Ana7108_2105	ABC transporter related protein	Anabaena sp. PCC 7108				2343552	2344331	-	780	259	CDS
2506493796	Ana7108_3937	ABC transporter related protein	Anabaena sp. PCC 7108				4459213	4460193	-	981	326	CDS
2506493198	Ana7108_3343	ABC transporter related protein	Anabaena sp. PCC 7108				3792220	3793008	-	789	262	CDS
2506491874	Ana7108_2040	ABC transporter related protein	Anabaena sp. PCC 7108				2270970	2271920	+	951	316	CDS
2506492321	Ana7108_2481	ABC transporter related protein	Anabaena sp. PCC 7108				2836962	2837726	-	765	254	CDS
2506493108	Ana7108_3253	ABC transporter related protein	Anabaena sp. PCC 7108				3704458	3705186	+	729	242	CDS
2506494456	Ana7108_4590	ABC transporter related protein	Anabaena sp. PCC 7108				5189057	5189836	+	780	259	CDS
2506493549	Ana7108_3692	ABC transporter related protein	Anabaena sp. PCC 7108				4186404	4187390	-	987	328	CDS
2506494476	Ana7108_4610	ABC transporter related protein	Anabaena sp. PCC 7108				5210476	5212722	-	2247	748	CDS
2506491511	Ana7108_1682	ABC transporter related protein	Anabaena sp. PCC 7108				1864989	1866140	+	1152	383	CDS
2506493910	Ana7108_4051	ABC transporter related protein	Anabaena sp. PCC 7108				4599399	4601123	-	1725	574	CDS
2506490028	Ana7108_0213	ABC transporter related protein	Anabaena sp. PCC 7108				234530	236380	-	1851	616	CDS
2506493098	Ana7108_3244	ABC transporter related protein	Anabaena sp. PCC 7108				3696154	3696882	+	729	242	CDS
2506490536	Ana7108_0719	ABC transporter related protein	Anabaena sp. PCC 7108				808092	809843	-	1752	583	CDS
2506491158	Ana7108_1335	ABC transporter related protein	Anabaena sp. PCC 7108				1492287	1492958	+	672	223	CDS
2506492585	Ana7108_2735	ABC transporter related protein	Anabaena sp. PCC 7108				3125118	3126137	-	1020	339	CDS
2506491199	Ana7108_1376	ABC transporter related protein	Anabaena sp. PCC 7108				1531127	1531903	+	777	258	CDS
2506492080	Ana7108_2242	ABC transporter related protein	Anabaena sp. PCC 7108				2531300	2532082	+	783	260	CDS
2506490860	Ana7108_1039	ABC transporter related protein	Anabaena sp. PCC 7108				1149601	1150353	-	753	250	CDS
2506490076	Ana7108_0261	ABC transporter related protein	Anabaena sp. PCC 7108				298968	300827	+	1860	619	CDS
2506492281	Ana7108_2442	ABC transporter related protein	Anabaena sp. PCC 7108				2773562	2775388	+	1827	608	CDS
2506493782	Ana7108_3923	ABC transporter related protein	Anabaena sp. PCC 7108				4442877	4444757	+	1881	626	CDS
2506489983	Ana7108_0168	ABC transporter related protein	Anabaena sp. PCC 7108				188601	189365	+	765	254	CDS
2506491502	Ana7108_1673	ABC transporter related protein	Anabaena sp. PCC 7108				1856345	1857016	+	672	223	CDS
2506494001	Ana7108_4142	ABC transporter related protein	Anabaena sp. PCC 7108				4692691	4694385	-	1695	564	CDS
2506491179	Ana7108_1356	cell division ATP-binding protein FtsE	Anabaena sp. PCC 7108				1511846	1512586	+	741	246	CDS
2506494536	Ana7108_4667	cyclic nucleotide-binding protein	Anabaena sp. PCC 7108				5280387	5283065	-	2679	892	CDS
2506489848	Ana7108_0033	cyclic nucleotide-regulated ABC bacteriocin/lantibiotic exporters	Anabaena sp. PCC 7108				29158	32163	+	3006	1001	CDS
2506491445	Ana7108_1616	cyclic nucleotide-regulated ABC bacteriocin/lantibiotic exporters	Anabaena sp. PCC 7108				1797465	1800515	+	3051	1016	CDS
2506491738	Ana7108_1907	cyclic peptide transporter	Anabaena sp. PCC 7108				2114662	2116290	-	1629	542	CDS
2506492219	Ana7108_2381	FeS assembly ATPase SufC	Anabaena sp. PCC 7108				2705720	2706505	-	786	261	CDS
2506494459	Ana7108_4593	molybdate ABC transporter, inner membrane subunit	Anabaena sp. PCC 7108				5190995	5192803	-	1809	602	CDS
2506494721	Ana7108_4848	NHPM bacteriocin system ABC transporter, ATP-binding protein	Anabaena sp. PCC 7108				5469798	5472494	-	2697	898	CDS
2506494725	Ana7108_4852	NHPM bacteriocin system ABC transporter, peptidase/ATP-binding protein	Anabaena sp. PCC 7108				5474519	5476747	-	2229	742	CDS
2506493326	Ana7108_3470	nitrate ABC transporter, ATPase subunits C and D	Anabaena sp. PCC 7108				3932345	3934351	+	2007	668	CDS
2506493327	Ana7108_3471	nitrate ABC transporter, ATPase subunits C and D	Anabaena sp. PCC 7108				3934596	3935438	+	843	280	CDS
2506494434	Ana7108_4568	phosphate ABC transporter, ATPase subunit	Anabaena sp. PCC 7108				5165566	5166345	-	780	259	CDS
2506492536	Ana7108_2686	phosphate ABC transporter, ATPase subunit	Anabaena sp. PCC 7108				3069975	3070781	-	807	268	CDS
2506493376	Ana7108_3519	spermidine/putrescine ABC transporter ATPase subunit	Anabaena sp. PCC 7108				4002211	4003359	-	1149	382	CDS
2506491969	Ana7108_2135	sulfate ABC transporter, ATPase subunit	Anabaena sp. PCC 7108				2393655	2394671	+	1017	338	CDS
646568514	Ava_3017	ABC transporter, transmembrane region	Anabaena variabilis ATCC 29413		YP_323522		3739486	3741294	-	1809	602	CDS
646567931	Ava_2435	ABC transporter, transmembrane region	Anabaena variabilis ATCC 29413		YP_322947		3025112	3026914	+	1803	600	CDS
646566616	Ava_1129	ABC transporter, transmembrane region	Anabaena variabilis ATCC 29413		YP_321648		1380459	1382705	-	2247	748	CDS
646567434	Ava_1942	ABC transporter, transmembrane region	Anabaena variabilis ATCC 29413		YP_322459		2414808	2416592	+	1785	594	CDS
646566615	Ava_1128	ABC transporter, transmembrane region	Anabaena variabilis ATCC 29413		YP_321647		1377432	1380293	-	2862	953	CDS
646570505	Ava_4995	ABC transporter, transmembrane region	Anabaena variabilis ATCC 29413		YP_325487		6276775	6278592	+	1818	605	CDS
646570079	Ava_4572	ABC transporter, transmembrane region	Anabaena variabilis ATCC 29413		YP_325064		5727102	5728742	-	1641	546	CDS
646567447	Ava_1955	ABC transporter, transmembrane region	Anabaena variabilis ATCC 29413		YP_322472		2430254	2432077	-	1824	607	CDS
646567546	Ava_2050	ABC transporter-like	Anabaena variabilis ATCC 29413		YP_322567		2538362	2539681	+	1320	439	CDS
646567129	Ava_1638	ABC transporter-like	Anabaena variabilis ATCC 29413		YP_322156		2060024	2060752	-	729	242	CDS
646569869	Ava_4365	ABC transporter-like	Anabaena variabilis ATCC 29413		YP_324858		5472587	5473285	+	699	232	CDS
646565950	Ava_0473	ABC transporter-like	Anabaena variabilis ATCC 29413		YP_320992		597150	597932	+	783	260	CDS
646569729	Ava_4230	ABC transporter-like	Anabaena variabilis ATCC 29413		YP_324724		5307100	5308095	+	996	331	CDS
646567244	Ava_1753	ABC transporter-like	Anabaena variabilis ATCC 29413		YP_322270		2187478	2188170	-	693	230	CDS
646568097	Ava_2599	ABC transporter-like	Anabaena variabilis ATCC 29413		YP_323109		3221081	3222556	+	1476	491	CDS
646569604	Ava_4105	ABC transporter-like	Anabaena variabilis ATCC 29413		YP_324601		5108865	5109560	+	696	231	CDS
646565947	Ava_0470	ABC transporter-like	Anabaena variabilis ATCC 29413		YP_320989		594665	595444	+	780	259	CDS
646567744	Ava_2251	ABC transporter-like	Anabaena variabilis ATCC 29413		YP_322764		2801765	2802442	+	678	225	CDS
646569944	Ava_4438	ABC transporter-like	Anabaena variabilis ATCC 29413		YP_324931		5559492	5560265	-	774	257	CDS
646566216	Ava_0737	ABC transporter-like	Anabaena variabilis ATCC 29413		YP_321256		910835	911575	-	741	246	CDS
646565655	Ava_0178	ABC transporter-like	Anabaena variabilis ATCC 29413		YP_320699		231996	232730	-	735	244	CDS
646568461	Ava_2963	ABC transporter-like	Anabaena variabilis ATCC 29413		YP_323469		3671722	3672672	-	951	316	CDS
646567113	Ava_1622	ABC transporter-like	Anabaena variabilis ATCC 29413		YP_322140		2031428	2033263	+	1836	611	CDS
646569205	Ava_3704	ABC transporter-like	Anabaena variabilis ATCC 29413		YP_324204		4612444	4613226	-	783	260	CDS
646567666	Ava_2172	ABC transporter-like	Anabaena variabilis ATCC 29413		YP_322687		2687311	2688864	+	1554	517	CDS
646569090	Ava_3588	ABC transporter-like	Anabaena variabilis ATCC 29413		YP_324089		4469941	4470675	+	735	244	CDS
646565897	Ava_0418	ABC transporter-like	Anabaena variabilis ATCC 29413		YP_320939		537575	538477	+	903	300	CDS
646569644	Ava_4147	ABC transporter-like	Anabaena variabilis ATCC 29413		YP_324641		5171854	5173755	+	1902	633	CDS
646569635	Ava_4138	ABC transporter-like	Anabaena variabilis ATCC 29413		YP_324632		5159350	5160117	-	768	255	CDS
646570497	Ava_4987	ABC transporter-like	Anabaena variabilis ATCC 29413		YP_325479		6267354	6268028	-	675	224	CDS
646568328	Ava_2830	ABC transporter-like	Anabaena variabilis ATCC 29413		YP_323338		3503181	3503987	-	807	268	CDS
646569140	Ava_3638	ABC transporter-like	Anabaena variabilis ATCC 29413		YP_324139		4537045	4537797	-	753	250	CDS
646568350	Ava_2852	ABC transporter-like	Anabaena variabilis ATCC 29413		YP_323360		3541014	3541772	-	759	252	CDS
646568178	Ava_2682	ABC transporter-like	Anabaena variabilis ATCC 29413		YP_323190		3317667	3318647	+	981	326	CDS
[truncated: 7,051 more rows]

## Sheet: kpsS_kpsC
Gene ID	Locus Tag	Gene Product Name	Genome	Gene Symbol	GenBank Accession	Chromosome	Start Coord	End Coord	Strand	DNA Sequence Length (bp)	Amino Acid Sequence Length (aa)	Locus Type
[truncated: 26 more rows]

[truncated: 14 more sheets: kpsU, kpsF, alg8_bcsA, alg44_bcsA, algK, algE, algF, algG, algI, algL, bcsB, bcsC, bcsZ, exoD]
